# Supplementary material for: Error-based learning and lexical competition in word production: Evidence from multilingual naming
Source: PLoS One. 2019 Mar 22;14(3):e0213765. doi: 10.1371/journal.pone.0213765 (PMC6430390; doi:10.1371/journal.pone.0213765)
Supplement: S3 File — (XLSX) [file pone.0213765.s004.xlsx]

## Sheet: Catalan (L2 training phase)
subject	repetition	stimulus list	item	frequency	cognate status	Old(1)/New(0)	RT	RT no 250	incorrect
sub1	bl1	3	*"HUEVO";	1	0	0	1082	1082	0
sub1	bl1	3	*"GATO";	1	1	0	832	832	0
sub1	bl1	3	*"SILLA";	1	0	0	784	784	0
sub1	bl1	3	*"CINTUR";	1	1	0	927	927	0
sub1	bl1	1	*"JIRAFA";	0	1	1	676	676	0
sub1	bl1	3	*"CAMELLO";	0	1	0	773	773	0
sub1	bl1	3	*"SARTEN";	0	0	0	1323	1323	0
sub1	bl1	1	*"PAT";	0	1	1	1476	1476	0
sub1	bl1	1	*"CAMA";	1	0	1	1332	1332	0
sub1	bl1	3	*"TIGRE";	0	1	0	1628	1628	0
sub1	bl1	3	*"PERRO";	1	0	0	1065	1065	0
sub1	bl1	3	*"CEPILLO";	0	0	0	1252	1252	0
sub1	bl1	1	*"OJO";	1	0	1	713	713	0
sub1	bl1	1	*"PLTN";	0	1	1	1176	1176	0
sub1	bl1	1	*"BHO";	0	0	1	1057	_	1
sub1	bl1	3	*"MARTIL";	0	1	0	783	783	0
sub1	bl1	3	*"ESCRIT";	0	1	0	2259	_	1
sub1	bl1	3	*"BOMBIL";	0	1	0	1672	_	1
sub1	bl1	3	*"LAGART";	0	0	0	2147	_	1
sub1	bl1	1	*"CALCET";	0	0	1	1160	1160	0
sub1	bl1	3	*"RANA";	0	0	0	1313	_	1
sub1	bl1	1	*"PEONZA";	0	0	1	1848	1848	0
sub1	bl1	3	*"VENTANA";	1	0	0	696	696	0
sub1	bl1	1	*"TENEDOR";	0	0	1	1263	1263	0
sub1	bl1	1	*"RBOL";	1	1	1	665	665	0
sub1	bl1	1	*"OREJA";	1	1	1	789	789	0
sub1	bl1	1	*"RAMA";	1	0	1	1834	1834	0
sub1	bl1	3	*"BOLSIL";	1	0	0	2650	2650	0
sub1	bl1	3	*"CAJA";	1	1	0	894	_	1
sub1	bl1	1	*"NARANJA";	1	0	1	900	900	0
sub1	bl1	1	*"RAT";	0	1	1	1409	1409	0
sub1	bl1	1	*"OVEJA";	0	1	1	794	794	0
sub1	bl1	3	*"TRINEO";	0	1	0	1162	_	1
sub1	bl1	1	*"ESCOBA";	0	1	1	1596	1596	0
sub1	bl1	1	*"OSO";	1	1	1	743	_	1
sub1	bl1	1	*"LLAVE";	1	0	1	726	726	0
sub1	bl1	1	*"CASCO";	1	1	1	996	996	0
sub1	bl1	3	*"SILBATO";	0	0	0	924	_	1
sub1	bl1	1	*"ZORRO";	0	0	1	2120	_	1
sub1	bl1	1	*"FRESA";	0	0	1	1217	1217	0
sub1	bl1	1	*"MARIPO";	0	0	1	1572	1572	0
sub1	bl1	3	*"MANZANA";	1	0	0	864	864	0
sub1	bl1	1	*"TELF";	1	1	1	809	809	0
sub1	bl1	3	*"UVA";	0	0	0	1341	1341	0
sub1	bl1	1	*"RELOJ";	1	1	1	731	731	0
sub1	bl1	3	*"SOMBR";	1	0	0	390	_	1
sub1	bl1	1	*"DEDO";	1	0	1	1861	1861	0
sub1	bl1	1	*"FALDA";	1	1	1	1437	_	1
sub1	bl1	3	*"PINCEL";	0	1	0	1121	1121	0
sub1	bl1	1	*"HACHA";	0	0	1	1021	_	1
sub1	bl1	3	*"FLOR";	1	1	0	669	669	0
sub1	bl1	3	*"BANCO";	1	1	0	1062	1062	0
sub1	bl1	3	*"MUELA";	0	0	0	1410	1410	0
sub1	bl1	3	*"NUBE";	1	1	0	2151	_	1
sub1	bl1	3	*"GRIFO";	0	0	0	2039	2039	0
sub1	bl1	1	*"VESTIDO";	1	1	1	1313	1313	0
sub1	bl1	1	*"PANUELO";	1	0	1	2821	_	1
sub1	bl1	3	*"BRAZO";	1	1	0	1582	1582	0
sub1	bl1	1	*"GUANTE";	0	1	1	879	_	1
sub1	bl1	3	*"HORMIGA";	0	1	0	2479	2479	0
sub1	bl1	1	*"CERDO";	1	0	1	908	908	0
sub1	bl1	3	*"LLUVIA";	1	0	0	1028	1028	0
sub1	bl1	1	*"TANQUE";	0	1	1	818	818	0
sub1	bl1	3	*"ANILLO";	1	1	0	757	757	0
sub1	bl2	1	*"OJO";	1	0	1	554	554	0
sub1	bl2	3	*"BOLSIL";	1	0	0	2380	2380	0
sub1	bl2	3	*"ANILLO";	1	1	0	490	490	0
sub1	bl2	3	*"PERRO";	1	0	0	714	714	0
sub1	bl2	1	*"FALDA";	1	1	1	990	990	0
sub1	bl2	1	*"TELF";	1	1	1	516	516	0
sub1	bl2	3	*"PINCEL";	0	1	0	755	755	0
sub1	bl2	1	*"LLAVE";	1	0	1	631	631	0
sub1	bl2	1	*"RELOJ";	1	1	1	613	613	0
sub1	bl2	3	*"LLUVIA";	1	0	0	865	865	0
sub1	bl2	3	*"CAMELLO";	0	1	0	851	851	0
sub1	bl2	3	*"ESCRIT";	0	1	0	1008	1008	0
sub1	bl2	1	*"PLTN";	0	1	1	947	947	0
sub1	bl2	3	*"BANCO";	1	1	0	730	730	0
sub1	bl2	1	*"HACHA";	0	0	1	560	560	0
sub1	bl2	3	*"BOMBIL";	0	1	0	843	843	0
sub1	bl2	3	*"GATO";	1	1	0	723	723	0
sub1	bl2	3	*"MARTIL";	0	1	0	447	447	0
sub1	bl2	1	*"PEONZA";	0	0	1	437	_	1
sub1	bl2	1	*"FRESA";	0	0	1	1161	_	1
sub1	bl2	1	*"CAMA";	1	0	1	449	449	0
sub1	bl2	3	*"TIGRE";	0	1	0	881	881	0
sub1	bl2	1	*"OREJA";	1	1	1	672	672	0
sub1	bl2	1	*"CALCET";	0	0	1	414	_	1
sub1	bl2	1	*"TANQUE";	0	1	1	795	795	0
sub1	bl2	1	*"ESCOBA";	0	1	1	1092	1092	0
sub1	bl2	3	*"CAJA";	1	1	0	1117	1117	0
sub1	bl2	3	*"NUBE";	1	1	0	785	785	0
sub1	bl2	1	*"VESTIDO";	1	1	1	1090	1090	0
sub1	bl2	1	*"PAT";	0	1	1	687	_	1
sub1	bl2	3	*"SILBATO";	0	0	0	1045	1045	0
sub1	bl2	1	*"BHO";	0	0	1	882	_	1
sub1	bl2	1	*"CASCO";	1	1	1	805	805	0
sub1	bl2	3	*"CINTUR";	1	1	0	690	690	0
sub1	bl2	3	*"LAGART";	0	0	0	861	861	0
sub1	bl2	3	*"UVA";	0	0	0	865	865	0
sub1	bl2	1	*"CERDO";	1	0	1	445	445	0
sub1	bl2	3	*"MANZANA";	1	0	0	463	_	1
sub1	bl2	1	*"JIRAFA";	0	1	1	663	663	0
sub1	bl2	3	*"MUELA";	0	0	0	683	_	1
sub1	bl2	3	*"VENTANA";	1	0	0	764	764	0
sub1	bl2	3	*"SARTEN";	0	0	0	607	607	0
sub1	bl2	1	*"RBOL";	1	1	1	524	524	0
sub1	bl2	3	*"SOMBR";	1	0	0	838	838	0
sub1	bl2	3	*"HORMIGA";	0	1	0	1455	1455	0
sub1	bl2	3	*"BRAZO";	1	1	0	974	974	0
sub1	bl2	3	*"FLOR";	1	1	0	532	532	0
sub1	bl2	3	*"SILLA";	1	0	0	744	744	0
sub1	bl2	1	*"TENEDOR";	0	0	1	752	752	0
sub1	bl2	1	*"RAMA";	1	0	1	1236	1236	0
sub1	bl2	3	*"HUEVO";	1	0	0	818	818	0
sub1	bl2	1	*"OSO";	1	1	1	751	751	0
sub1	bl2	1	*"PANUELO";	1	0	1	1041	1041	0
sub1	bl2	3	*"RANA";	0	0	0	659	659	0
sub1	bl2	1	*"RAT";	0	1	1	1392	1392	0
sub1	bl2	1	*"ZORRO";	0	0	1	-3000	_	1
sub1	bl2	3	*"CEPILLO";	0	0	0	1213	1213	0
sub1	bl2	1	*"DEDO";	1	0	1	759	759	0
sub1	bl2	1	*"NARANJA";	1	0	1	1178	1178	0
sub1	bl2	3	*"TRINEO";	0	1	0	741	741	0
sub1	bl2	1	*"GUANTE";	0	1	1	682	682	0
sub1	bl2	3	*"GRIFO";	0	0	0	642	_	1
sub1	bl2	1	*"OVEJA";	0	1	1	574	574	0
sub1	bl2	1	*"MARIPO";	0	0	1	918	918	0
sub1	bl3	1	*"CASCO";	1	1	1	692	692	0
sub1	bl3	1	*"RELOJ";	1	1	1	616	616	0
sub1	bl3	1	*"RBOL";	1	1	1	555	555	0
sub1	bl3	3	*"SARTEN";	0	0	0	653	653	0
sub1	bl3	3	*"MARTIL";	0	1	0	616	616	0
sub1	bl3	3	*"GRIFO";	0	0	0	531	531	0
sub1	bl3	1	*"PAT";	0	1	1	750	750	0
sub1	bl3	1	*"OJO";	1	0	1	512	512	0
sub1	bl3	3	*"NUBE";	1	1	0	998	998	0
sub1	bl3	3	*"BOLSIL";	1	0	0	895	895	0
sub1	bl3	1	*"OSO";	1	1	1	589	589	0
sub1	bl3	1	*"DEDO";	1	0	1	653	653	0
sub1	bl3	1	*"PEONZA";	0	0	1	1046	1046	0
sub1	bl3	1	*"LLAVE";	1	0	1	482	482	0
sub1	bl3	1	*"VESTIDO";	1	1	1	430	_	1
sub1	bl3	1	*"TANQUE";	0	1	1	603	603	0
sub1	bl3	1	*"BHO";	0	0	1	993	993	0
sub1	bl3	3	*"CINTUR";	1	1	0	703	703	0
sub1	bl3	3	*"LLUVIA";	1	0	0	1019	1019	0
sub1	bl3	3	*"CEPILLO";	0	0	0	698	698	0
sub1	bl3	1	*"ZORRO";	0	0	1	658	658	0
sub1	bl3	1	*"TENEDOR";	0	0	1	767	767	0
sub1	bl3	1	*"PLTN";	0	1	1	564	564	0
sub1	bl3	1	*"OREJA";	1	1	1	629	629	0
sub1	bl3	1	*"JIRAFA";	0	1	1	483	483	0
sub1	bl3	3	*"MUELA";	0	0	0	739	739	0
sub1	bl3	3	*"SILLA";	1	0	0	605	605	0
sub1	bl3	3	*"SILBATO";	0	0	0	925	925	0
sub1	bl3	1	*"GUANTE";	0	1	1	695	695	0
sub1	bl3	1	*"ESCOBA";	0	1	1	557	557	0
sub1	bl3	1	*"NARANJA";	1	0	1	601	_	1
sub1	bl3	3	*"TRINEO";	0	1	0	774	774	0
sub1	bl3	1	*"CERDO";	1	0	1	749	749	0
sub1	bl3	1	*"TELF";	1	1	1	728	728	0
sub1	bl3	1	*"RAT";	0	1	1	751	751	0
sub1	bl3	1	*"CAMA";	1	0	1	772	772	0
sub1	bl3	3	*"GATO";	1	1	0	733	733	0
sub1	bl3	3	*"SOMBR";	1	0	0	834	834	0
sub1	bl3	1	*"HACHA";	0	0	1	1022	1022	0
sub1	bl3	1	*"FALDA";	1	1	1	858	858	0
sub1	bl3	3	*"ANILLO";	1	1	0	660	660	0
sub1	bl3	3	*"BOMBIL";	0	1	0	765	765	0
sub1	bl3	3	*"PINCEL";	0	1	0	663	663	0
sub1	bl3	3	*"HORMIGA";	0	1	0	821	821	0
sub1	bl3	1	*"CALCET";	0	0	1	514	514	0
sub1	bl3	3	*"CAMELLO";	0	1	0	742	742	0
sub1	bl3	3	*"HUEVO";	1	0	0	698	698	0
sub1	bl3	3	*"LAGART";	0	0	0	948	948	0
sub1	bl3	1	*"OVEJA";	0	1	1	736	736	0
sub1	bl3	1	*"FRESA";	0	0	1	464	_	1
sub1	bl3	3	*"MANZANA";	1	0	0	602	602	0
sub1	bl3	1	*"MARIPO";	0	0	1	396	396	0
sub1	bl3	1	*"PANUELO";	1	0	1	453	_	1
sub1	bl3	3	*"ESCRIT";	0	1	0	535	535	0
sub1	bl3	3	*"CAJA";	1	1	0	522	_	1
sub1	bl3	3	*"PERRO";	1	0	0	508	508	0
sub1	bl3	3	*"UVA";	0	0	0	371	_	1
sub1	bl3	3	*"BANCO";	1	1	0	622	622	0
sub1	bl3	3	*"VENTANA";	1	0	0	663	663	0
sub1	bl3	1	*"RAMA";	1	0	1	521	_	1
sub1	bl3	3	*"FLOR";	1	1	0	463	463	0
sub1	bl3	3	*"TIGRE";	0	1	0	658	658	0
sub1	bl3	3	*"RANA";	0	0	0	795	795	0
sub1	bl3	3	*"BRAZO";	1	1	0	683	683	0
sub2	bl1	1	*"PAT";	0	1	1	780	780	0
sub2	bl1	1	*"TENEDOR";	0	0	1	1075	1075	0
sub2	bl1	1	*"CAMA";	1	0	1	733	733	0
sub2	bl1	1	*"ZORRO";	0	0	1	1116	_	1
sub2	bl1	1	*"FRESA";	0	0	1	1623	_	1
sub2	bl1	2	*"CUCHIL";	1	0	0	1092	1092	0
sub2	bl1	2	*"NARIZ";	1	1	0	897	897	0
sub2	bl1	1	*"RELOJ";	1	1	1	649	649	0
sub2	bl1	1	*"RAMA";	1	0	1	955	955	0
sub2	bl1	1	*"ESCOBA";	0	1	1	1334	1334	0
sub2	bl1	1	*"OSO";	1	1	1	1447	1447	0
sub2	bl1	1	*"GUANTE";	0	1	1	895	895	0
sub2	bl1	2	*"HUCHA";	0	0	0	-3000	_	1
sub2	bl1	1	*"TELF";	1	1	1	1045	1045	0
sub2	bl1	1	*"PEONZA";	0	0	1	-3000	_	1
sub2	bl1	2	*"POMO";	0	1	0	1110	1110	0
sub2	bl1	1	*"MARIPO";	0	0	1	1042	1042	0
sub2	bl1	2	*"MESA";	1	0	0	912	912	0
sub2	bl1	2	*"PAJARO";	1	0	0	1778	1778	0
sub2	bl1	2	*"LECHUGA";	0	0	0	2389	_	1
sub2	bl1	1	*"RAT";	0	1	1	1033	_	1
sub2	bl1	2	*"CUBO";	0	0	0	699	_	1
sub2	bl1	1	*"OREJA";	1	1	1	811	811	0
sub2	bl1	1	*"OJO";	1	0	1	710	710	0
sub2	bl1	2	*"VELA";	1	0	0	-3000	_	1
sub2	bl1	2	*"PING";	0	1	0	1099	1099	0
sub2	bl1	2	*"MELOC";	0	0	0	1629	_	1
sub2	bl1	1	*"CASCO";	1	1	1	952	952	0
sub2	bl1	2	*"CABALLO";	1	1	0	678	678	0
sub2	bl1	2	*"PAN";	1	1	0	1173	1173	0
sub2	bl1	2	*"CAMION";	1	1	0	839	839	0
sub2	bl1	1	*"PLTN";	0	1	1	954	954	0
sub2	bl1	1	*"JIRAFA";	0	1	1	1159	1159	0
sub2	bl1	2	*"QUESO";	1	0	0	1023	1023	0
sub2	bl1	1	*"FALDA";	1	1	1	1008	1008	0
sub2	bl1	2	*"COCODR";	0	1	0	857	857	0
sub2	bl1	1	*"VESTIDO";	1	1	1	950	950	0
sub2	bl1	2	*"ZANAHOR";	0	0	0	-3000	_	1
sub2	bl1	1	*"TANQUE";	0	1	1	1025	1025	0
sub2	bl1	1	*"CALCET";	0	0	1	2381	2381	0
sub2	bl1	2	*"ELEFANT";	0	1	0	790	790	0
sub2	bl1	2	*"RED";	1	0	0	1673	1673	0
sub2	bl1	1	*"HACHA";	0	0	1	-3000	_	1
sub2	bl1	2	*"HOJA";	1	0	0	888	888	0
sub2	bl1	1	*"OVEJA";	0	1	1	932	932	0
sub2	bl1	1	*"BHO";	0	0	1	1394	1394	0
sub2	bl1	2	*"DRAG";	0	1	0	982	_	1
sub2	bl1	2	*"GUSANO";	0	0	0	1082	1082	0
sub2	bl1	1	*"PANUELO";	1	0	1	1626	_	1
sub2	bl1	2	*"GLOBO";	1	1	0	848	848	0
sub2	bl1	2	*"CUCHARA";	0	1	0	709	709	0
sub2	bl1	2	*"ARDILLA";	0	0	0	969	969	0
sub2	bl1	2	*"PATO";	0	0	0	788	788	0
sub2	bl1	2	*"AVI";	1	1	0	698	698	0
sub2	bl1	1	*"NARANJA";	1	0	1	1390	1390	0
sub2	bl1	2	*"LAPIZ";	0	1	0	764	764	0
sub2	bl1	2	*"PELOTA";	1	1	0	813	813	0
sub2	bl1	2	*"PLATO";	1	1	0	879	879	0
sub2	bl1	1	*"DEDO";	1	0	1	701	701	0
sub2	bl1	2	*"VIOL";	0	1	0	1027	1027	0
sub2	bl1	2	*"GAFAS";	1	0	0	927	927	0
sub2	bl1	1	*"RBOL";	1	1	1	613	613	0
sub2	bl1	1	*"LLAVE";	1	0	1	777	777	0
sub2	bl1	1	*"CERDO";	1	0	1	1075	1075	0
sub2	bl2	1	*"RELOJ";	1	1	1	527	527	0
sub2	bl2	1	*"RBOL";	1	1	1	372	372	0
sub2	bl2	2	*"PATO";	0	0	0	711	711	0
sub2	bl2	1	*"HACHA";	0	0	1	941	_	1
sub2	bl2	2	*"ELEFANT";	0	1	0	574	574	0
sub2	bl2	1	*"NARANJA";	1	0	1	1146	1146	0
sub2	bl2	1	*"CASCO";	1	1	1	666	666	0
sub2	bl2	1	*"DEDO";	1	0	1	583	583	0
sub2	bl2	1	*"FRESA";	0	0	1	962	962	0
sub2	bl2	1	*"LLAVE";	1	0	1	502	502	0
sub2	bl2	1	*"PANUELO";	1	0	1	1392	1392	0
sub2	bl2	2	*"NARIZ";	1	1	0	639	639	0
sub2	bl2	1	*"BHO";	0	0	1	669	669	0
sub2	bl2	2	*"COCODR";	0	1	0	594	594	0
sub2	bl2	1	*"OSO";	1	1	1	807	807	0
sub2	bl2	1	*"MARIPO";	0	0	1	574	574	0
sub2	bl2	1	*"OJO";	1	0	1	567	567	0
sub2	bl2	2	*"HOJA";	1	0	0	723	723	0
sub2	bl2	2	*"LECHUGA";	0	0	0	1248	1248	0
sub2	bl2	1	*"GUANTE";	0	1	1	717	717	0
sub2	bl2	2	*"VIOL";	0	1	0	825	825	0
sub2	bl2	2	*"PING";	0	1	0	1407	1407	0
sub2	bl2	2	*"AVI";	1	1	0	621	621	0
sub2	bl2	1	*"TENEDOR";	0	0	1	871	871	0
sub2	bl2	2	*"GUSANO";	0	0	0	810	810	0
sub2	bl2	2	*"CABALLO";	1	1	0	591	591	0
sub2	bl2	2	*"CUCHIL";	1	0	0	757	757	0
sub2	bl2	2	*"CAMION";	1	1	0	744	744	0
sub2	bl2	2	*"QUESO";	1	0	0	608	608	0
sub2	bl2	1	*"PLTN";	0	1	1	452	452	0
sub2	bl2	1	*"RAMA";	1	0	1	1899	1899	0
sub2	bl2	1	*"PEONZA";	0	0	1	1336	1336	0
sub2	bl2	2	*"CUCHARA";	0	1	0	1460	1460	0
sub2	bl2	1	*"TANQUE";	0	1	1	841	841	0
sub2	bl2	2	*"PAN";	1	1	0	889	889	0
sub2	bl2	1	*"FALDA";	1	1	1	710	710	0
sub2	bl2	2	*"POMO";	0	1	0	756	756	0
sub2	bl2	2	*"MELOC";	0	0	0	907	907	0
sub2	bl2	2	*"RED";	1	0	0	940	940	0
sub2	bl2	2	*"MESA";	1	0	0	1005	1005	0
sub2	bl2	2	*"HUCHA";	0	0	0	2045	2045	0
sub2	bl2	1	*"JIRAFA";	0	1	1	797	797	0
sub2	bl2	2	*"ARDILLA";	0	0	0	773	_	1
sub2	bl2	2	*"CUBO";	0	0	0	1348	_	1
sub2	bl2	1	*"CERDO";	1	0	1	1130	1130	0
sub2	bl2	2	*"LAPIZ";	0	1	0	620	620	0
sub2	bl2	1	*"CALCET";	0	0	1	1234	1234	0
sub2	bl2	2	*"PAJARO";	1	0	0	778	778	0
sub2	bl2	2	*"GLOBO";	1	1	0	660	660	0
sub2	bl2	2	*"PELOTA";	1	1	0	1094	1094	0
sub2	bl2	1	*"OVEJA";	0	1	1	924	924	0
sub2	bl2	2	*"PLATO";	1	1	0	789	789	0
sub2	bl2	1	*"PAT";	0	1	1	1099	1099	0
sub2	bl2	2	*"ZANAHOR";	0	0	0	1729	1729	0
sub2	bl2	1	*"OREJA";	1	1	1	731	731	0
sub2	bl2	1	*"VESTIDO";	1	1	1	784	784	0
sub2	bl2	1	*"ZORRO";	0	0	1	896	896	0
sub2	bl2	2	*"GAFAS";	1	0	0	898	898	0
sub2	bl2	1	*"CAMA";	1	0	1	929	929	0
sub2	bl2	1	*"TELF";	1	1	1	819	819	0
sub2	bl2	1	*"RAT";	0	1	1	937	937	0
sub2	bl2	2	*"VELA";	1	0	0	654	654	0
sub2	bl2	1	*"ESCOBA";	0	1	1	807	807	0
sub2	bl2	2	*"DRAG";	0	1	0	998	998	0
sub2	bl3	2	*"RED";	1	0	0	701	701	0
sub2	bl3	2	*"MELOC";	0	0	0	754	754	0
sub2	bl3	2	*"MESA";	1	0	0	691	691	0
sub2	bl3	1	*"RBOL";	1	1	1	752	752	0
sub2	bl3	2	*"AVI";	1	1	0	654	654	0
sub2	bl3	1	*"CERDO";	1	0	1	843	843	0
sub2	bl3	1	*"TANQUE";	0	1	1	704	704	0
sub2	bl3	1	*"OREJA";	1	1	1	628	628	0
sub2	bl3	1	*"PEONZA";	0	0	1	925	925	0
sub2	bl3	2	*"ARDILLA";	0	0	0	665	665	0
sub2	bl3	2	*"CUBO";	0	0	0	1069	1069	0
sub2	bl3	2	*"POMO";	0	1	0	744	744	0
sub2	bl3	1	*"TENEDOR";	0	0	1	690	690	0
sub2	bl3	2	*"QUESO";	1	0	0	738	738	0
sub2	bl3	2	*"PLATO";	1	1	0	670	670	0
sub2	bl3	2	*"DRAG";	0	1	0	820	820	0
sub2	bl3	1	*"CALCET";	0	0	1	808	808	0
sub2	bl3	1	*"OSO";	1	1	1	834	834	0
sub2	bl3	1	*"ESCOBA";	0	1	1	859	859	0
sub2	bl3	1	*"GUANTE";	0	1	1	572	572	0
sub2	bl3	2	*"PING";	0	1	0	684	684	0
sub2	bl3	1	*"FRESA";	0	0	1	988	988	0
sub2	bl3	1	*"HACHA";	0	0	1	1221	1221	0
sub2	bl3	1	*"RAT";	0	1	1	673	673	0
sub2	bl3	2	*"PAJARO";	1	0	0	738	738	0
sub2	bl3	2	*"HUCHA";	0	0	0	-3000	_	1
sub2	bl3	2	*"LECHUGA";	0	0	0	1114	1114	0
sub2	bl3	2	*"PELOTA";	1	1	0	1006	1006	0
sub2	bl3	1	*"TELF";	1	1	1	698	698	0
sub2	bl3	1	*"JIRAFA";	0	1	1	823	823	0
sub2	bl3	1	*"BHO";	0	0	1	859	859	0
sub2	bl3	2	*"PAN";	1	1	0	795	795	0
sub2	bl3	2	*"CABALLO";	1	1	0	930	930	0
sub2	bl3	2	*"CUCHIL";	1	0	0	1164	1164	0
sub2	bl3	2	*"HOJA";	1	0	0	630	630	0
sub2	bl3	2	*"CUCHARA";	0	1	0	743	743	0
sub2	bl3	1	*"PAT";	0	1	1	849	849	0
sub2	bl3	1	*"RAMA";	1	0	1	1344	1344	0
sub2	bl3	1	*"RELOJ";	1	1	1	704	704	0
sub2	bl3	1	*"LLAVE";	1	0	1	750	750	0
sub2	bl3	1	*"NARANJA";	1	0	1	1240	1240	0
sub2	bl3	2	*"LAPIZ";	0	1	0	827	827	0
sub2	bl3	1	*"ZORRO";	0	0	1	914	914	0
sub2	bl3	2	*"COCODR";	0	1	0	636	636	0
sub2	bl3	1	*"DEDO";	1	0	1	637	637	0
sub2	bl3	2	*"NARIZ";	1	1	0	632	632	0
sub2	bl3	2	*"ZANAHOR";	0	0	0	1112	1112	0
sub2	bl3	2	*"PATO";	0	0	0	912	912	0
sub2	bl3	2	*"GAFAS";	1	0	0	856	856	0
sub2	bl3	1	*"CAMA";	1	0	1	587	587	0
sub2	bl3	1	*"FALDA";	1	1	1	894	894	0
sub2	bl3	2	*"GLOBO";	1	1	0	814	814	0
sub2	bl3	1	*"OJO";	1	0	1	756	756	0
sub2	bl3	2	*"ELEFANT";	0	1	0	753	753	0
sub2	bl3	1	*"VESTIDO";	1	1	1	922	922	0
sub2	bl3	2	*"GUSANO";	0	0	0	749	749	0
sub2	bl3	1	*"CASCO";	1	1	1	734	734	0
sub2	bl3	1	*"PANUELO";	1	0	1	1215	1215	0
sub2	bl3	2	*"VELA";	1	0	0	707	707	0
sub2	bl3	2	*"VIOL";	0	1	0	643	643	0
sub2	bl3	1	*"PLTN";	0	1	1	1026	1026	0
sub2	bl3	2	*"CAMION";	1	1	0	773	773	0
sub2	bl3	1	*"MARIPO";	0	0	1	814	814	0
sub2	bl3	1	*"OVEJA";	0	1	1	810	810	0
sub3	bl1	2	*"MESA";	1	0	1	566	566	0
sub3	bl1	1	*"FALDA";	1	1	0	944	944	0
sub3	bl1	1	*"FRESA";	0	0	0	706	_	1
sub3	bl1	2	*"GAFAS";	1	0	1	569	569	0
sub3	bl1	1	*"TELF";	1	1	0	612	612	0
sub3	bl1	1	*"ZORRO";	0	0	0	949	_	1
sub3	bl1	2	*"GLOBO";	1	1	1	665	665	0
sub3	bl1	2	*"LAPIZ";	0	1	1	545	545	0
sub3	bl1	1	*"TENEDOR";	0	0	0	660	660	0
sub3	bl1	1	*"PAT";	0	1	0	825	825	0
sub3	bl1	1	*"BHO";	0	0	0	1373	1373	0
sub3	bl1	2	*"COCODR";	0	1	1	666	666	0
sub3	bl1	1	*"CALCET";	0	0	0	620	620	0
sub3	bl1	1	*"OVEJA";	0	1	0	485	_	1
sub3	bl1	1	*"RELOJ";	1	1	0	659	659	0
sub3	bl1	1	*"OREJA";	1	1	0	534	534	0
sub3	bl1	1	*"VESTIDO";	1	1	0	739	739	0
sub3	bl1	1	*"PANUELO";	1	0	0	1154	1154	0
sub3	bl1	2	*"PATO";	0	0	1	405	405	0
sub3	bl1	1	*"CAMA";	1	0	0	708	708	0
sub3	bl1	1	*"RAMA";	1	0	0	833	833	0
sub3	bl1	2	*"POMO";	0	1	1	910	910	0
sub3	bl1	1	*"MARIPO";	0	0	0	847	847	0
sub3	bl1	2	*"VIOL";	0	1	1	917	917	0
sub3	bl1	2	*"AVI";	1	1	1	674	674	0
sub3	bl1	2	*"NARIZ";	1	1	1	753	753	0
sub3	bl1	2	*"MELOC";	0	0	1	966	966	0
sub3	bl1	1	*"OSO";	1	1	0	724	724	0
sub3	bl1	1	*"CASCO";	1	1	0	908	908	0
sub3	bl1	2	*"CAMION";	1	1	1	650	650	0
sub3	bl1	1	*"PEONZA";	0	0	0	498	_	1
sub3	bl1	2	*"PING";	0	1	1	644	644	0
sub3	bl1	1	*"LLAVE";	1	0	0	715	715	0
sub3	bl1	1	*"TANQUE";	0	1	0	589	589	0
sub3	bl1	2	*"HUCHA";	0	0	1	2106	2106	0
sub3	bl1	2	*"RED";	1	0	1	1709	_	1
sub3	bl1	2	*"ARDILLA";	0	0	1	734	734	0
sub3	bl1	1	*"ESCOBA";	0	1	0	720	720	0
sub3	bl1	2	*"PLATO";	1	1	1	513	_	1
sub3	bl1	1	*"JIRAFA";	0	1	0	950	950	0
sub3	bl1	2	*"GUSANO";	0	0	1	354	_	1
sub3	bl1	1	*"GUANTE";	0	1	0	682	682	0
sub3	bl1	2	*"PAN";	1	1	1	528	528	0
sub3	bl1	2	*"ELEFANT";	0	1	1	545	545	0
sub3	bl1	2	*"CUCHIL";	1	0	1	715	715	0
sub3	bl1	2	*"DRAG";	0	1	1	855	855	0
sub3	bl1	2	*"CUCHARA";	0	1	1	670	670	0
sub3	bl1	1	*"CERDO";	1	0	0	615	615	0
sub3	bl1	2	*"VELA";	1	0	1	583	583	0
sub3	bl1	2	*"LECHUGA";	0	0	1	721	_	1
sub3	bl1	2	*"CABALLO";	1	1	1	780	780	0
sub3	bl1	2	*"HOJA";	1	0	1	613	613	0
sub3	bl1	2	*"PELOTA";	1	1	1	428	428	0
sub3	bl1	1	*"PLTN";	0	1	0	324	324	0
sub3	bl1	2	*"PAJARO";	1	0	1	656	656	0
sub3	bl1	2	*"ZANAHOR";	0	0	1	717	717	0
sub3	bl1	1	*"DEDO";	1	0	0	634	634	0
sub3	bl1	1	*"RAT";	0	1	0	631	631	0
sub3	bl1	1	*"HACHA";	0	0	0	1126	1126	0
sub3	bl1	1	*"NARANJA";	1	0	0	1081	1081	0
sub3	bl1	1	*"RBOL";	1	1	0	695	695	0
sub3	bl1	2	*"CUBO";	0	0	1	741	_	1
sub3	bl1	2	*"QUESO";	1	0	1	626	626	0
sub3	bl1	1	*"OJO";	1	0	0	617	617	0
sub3	bl2	1	*"OREJA";	1	1	0	371	371	0
sub3	bl2	1	*"PANUELO";	1	0	0	977	_	1
sub3	bl2	2	*"ELEFANT";	0	1	1	428	428	0
sub3	bl2	1	*"VESTIDO";	1	1	0	559	559	0
sub3	bl2	1	*"CERDO";	1	0	0	281	281	0
sub3	bl2	2	*"POMO";	0	1	1	801	801	0
sub3	bl2	2	*"PING";	0	1	1	576	576	0
sub3	bl2	2	*"MELOC";	0	0	1	302	302	0
sub3	bl2	1	*"TANQUE";	0	1	0	372	372	0
sub3	bl2	2	*"PATO";	0	0	1	628	628	0
sub3	bl2	2	*"PAN";	1	1	1	636	636	0
sub3	bl2	1	*"FRESA";	0	0	0	377	377	0
sub3	bl2	1	*"LLAVE";	1	0	0	430	430	0
sub3	bl2	1	*"ZORRO";	0	0	0	733	733	0
sub3	bl2	1	*"DEDO";	1	0	0	625	625	0
sub3	bl2	1	*"TENEDOR";	0	0	0	620	620	0
sub3	bl2	1	*"CALCET";	0	0	0	371	371	0
sub3	bl2	1	*"MARIPO";	0	0	0	634	_	1
sub3	bl2	2	*"PLATO";	1	1	1	417	417	0
sub3	bl2	1	*"NARANJA";	1	0	0	798	798	0
sub3	bl2	2	*"GAFAS";	1	0	1	506	506	0
sub3	bl2	1	*"ESCOBA";	0	1	0	506	506	0
sub3	bl2	1	*"PEONZA";	0	0	0	1018	1018	0
sub3	bl2	2	*"CAMION";	1	1	1	442	442	0
sub3	bl2	2	*"QUESO";	1	0	1	729	729	0
sub3	bl2	2	*"VIOL";	0	1	1	762	762	0
sub3	bl2	2	*"GLOBO";	1	1	1	631	631	0
sub3	bl2	2	*"CUCHIL";	1	0	1	667	667	0
sub3	bl2	2	*"NARIZ";	1	1	1	567	567	0
sub3	bl2	2	*"GUSANO";	0	0	1	368	368	0
sub3	bl2	1	*"JIRAFA";	0	1	0	430	430	0
sub3	bl2	2	*"CUBO";	0	0	1	799	799	0
sub3	bl2	2	*"LAPIZ";	0	1	1	661	661	0
sub3	bl2	2	*"PAJARO";	1	0	1	311	311	0
sub3	bl2	2	*"ARDILLA";	0	0	1	1328	1328	0
sub3	bl2	2	*"HUCHA";	0	0	1	363	363	0
sub3	bl2	2	*"CABALLO";	1	1	1	413	413	0
sub3	bl2	2	*"PELOTA";	1	1	1	683	683	0
sub3	bl2	2	*"RED";	1	0	1	896	896	0
sub3	bl2	1	*"FALDA";	1	1	0	742	742	0
sub3	bl2	1	*"GUANTE";	0	1	0	666	666	0
sub3	bl2	2	*"DRAG";	0	1	1	720	720	0
sub3	bl2	1	*"HACHA";	0	0	0	717	717	0
sub3	bl2	1	*"OSO";	1	1	0	617	617	0
sub3	bl2	2	*"HOJA";	1	0	1	852	852	0
sub3	bl2	2	*"VELA";	1	0	1	138	_	0
sub3	bl2	1	*"BHO";	0	0	0	435	435	0
sub3	bl2	1	*"RAMA";	1	0	0	47	_	0
sub3	bl2	1	*"TELF";	1	1	0	434	434	0
sub3	bl2	1	*"RELOJ";	1	1	0	283	283	0
sub3	bl2	1	*"CASCO";	1	1	0	867	867	0
sub3	bl2	2	*"AVI";	1	1	1	640	640	0
sub3	bl2	1	*"RAT";	0	1	0	740	740	0
sub3	bl2	2	*"MESA";	1	0	1	1	_	0
sub3	bl2	2	*"LECHUGA";	0	0	1	1017	_	1
sub3	bl2	1	*"RBOL";	1	1	0	700	700	0
sub3	bl2	2	*"ZANAHOR";	0	0	1	881	881	0
sub3	bl2	2	*"COCODR";	0	1	1	393	393	0
sub3	bl2	1	*"OJO";	1	0	0	425	425	0
sub3	bl2	1	*"CAMA";	1	0	0	416	416	0
sub3	bl2	1	*"PLTN";	0	1	0	576	576	0
sub3	bl2	1	*"PAT";	0	1	0	474	474	0
sub3	bl2	2	*"CUCHARA";	0	1	1	556	556	0
sub3	bl2	1	*"OVEJA";	0	1	0	853	853	0
sub3	bl3	2	*"ZANAHOR";	0	0	1	325	325	0
sub3	bl3	2	*"VIOL";	0	1	1	748	748	0
sub3	bl3	1	*"PLTN";	0	1	0	406	406	0
sub3	bl3	1	*"TELF";	1	1	0	419	419	0
sub3	bl3	2	*"CAMION";	1	1	1	530	530	0
sub3	bl3	1	*"HACHA";	0	0	0	685	685	0
sub3	bl3	2	*"NARIZ";	1	1	1	580	580	0
sub3	bl3	2	*"HOJA";	1	0	1	592	592	0
sub3	bl3	2	*"MESA";	1	0	1	465	465	0
sub3	bl3	2	*"GLOBO";	1	1	1	597	597	0
sub3	bl3	2	*"GAFAS";	1	0	1	526	_	1
sub3	bl3	1	*"NARANJA";	1	0	0	703	703	0
sub3	bl3	1	*"RBOL";	1	1	0	574	574	0
sub3	bl3	1	*"OVEJA";	0	1	0	702	702	0
sub3	bl3	2	*"CUCHARA";	0	1	1	394	394	0
sub3	bl3	2	*"CABALLO";	1	1	1	413	413	0
sub3	bl3	1	*"RAMA";	1	0	0	802	802	0
sub3	bl3	1	*"ZORRO";	0	0	0	947	947	0
sub3	bl3	2	*"PING";	0	1	1	748	748	0
sub3	bl3	1	*"VESTIDO";	1	1	0	653	653	0
sub3	bl3	2	*"PATO";	0	0	1	635	635	0
sub3	bl3	2	*"CUBO";	0	0	1	822	822	0
sub3	bl3	1	*"OJO";	1	0	0	212	_	0
sub3	bl3	1	*"OREJA";	1	1	0	402	402	0
sub3	bl3	1	*"ESCOBA";	0	1	0	590	590	0
sub3	bl3	2	*"POMO";	0	1	1	601	601	0
sub3	bl3	2	*"COCODR";	0	1	1	438	438	0
sub3	bl3	1	*"TANQUE";	0	1	0	562	562	0
sub3	bl3	1	*"DEDO";	1	0	0	594	594	0
sub3	bl3	1	*"FRESA";	0	0	0	764	764	0
sub3	bl3	1	*"TENEDOR";	0	0	0	735	735	0
sub3	bl3	2	*"ARDILLA";	0	0	1	631	631	0
sub3	bl3	1	*"FALDA";	1	1	0	679	679	0
sub3	bl3	1	*"PAT";	0	1	0	679	679	0
sub3	bl3	1	*"OSO";	1	1	0	732	732	0
sub3	bl3	1	*"CAMA";	1	0	0	548	548	0
sub3	bl3	2	*"PELOTA";	1	1	1	597	597	0
sub3	bl3	2	*"GUSANO";	0	0	1	578	578	0
sub3	bl3	1	*"GUANTE";	0	1	0	387	387	0
sub3	bl3	1	*"RAT";	0	1	0	358	358	0
sub3	bl3	2	*"MELOC";	0	0	1	1271	1271	0
sub3	bl3	1	*"LLAVE";	1	0	0	479	479	0
sub3	bl3	2	*"LAPIZ";	0	1	1	746	746	0
sub3	bl3	2	*"ELEFANT";	0	1	1	643	643	0
sub3	bl3	2	*"PAJARO";	1	0	1	580	580	0
sub3	bl3	1	*"CERDO";	1	0	0	664	664	0
sub3	bl3	1	*"MARIPO";	0	0	0	571	571	0
sub3	bl3	2	*"PLATO";	1	1	1	653	653	0
sub3	bl3	2	*"QUESO";	1	0	1	551	551	0
sub3	bl3	2	*"AVI";	1	1	1	645	645	0
sub3	bl3	1	*"JIRAFA";	0	1	0	618	618	0
sub3	bl3	2	*"LECHUGA";	0	0	1	877	877	0
sub3	bl3	1	*"BHO";	0	0	0	664	664	0
sub3	bl3	1	*"PEONZA";	0	0	0	1218	1218	0
sub3	bl3	2	*"HUCHA";	0	0	1	1000	1000	0
sub3	bl3	2	*"RED";	1	0	1	754	754	0
sub3	bl3	1	*"RELOJ";	1	1	0	731	731	0
sub3	bl3	2	*"DRAG";	0	1	1	405	405	0
sub3	bl3	2	*"CUCHIL";	1	0	1	791	791	0
sub3	bl3	1	*"CASCO";	1	1	0	668	668	0
sub3	bl3	2	*"VELA";	1	0	1	638	638	0
sub3	bl3	2	*"PAN";	1	1	1	684	684	0
sub3	bl3	1	*"PANUELO";	1	0	0	1443	1443	0
sub3	bl3	1	*"CALCET";	0	0	0	668	668	0
sub4	bl1	2	*"QUESO";	1	0	1	431	431	0
sub4	bl1	3	*"TRINEO";	0	1	0	602	602	0
sub4	bl1	3	*"TIGRE";	0	1	0	577	577	0
sub4	bl1	2	*"VELA";	1	0	1	732	732	0
sub4	bl1	2	*"PELOTA";	1	1	1	828	828	0
sub4	bl1	2	*"CUBO";	0	0	1	1146	1146	0
sub4	bl1	2	*"ZANAHOR";	0	0	1	733	733	0
sub4	bl1	2	*"PING";	0	1	1	586	586	0
sub4	bl1	3	*"UVA";	0	0	0	875	875	0
sub4	bl1	2	*"AVI";	1	1	1	626	626	0
sub4	bl1	3	*"SOMBR";	1	0	0	459	_	1
sub4	bl1	3	*"SILLA";	1	0	0	475	475	0
sub4	bl1	3	*"LLUVIA";	1	0	0	729	729	0
sub4	bl1	3	*"HORMIGA";	0	1	0	690	690	0
sub4	bl1	3	*"BOMBIL";	0	1	0	1143	1143	0
sub4	bl1	2	*"PATO";	0	0	1	655	655	0
sub4	bl1	2	*"VIOL";	0	1	1	1324	_	1
sub4	bl1	3	*"SARTEN";	0	0	0	1163	1163	0
sub4	bl1	2	*"GUSANO";	0	0	1	667	667	0
sub4	bl1	3	*"LAGART";	0	0	0	1061	1061	0
sub4	bl1	2	*"COCODR";	0	1	1	528	528	0
sub4	bl1	2	*"MELOC";	0	0	1	1926	1926	0
sub4	bl1	3	*"PERRO";	1	0	0	579	579	0
sub4	bl1	2	*"HUCHA";	0	0	1	2717	_	1
sub4	bl1	2	*"ELEFANT";	0	1	1	621	621	0
sub4	bl1	2	*"NARIZ";	1	1	1	1021	1021	0
sub4	bl1	2	*"LAPIZ";	0	1	1	694	694	0
sub4	bl1	2	*"GLOBO";	1	1	1	601	601	0
sub4	bl1	3	*"VENTANA";	1	0	0	842	842	0
sub4	bl1	2	*"POMO";	0	1	1	844	844	0
sub4	bl1	2	*"HOJA";	1	0	1	544	544	0
sub4	bl1	3	*"MANZANA";	1	0	0	1087	1087	0
sub4	bl1	2	*"CUCHARA";	0	1	1	693	693	0
sub4	bl1	3	*"MUELA";	0	0	0	556	_	1
sub4	bl1	2	*"CABALLO";	1	1	1	1632	1632	0
sub4	bl1	2	*"MESA";	1	0	1	840	840	0
sub4	bl1	2	*"DRAG";	0	1	1	767	767	0
sub4	bl1	3	*"BANCO";	1	1	0	623	623	0
sub4	bl1	3	*"FLOR";	1	1	0	743	743	0
sub4	bl1	2	*"LECHUGA";	0	0	1	1144	1144	0
sub4	bl1	3	*"HUEVO";	1	0	0	751	751	0
sub4	bl1	2	*"GAFAS";	1	0	1	932	932	0
sub4	bl1	2	*"PAJARO";	1	0	1	707	707	0
sub4	bl1	2	*"RED";	1	0	1	1145	1145	0
sub4	bl1	3	*"ESCRIT";	0	1	0	915	915	0
sub4	bl1	3	*"PINCEL";	0	1	0	2061	2061	0
sub4	bl1	3	*"CEPILLO";	0	0	0	1112	1112	0
sub4	bl1	3	*"SILBATO";	0	0	0	1263	_	1
sub4	bl1	3	*"BOLSIL";	1	0	0	-3000	_	1
sub4	bl1	3	*"GATO";	1	1	0	628	628	0
sub4	bl1	3	*"CAMELLO";	0	1	0	898	898	0
sub4	bl1	3	*"GRIFO";	0	0	0	1117	_	1
sub4	bl1	3	*"NUBE";	1	1	0	1096	1096	0
sub4	bl1	2	*"CAMION";	1	1	1	764	764	0
sub4	bl1	3	*"CINTUR";	1	1	0	2385	_	1
sub4	bl1	2	*"PLATO";	1	1	1	735	735	0
sub4	bl1	2	*"PAN";	1	1	1	882	882	0
sub4	bl1	3	*"RANA";	0	0	0	898	898	0
sub4	bl1	3	*"CAJA";	1	1	0	792	_	1
sub4	bl1	2	*"ARDILLA";	0	0	1	867	867	0
sub4	bl1	3	*"BRAZO";	1	1	0	886	886	0
sub4	bl1	3	*"ANILLO";	1	1	0	830	830	0
sub4	bl1	2	*"CUCHIL";	1	0	1	1535	1535	0
sub4	bl1	3	*"MARTIL";	0	1	0	626	626	0
sub4	bl2	2	*"PELOTA";	1	1	1	518	518	0
sub4	bl2	3	*"SILLA";	1	0	0	419	419	0
sub4	bl2	3	*"BRAZO";	1	1	0	492	492	0
sub4	bl2	3	*"CAJA";	1	1	0	959	959	0
sub4	bl2	3	*"CINTUR";	1	1	0	596	596	0
sub4	bl2	2	*"GAFAS";	1	0	1	620	620	0
sub4	bl2	2	*"NARIZ";	1	1	1	460	460	0
sub4	bl2	3	*"HORMIGA";	0	1	0	584	584	0
sub4	bl2	2	*"MESA";	1	0	1	634	634	0
sub4	bl2	3	*"UVA";	0	0	0	576	576	0
sub4	bl2	3	*"BOLSIL";	1	0	0	1166	1166	0
sub4	bl2	2	*"QUESO";	1	0	1	687	687	0
sub4	bl2	2	*"HOJA";	1	0	1	647	647	0
sub4	bl2	2	*"COCODR";	0	1	1	586	586	0
sub4	bl2	2	*"PLATO";	1	1	1	709	709	0
sub4	bl2	2	*"CUBO";	0	0	1	561	561	0
sub4	bl2	3	*"GATO";	1	1	0	389	389	0
sub4	bl2	2	*"POMO";	0	1	1	896	896	0
sub4	bl2	3	*"RANA";	0	0	0	486	486	0
sub4	bl2	2	*"LAPIZ";	0	1	1	456	456	0
sub4	bl2	3	*"CEPILLO";	0	0	0	876	876	0
sub4	bl2	3	*"NUBE";	1	1	0	874	874	0
sub4	bl2	2	*"LECHUGA";	0	0	1	916	916	0
sub4	bl2	3	*"SARTEN";	0	0	0	1072	1072	0
sub4	bl2	3	*"MUELA";	0	0	0	658	658	0
sub4	bl2	3	*"FLOR";	1	1	0	554	554	0
sub4	bl2	3	*"MARTIL";	0	1	0	594	594	0
sub4	bl2	3	*"PINCEL";	0	1	0	1097	1097	0
sub4	bl2	2	*"CUCHARA";	0	1	1	577	577	0
sub4	bl2	2	*"GUSANO";	0	0	1	570	570	0
sub4	bl2	3	*"HUEVO";	1	0	0	565	565	0
sub4	bl2	3	*"ANILLO";	1	1	0	423	423	0
sub4	bl2	2	*"PATO";	0	0	1	617	617	0
sub4	bl2	3	*"MANZANA";	1	0	0	557	557	0
sub4	bl2	2	*"RED";	1	0	1	670	670	0
sub4	bl2	2	*"VIOL";	0	1	1	832	832	0
sub4	bl2	2	*"ZANAHOR";	0	0	1	745	745	0
sub4	bl2	3	*"LAGART";	0	0	0	889	889	0
sub4	bl2	3	*"LLUVIA";	1	0	0	815	815	0
sub4	bl2	2	*"PAJARO";	1	0	1	816	816	0
sub4	bl2	2	*"PING";	0	1	1	806	806	0
sub4	bl2	2	*"ELEFANT";	0	1	1	714	714	0
sub4	bl2	3	*"BOMBIL";	0	1	0	838	838	0
sub4	bl2	2	*"CAMION";	1	1	1	466	466	0
sub4	bl2	3	*"TRINEO";	0	1	0	995	995	0
sub4	bl2	2	*"DRAG";	0	1	1	838	838	0
sub4	bl2	3	*"SOMBR";	1	0	0	814	814	0
sub4	bl2	3	*"BANCO";	1	1	0	797	797	0
sub4	bl2	2	*"CABALLO";	1	1	1	789	789	0
sub4	bl2	2	*"GLOBO";	1	1	1	822	822	0
sub4	bl2	2	*"AVI";	1	1	1	575	575	0
sub4	bl2	3	*"SILBATO";	0	0	0	989	989	0
sub4	bl2	3	*"ESCRIT";	0	1	0	775	775	0
sub4	bl2	2	*"CUCHIL";	1	0	1	814	814	0
sub4	bl2	3	*"PERRO";	1	0	0	670	670	0
sub4	bl2	2	*"HUCHA";	0	0	1	1057	1057	0
sub4	bl2	2	*"MELOC";	0	0	1	1008	1008	0
sub4	bl2	2	*"ARDILLA";	0	0	1	877	877	0
sub4	bl2	3	*"CAMELLO";	0	1	0	608	608	0
sub4	bl2	2	*"PAN";	1	1	1	899	899	0
sub4	bl2	2	*"VELA";	1	0	1	1351	1351	0
sub4	bl2	3	*"TIGRE";	0	1	0	686	686	0
sub4	bl2	3	*"GRIFO";	0	0	0	1082	1082	0
sub4	bl2	3	*"VENTANA";	1	0	0	691	691	0
sub4	bl3	3	*"BANCO";	1	1	0	474	474	0
sub4	bl3	3	*"SILBATO";	0	0	0	542	542	0
sub4	bl3	3	*"ESCRIT";	0	1	0	645	645	0
sub4	bl3	2	*"MELOC";	0	0	1	617	617	0
sub4	bl3	3	*"LLUVIA";	1	0	0	572	572	0
sub4	bl3	2	*"VELA";	1	0	1	545	545	0
sub4	bl3	2	*"PELOTA";	1	1	1	343	343	0
sub4	bl3	2	*"DRAG";	0	1	1	589	589	0
sub4	bl3	3	*"NUBE";	1	1	0	595	595	0
sub4	bl3	3	*"SOMBR";	1	0	0	559	559	0
sub4	bl3	3	*"PINCEL";	0	1	0	579	579	0
sub4	bl3	3	*"MANZANA";	1	0	0	759	759	0
sub4	bl3	3	*"BOMBIL";	0	1	0	643	643	0
sub4	bl3	2	*"LAPIZ";	0	1	1	877	877	0
sub4	bl3	2	*"RED";	1	0	1	546	546	0
sub4	bl3	3	*"SILLA";	1	0	0	598	598	0
sub4	bl3	2	*"PAJARO";	1	0	1	619	619	0
sub4	bl3	3	*"CAMELLO";	0	1	0	549	549	0
sub4	bl3	2	*"GAFAS";	1	0	1	650	650	0
sub4	bl3	2	*"GUSANO";	0	0	1	672	672	0
sub4	bl3	2	*"CUBO";	0	0	1	462	462	0
sub4	bl3	2	*"PATO";	0	0	1	886	886	0
sub4	bl3	2	*"CABALLO";	1	1	1	578	578	0
sub4	bl3	3	*"MUELA";	0	0	0	596	596	0
sub4	bl3	2	*"HOJA";	1	0	1	606	606	0
sub4	bl3	3	*"GATO";	1	1	0	598	598	0
sub4	bl3	2	*"VIOL";	0	1	1	652	652	0
sub4	bl3	2	*"CUCHARA";	0	1	1	565	565	0
sub4	bl3	3	*"FLOR";	1	1	0	760	760	0
sub4	bl3	3	*"PERRO";	1	0	0	925	925	0
sub4	bl3	3	*"TIGRE";	0	1	0	751	751	0
sub4	bl3	3	*"LAGART";	0	0	0	621	621	0
sub4	bl3	2	*"QUESO";	1	0	1	917	917	0
sub4	bl3	2	*"ARDILLA";	0	0	1	804	804	0
sub4	bl3	2	*"COCODR";	0	1	1	702	702	0
sub4	bl3	3	*"VENTANA";	1	0	0	587	587	0
sub4	bl3	3	*"CINTUR";	1	1	0	686	686	0
sub4	bl3	2	*"MESA";	1	0	1	797	797	0
sub4	bl3	3	*"CEPILLO";	0	0	0	631	631	0
sub4	bl3	2	*"POMO";	0	1	1	808	808	0
sub4	bl3	2	*"HUCHA";	0	0	1	879	879	0
sub4	bl3	2	*"CUCHIL";	1	0	1	930	930	0
sub4	bl3	3	*"UVA";	0	0	0	714	714	0
sub4	bl3	2	*"CAMION";	1	1	1	719	719	0
sub4	bl3	3	*"BOLSIL";	1	0	0	898	898	0
sub4	bl3	2	*"PING";	0	1	1	540	540	0
sub4	bl3	2	*"AVI";	1	1	1	689	689	0
sub4	bl3	3	*"HUEVO";	1	0	0	701	701	0
sub4	bl3	2	*"PLATO";	1	1	1	758	758	0
sub4	bl3	3	*"CAJA";	1	1	0	671	671	0
sub4	bl3	3	*"SARTEN";	0	0	0	1093	1093	0
sub4	bl3	2	*"GLOBO";	1	1	1	746	746	0
sub4	bl3	2	*"PAN";	1	1	1	661	661	0
sub4	bl3	2	*"NARIZ";	1	1	1	685	685	0
sub4	bl3	2	*"ZANAHOR";	0	0	1	919	919	0
sub4	bl3	3	*"TRINEO";	0	1	0	863	863	0
sub4	bl3	3	*"ANILLO";	1	1	0	720	720	0
sub4	bl3	2	*"LECHUGA";	0	0	1	831	831	0
sub4	bl3	2	*"ELEFANT";	0	1	1	744	744	0
sub4	bl3	3	*"BRAZO";	1	1	0	805	805	0
sub4	bl3	3	*"MARTIL";	0	1	0	677	677	0
sub4	bl3	3	*"GRIFO";	0	0	0	755	755	0
sub4	bl3	3	*"RANA";	0	0	0	677	677	0
sub4	bl3	3	*"HORMIGA";	0	1	0	572	572	0
sub5	bl1	3	*"MUELA";	0	0	1	1123	_	1
sub5	bl1	2	*"GLOBO";	1	1	0	1016	1016	0
sub5	bl1	2	*"HUCHA";	0	0	0	-3000	_	1
sub5	bl1	3	*"TRINEO";	0	1	1	2481	2481	0
sub5	bl1	3	*"MARTIL";	0	1	1	981	981	0
sub5	bl1	2	*"GUSANO";	0	0	0	909	909	0
sub5	bl1	3	*"GATO";	1	1	1	600	600	0
sub5	bl1	3	*"ESCRIT";	0	1	1	768	_	1
sub5	bl1	2	*"AVI";	1	1	0	571	571	0
sub5	bl1	2	*"NARIZ";	1	1	0	707	707	0
sub5	bl1	2	*"PAJARO";	1	0	0	905	905	0
sub5	bl1	2	*"HOJA";	1	0	0	656	656	0
sub5	bl1	2	*"RED";	1	0	0	1391	1391	0
sub5	bl1	3	*"GRIFO";	0	0	1	1739	1739	0
sub5	bl1	3	*"BANCO";	1	1	1	1272	1272	0
sub5	bl1	3	*"NUBE";	1	1	1	1735	1735	0
sub5	bl1	2	*"PING";	0	1	0	1225	1225	0
sub5	bl1	2	*"PAN";	1	1	0	1797	1797	0
sub5	bl1	3	*"PERRO";	1	0	1	547	547	0
sub5	bl1	3	*"LAGART";	0	0	1	1104	_	1
sub5	bl1	2	*"MELOC";	0	0	0	-3000	_	1
sub5	bl1	3	*"HORMIGA";	0	1	1	804	804	0
sub5	bl1	3	*"BOMBIL";	0	1	1	2196	2196	0
sub5	bl1	2	*"DRAG";	0	1	0	862	_	1
sub5	bl1	2	*"QUESO";	1	0	0	868	868	0
sub5	bl1	3	*"TIGRE";	0	1	1	1028	1028	0
sub5	bl1	3	*"SOMBR";	1	0	1	-3000	_	1
sub5	bl1	3	*"CAJA";	1	1	1	993	993	0
sub5	bl1	2	*"VELA";	1	0	0	739	739	0
sub5	bl1	2	*"LECHUGA";	0	0	0	1836	1836	0
sub5	bl1	2	*"PATO";	0	0	0	2330	2330	0
sub5	bl1	3	*"CAMELLO";	0	1	1	1003	_	1
sub5	bl1	2	*"PLATO";	1	1	0	-3000	_	0
sub5	bl1	3	*"BRAZO";	1	1	1	1696	1696	0
sub5	bl1	3	*"UVA";	0	0	1	1443	1443	0
sub5	bl1	2	*"CUCHIL";	1	0	0	865	865	0
sub5	bl1	2	*"PELOTA";	1	1	0	1732	_	1
sub5	bl1	3	*"VENTANA";	1	0	1	987	987	0
sub5	bl1	3	*"CINTUR";	1	1	1	1684	1684	0
sub5	bl1	3	*"PINCEL";	0	1	1	960	960	0
sub5	bl1	3	*"ANILLO";	1	1	1	1670	1670	0
sub5	bl1	2	*"CUCHARA";	0	1	0	-3000	_	1
sub5	bl1	2	*"POMO";	0	1	0	1112	1112	0
sub5	bl1	2	*"CUBO";	0	0	0	1325	1325	0
sub5	bl1	3	*"SILBATO";	0	0	1	2322	_	1
sub5	bl1	2	*"MESA";	1	0	0	1440	1440	0
sub5	bl1	3	*"BOLSIL";	1	0	1	-3000	_	1
sub5	bl1	3	*"HUEVO";	1	0	1	1094	1094	0
sub5	bl1	2	*"ELEFANT";	0	1	0	679	679	0
sub5	bl1	2	*"LAPIZ";	0	1	0	1624	1624	0
sub5	bl1	2	*"COCODR";	0	1	0	999	999	0
sub5	bl1	2	*"CABALLO";	1	1	0	1038	1038	0
sub5	bl1	3	*"SILLA";	1	0	1	580	580	0
sub5	bl1	2	*"ARDILLA";	0	0	0	1969	_	1
sub5	bl1	3	*"LLUVIA";	1	0	1	936	_	1
sub5	bl1	3	*"SARTEN";	0	0	1	-3000	_	1
sub5	bl1	2	*"GAFAS";	1	0	0	884	884	0
sub5	bl1	3	*"MANZANA";	1	0	1	624	624	0
sub5	bl1	2	*"ZANAHOR";	0	0	0	1065	1065	0
sub5	bl1	3	*"FLOR";	1	1	1	863	863	0
sub5	bl1	2	*"VIOL";	0	1	0	988	988	0
sub5	bl1	3	*"RANA";	0	0	1	875	875	0
sub5	bl1	2	*"CAMION";	1	1	0	613	613	0
sub5	bl1	3	*"CEPILLO";	0	0	1	-3000	_	0
sub5	bl2	2	*"PAN";	1	1	0	968	968	0
sub5	bl2	3	*"ESCRIT";	0	1	1	948	948	0
sub5	bl2	3	*"MARTIL";	0	1	1	814	814	0
sub5	bl2	2	*"AVI";	1	1	0	538	538	0
sub5	bl2	2	*"LAPIZ";	0	1	0	718	718	0
sub5	bl2	2	*"GUSANO";	0	0	0	630	630	0
sub5	bl2	2	*"RED";	1	0	0	1144	1144	0
sub5	bl2	2	*"ZANAHOR";	0	0	0	711	711	0
sub5	bl2	3	*"BANCO";	1	1	1	1006	1006	0
sub5	bl2	3	*"TIGRE";	0	1	1	794	794	0
sub5	bl2	2	*"MELOC";	0	0	0	1206	1206	0
sub5	bl2	3	*"HUEVO";	1	0	1	777	777	0
sub5	bl2	3	*"GRIFO";	0	0	1	1370	1370	0
sub5	bl2	3	*"BRAZO";	1	1	1	1748	1748	0
sub5	bl2	3	*"BOLSIL";	1	0	1	1835	1835	0
sub5	bl2	2	*"MESA";	1	0	0	1130	1130	0
sub5	bl2	3	*"SOMBR";	1	0	1	-3000	_	1
sub5	bl2	2	*"VELA";	1	0	0	1802	1802	0
sub5	bl2	2	*"CUCHARA";	0	1	0	2058	2058	0
sub5	bl2	3	*"SILBATO";	0	0	1	2666	2666	0
sub5	bl2	3	*"PINCEL";	0	1	1	747	747	0
sub5	bl2	2	*"VIOL";	0	1	0	623	623	0
sub5	bl2	2	*"PLATO";	1	1	0	1191	1191	0
sub5	bl2	3	*"CAJA";	1	1	1	1009	1009	0
sub5	bl2	3	*"HORMIGA";	0	1	1	665	665	0
sub5	bl2	2	*"GLOBO";	1	1	0	629	629	0
sub5	bl2	2	*"HUCHA";	0	0	0	2612	2612	0
sub5	bl2	2	*"LECHUGA";	0	0	0	1749	1749	0
sub5	bl2	3	*"CEPILLO";	0	0	1	1861	1861	0
sub5	bl2	2	*"CUCHIL";	1	0	0	629	629	0
sub5	bl2	3	*"TRINEO";	0	1	1	1152	1152	0
sub5	bl2	2	*"QUESO";	1	0	0	847	847	0
sub5	bl2	2	*"PING";	0	1	0	612	612	0
sub5	bl2	2	*"DRAG";	0	1	0	621	621	0
sub5	bl2	2	*"ELEFANT";	0	1	0	765	765	0
sub5	bl2	2	*"PAJARO";	1	0	0	1229	1229	0
sub5	bl2	3	*"UVA";	0	0	1	1613	_	1
sub5	bl2	3	*"VENTANA";	1	0	1	-3000	_	1
sub5	bl2	3	*"LLUVIA";	1	0	1	2814	_	1
sub5	bl2	2	*"PELOTA";	1	1	0	1819	1819	0
sub5	bl2	2	*"CUBO";	0	0	0	2436	2436	0
sub5	bl2	3	*"NUBE";	1	1	1	927	927	0
sub5	bl2	2	*"PATO";	0	0	0	1855	1855	0
sub5	bl2	3	*"MUELA";	0	0	1	-3000	_	0
sub5	bl2	2	*"NARIZ";	1	1	0	631	631	0
sub5	bl2	3	*"PERRO";	1	0	1	653	653	0
sub5	bl2	3	*"SARTEN";	0	0	1	2468	_	1
sub5	bl2	3	*"SILLA";	1	0	1	768	768	0
sub5	bl2	3	*"BOMBIL";	0	1	1	-3000	_	0
sub5	bl2	3	*"RANA";	0	0	1	-3000	_	0
sub5	bl2	2	*"ARDILLA";	0	0	0	2764	2764	0
sub5	bl2	2	*"CABALLO";	1	1	0	773	773	0
sub5	bl2	3	*"GATO";	1	1	1	700	700	0
sub5	bl2	2	*"CAMION";	1	1	0	577	577	0
sub5	bl2	2	*"HOJA";	1	0	0	1093	1093	0
sub5	bl2	3	*"LAGART";	0	0	1	1068	1068	0
sub5	bl2	2	*"GAFAS";	1	0	0	1188	1188	0
sub5	bl2	3	*"CAMELLO";	0	1	1	755	755	0
sub5	bl2	3	*"MANZANA";	1	0	1	466	466	0
sub5	bl2	3	*"FLOR";	1	1	1	574	574	0
sub5	bl2	3	*"CINTUR";	1	1	1	966	966	0
sub5	bl2	2	*"POMO";	0	1	0	982	982	0
sub5	bl2	3	*"ANILLO";	1	1	1	774	774	0
sub5	bl2	2	*"COCODR";	0	1	0	1210	1210	0
sub5	bl3	3	*"SOMBR";	1	0	1	1127	_	1
sub5	bl3	2	*"HOJA";	1	0	0	703	703	0
sub5	bl3	3	*"SILBATO";	0	0	1	1051	1051	0
sub5	bl3	3	*"PINCEL";	0	1	1	613	613	0
sub5	bl3	2	*"LECHUGA";	0	0	0	877	877	0
sub5	bl3	3	*"ANILLO";	1	1	1	619	619	0
sub5	bl3	3	*"MUELA";	0	0	1	-3000	_	0
sub5	bl3	2	*"CUBO";	0	0	0	855	855	0
sub5	bl3	2	*"RED";	1	0	0	687	687	0
sub5	bl3	3	*"VENTANA";	1	0	1	882	882	0
sub5	bl3	2	*"COCODR";	0	1	0	736	736	0
sub5	bl3	2	*"PING";	0	1	0	771	771	0
sub5	bl3	2	*"MESA";	1	0	0	1441	1441	0
sub5	bl3	2	*"GLOBO";	1	1	0	571	571	0
sub5	bl3	2	*"DRAG";	0	1	0	574	574	0
sub5	bl3	3	*"BOLSIL";	1	0	1	1357	1357	0
sub5	bl3	2	*"HUCHA";	0	0	0	946	946	0
sub5	bl3	3	*"ESCRIT";	0	1	1	986	986	0
sub5	bl3	2	*"ZANAHOR";	0	0	0	1106	1106	0
sub5	bl3	3	*"MANZANA";	1	0	1	581	581	0
sub5	bl3	2	*"PLATO";	1	1	0	947	947	0
sub5	bl3	2	*"PAN";	1	1	0	919	919	0
sub5	bl3	2	*"CAMION";	1	1	0	567	567	0
sub5	bl3	2	*"GUSANO";	0	0	0	809	809	0
sub5	bl3	2	*"CABALLO";	1	1	0	544	544	0
sub5	bl3	2	*"LAPIZ";	0	1	0	1302	1302	0
sub5	bl3	3	*"LLUVIA";	1	0	1	1859	_	1
sub5	bl3	3	*"FLOR";	1	1	1	705	705	0
sub5	bl3	3	*"BRAZO";	1	1	1	731	731	0
sub5	bl3	3	*"NUBE";	1	1	1	984	984	0
sub5	bl3	2	*"GAFAS";	1	0	0	2652	2652	0
sub5	bl3	2	*"VELA";	1	0	0	773	773	0
sub5	bl3	2	*"CUCHARA";	0	1	0	-3000	_	0
sub5	bl3	3	*"SILLA";	1	0	1	595	595	0
sub5	bl3	2	*"ARDILLA";	0	0	0	1717	1717	0
sub5	bl3	3	*"LAGART";	0	0	1	779	_	1
sub5	bl3	2	*"POMO";	0	1	0	800	800	0
sub5	bl3	3	*"TIGRE";	0	1	1	781	781	0
sub5	bl3	3	*"SARTEN";	0	0	1	-3000	_	0
sub5	bl3	2	*"AVI";	1	1	0	544	544	0
sub5	bl3	3	*"BOMBIL";	0	1	1	1462	1462	0
sub5	bl3	3	*"UVA";	0	0	1	1475	_	1
sub5	bl3	3	*"CAJA";	1	1	1	704	704	0
sub5	bl3	3	*"PERRO";	1	0	1	498	498	0
sub5	bl3	3	*"HORMIGA";	0	1	1	683	683	0
sub5	bl3	2	*"VIOL";	0	1	0	641	641	0
sub5	bl3	3	*"CAMELLO";	0	1	1	1042	1042	0
sub5	bl3	3	*"RANA";	0	0	1	675	675	0
sub5	bl3	3	*"GATO";	1	1	1	568	568	0
sub5	bl3	2	*"QUESO";	1	0	0	931	931	0
sub5	bl3	2	*"CUCHIL";	1	0	0	1155	1155	0
sub5	bl3	3	*"GRIFO";	0	0	1	1478	1478	0
sub5	bl3	3	*"TRINEO";	0	1	1	808	808	0
sub5	bl3	2	*"PAJARO";	1	0	0	660	660	0
sub5	bl3	3	*"CINTUR";	1	1	1	759	759	0
sub5	bl3	3	*"BANCO";	1	1	1	817	817	0
sub5	bl3	2	*"NARIZ";	1	1	0	680	680	0
sub5	bl3	3	*"CEPILLO";	0	0	1	837	837	0
sub5	bl3	2	*"ELEFANT";	0	1	0	515	515	0
sub5	bl3	2	*"PATO";	0	0	0	958	958	0
sub5	bl3	2	*"MELOC";	0	0	0	999	999	0
sub5	bl3	3	*"MARTIL";	0	1	1	705	705	0
sub5	bl3	2	*"PELOTA";	1	1	0	830	830	0
sub5	bl3	3	*"HUEVO";	1	0	1	688	688	0
sub6	bl1	3	*"HUEVO";	1	0	0	743	743	0
sub6	bl1	3	*"GATO";	1	1	0	452	452	0
sub6	bl1	3	*"SILLA";	1	0	0	461	_	1
sub6	bl1	3	*"CINTUR";	1	1	0	1795	1795	0
sub6	bl1	1	*"JIRAFA";	0	1	1	1026	1026	0
sub6	bl1	3	*"CAMELLO";	0	1	0	1425	1425	0
sub6	bl1	3	*"SARTEN";	0	0	0	1381	_	1
sub6	bl1	1	*"PAT";	0	1	1	1475	1475	0
sub6	bl1	1	*"CAMA";	1	0	1	672	_	1
sub6	bl1	3	*"TIGRE";	0	1	0	1027	1027	0
sub6	bl1	3	*"PERRO";	1	0	0	671	671	0
sub6	bl1	3	*"CEPILLO";	0	0	0	-3000	_	0
sub6	bl1	1	*"OJO";	1	0	1	545	545	0
sub6	bl1	1	*"PLTN";	0	1	1	796	796	0
sub6	bl1	1	*"BHO";	0	0	1	1083	1083	0
sub6	bl1	3	*"MARTIL";	0	1	0	899	899	0
sub6	bl1	3	*"ESCRIT";	0	1	0	744	_	1
sub6	bl1	3	*"BOMBIL";	0	1	0	1338	_	1
sub6	bl1	3	*"LAGART";	0	0	0	911	911	0
sub6	bl1	1	*"CALCET";	0	0	1	398	398	0
sub6	bl1	3	*"RANA";	0	0	0	928	928	0
sub6	bl1	1	*"PEONZA";	0	0	1	-3000	_	1
sub6	bl1	3	*"VENTANA";	1	0	0	646	646	0
sub6	bl1	1	*"TENEDOR";	0	0	1	1207	1207	0
sub6	bl1	1	*"RBOL";	1	1	1	819	819	0
sub6	bl1	1	*"OREJA";	1	1	1	904	904	0
sub6	bl1	1	*"RAMA";	1	0	1	1268	1268	0
sub6	bl1	3	*"BOLSIL";	1	0	0	-3000	_	1
sub6	bl1	3	*"CAJA";	1	1	0	746	_	1
sub6	bl1	1	*"NARANJA";	1	0	1	2577	_	1
sub6	bl1	1	*"RAT";	0	1	1	916	916	0
sub6	bl1	1	*"OVEJA";	0	1	1	1413	1413	0
sub6	bl1	3	*"TRINEO";	0	1	0	-3000	_	1
sub6	bl1	1	*"ESCOBA";	0	1	1	2124	2124	0
sub6	bl1	1	*"OSO";	1	1	1	920	920	0
sub6	bl1	1	*"LLAVE";	1	0	1	1255	1255	0
sub6	bl1	1	*"CASCO";	1	1	1	894	894	0
sub6	bl1	3	*"SILBATO";	0	0	0	1692	1692	0
sub6	bl1	1	*"ZORRO";	0	0	1	-3000	_	0
sub6	bl1	1	*"FRESA";	0	0	1	1866	1866	0
sub6	bl1	1	*"MARIPO";	0	0	1	1629	1629	0
sub6	bl1	3	*"MANZANA";	1	0	0	1954	1954	0
sub6	bl1	1	*"TELF";	1	1	1	603	603	0
sub6	bl1	3	*"UVA";	0	0	0	902	902	0
sub6	bl1	1	*"RELOJ";	1	1	1	690	690	0
sub6	bl1	3	*"SOMBR";	1	0	0	1870	_	1
sub6	bl1	1	*"DEDO";	1	0	1	756	756	0
sub6	bl1	1	*"FALDA";	1	1	1	1291	1291	0
sub6	bl1	3	*"PINCEL";	0	1	0	2260	2260	0
sub6	bl1	1	*"HACHA";	0	0	1	-3000	_	1
sub6	bl1	3	*"FLOR";	1	1	0	731	731	0
sub6	bl1	3	*"BANCO";	1	1	0	1045	1045	0
sub6	bl1	3	*"MUELA";	0	0	0	1560	_	1
sub6	bl1	3	*"NUBE";	1	1	0	833	833	0
sub6	bl1	3	*"GRIFO";	0	0	0	-3000	_	1
sub6	bl1	1	*"VESTIDO";	1	1	1	851	851	0
sub6	bl1	1	*"PANUELO";	1	0	1	1308	1308	0
sub6	bl1	3	*"BRAZO";	1	1	0	882	882	0
sub6	bl1	1	*"GUANTE";	0	1	1	836	836	0
sub6	bl1	3	*"HORMIGA";	0	1	0	2257	2257	0
sub6	bl1	1	*"CERDO";	1	0	1	948	948	0
sub6	bl1	3	*"LLUVIA";	1	0	0	1044	1044	0
sub6	bl1	1	*"TANQUE";	0	1	1	1201	1201	0
sub6	bl1	3	*"ANILLO";	1	1	0	-3000	_	0
sub6	bl2	1	*"OJO";	1	0	1	530	530	0
sub6	bl2	3	*"BOLSIL";	1	0	0	899	_	1
sub6	bl2	3	*"ANILLO";	1	1	0	993	993	0
sub6	bl2	3	*"PERRO";	1	0	0	932	932	0
sub6	bl2	1	*"FALDA";	1	1	1	1452	1452	0
sub6	bl2	1	*"TELF";	1	1	1	502	502	0
sub6	bl2	3	*"PINCEL";	0	1	0	596	596	0
sub6	bl2	1	*"LLAVE";	1	0	1	548	548	0
sub6	bl2	1	*"RELOJ";	1	1	1	481	481	0
sub6	bl2	3	*"LLUVIA";	1	0	0	521	521	0
sub6	bl2	3	*"CAMELLO";	0	1	0	1021	1021	0
sub6	bl2	3	*"ESCRIT";	0	1	0	760	_	1
sub6	bl2	1	*"PLTN";	0	1	1	634	634	0
sub6	bl2	3	*"BANCO";	1	1	0	542	542	0
sub6	bl2	1	*"HACHA";	0	0	1	595	595	0
sub6	bl2	3	*"BOMBIL";	0	1	0	715	715	0
sub6	bl2	3	*"GATO";	1	1	0	573	573	0
sub6	bl2	3	*"MARTIL";	0	1	0	929	929	0
sub6	bl2	1	*"PEONZA";	0	0	1	2272	2272	0
sub6	bl2	1	*"FRESA";	0	0	1	2522	2522	0
sub6	bl2	1	*"CAMA";	1	0	1	602	602	0
sub6	bl2	3	*"TIGRE";	0	1	0	762	762	0
sub6	bl2	1	*"OREJA";	1	1	1	538	538	0
sub6	bl2	1	*"CALCET";	0	0	1	1103	1103	0
sub6	bl2	1	*"TANQUE";	0	1	1	560	560	0
sub6	bl2	1	*"ESCOBA";	0	1	1	-3000	_	0
sub6	bl2	3	*"CAJA";	1	1	0	1305	1305	0
sub6	bl2	3	*"NUBE";	1	1	0	840	840	0
sub6	bl2	1	*"VESTIDO";	1	1	1	747	747	0
sub6	bl2	1	*"PAT";	0	1	1	1073	1073	0
sub6	bl2	3	*"SILBATO";	0	0	0	797	797	0
sub6	bl2	1	*"BHO";	0	0	1	836	836	0
sub6	bl2	1	*"CASCO";	1	1	1	630	630	0
sub6	bl2	3	*"CINTUR";	1	1	0	736	736	0
sub6	bl2	3	*"LAGART";	0	0	0	817	817	0
sub6	bl2	3	*"UVA";	0	0	0	573	573	0
sub6	bl2	1	*"CERDO";	1	0	1	540	540	0
sub6	bl2	3	*"MANZANA";	1	0	0	1760	1760	0
sub6	bl2	1	*"JIRAFA";	0	1	1	614	614	0
sub6	bl2	3	*"MUELA";	0	0	0	956	956	0
sub6	bl2	3	*"VENTANA";	1	0	0	600	600	0
sub6	bl2	3	*"SARTEN";	0	0	0	1274	1274	0
sub6	bl2	1	*"RBOL";	1	1	1	450	450	0
sub6	bl2	3	*"SOMBR";	1	0	0	2369	_	1
sub6	bl2	3	*"HORMIGA";	0	1	0	1239	1239	0
sub6	bl2	3	*"BRAZO";	1	1	0	773	773	0
sub6	bl2	3	*"FLOR";	1	1	0	776	776	0
sub6	bl2	3	*"SILLA";	1	0	0	756	756	0
sub6	bl2	1	*"TENEDOR";	0	0	1	716	716	0
sub6	bl2	1	*"RAMA";	1	0	1	779	779	0
sub6	bl2	3	*"HUEVO";	1	0	0	622	622	0
sub6	bl2	1	*"OSO";	1	1	1	732	732	0
sub6	bl2	1	*"PANUELO";	1	0	1	1755	1755	0
sub6	bl2	3	*"RANA";	0	0	0	534	534	0
sub6	bl2	1	*"RAT";	0	1	1	621	621	0
sub6	bl2	1	*"ZORRO";	0	0	1	1427	1427	0
sub6	bl2	3	*"CEPILLO";	0	0	0	931	931	0
sub6	bl2	1	*"DEDO";	1	0	1	548	548	0
sub6	bl2	1	*"NARANJA";	1	0	1	-3000	_	0
sub6	bl2	3	*"TRINEO";	0	1	0	983	983	0
sub6	bl2	1	*"GUANTE";	0	1	1	710	710	0
sub6	bl2	3	*"GRIFO";	0	0	0	1529	1529	0
sub6	bl2	1	*"OVEJA";	0	1	1	1035	1035	0
sub6	bl2	1	*"MARIPO";	0	0	1	595	595	0
sub6	bl3	1	*"CASCO";	1	1	1	440	440	0
sub6	bl3	1	*"RELOJ";	1	1	1	492	492	0
sub6	bl3	1	*"RBOL";	1	1	1	452	452	0
sub6	bl3	3	*"SARTEN";	0	0	0	474	474	0
sub6	bl3	3	*"MARTIL";	0	1	0	585	585	0
sub6	bl3	3	*"GRIFO";	0	0	0	706	706	0
sub6	bl3	1	*"PAT";	0	1	1	759	759	0
sub6	bl3	1	*"OJO";	1	0	1	493	493	0
sub6	bl3	3	*"NUBE";	1	1	0	536	536	0
sub6	bl3	3	*"BOLSIL";	1	0	0	2019	2019	0
sub6	bl3	1	*"OSO";	1	1	1	471	471	0
sub6	bl3	1	*"DEDO";	1	0	1	399	399	0
sub6	bl3	1	*"PEONZA";	0	0	1	973	973	0
sub6	bl3	1	*"LLAVE";	1	0	1	443	443	0
sub6	bl3	1	*"VESTIDO";	1	1	1	513	513	0
sub6	bl3	1	*"TANQUE";	0	1	1	449	449	0
sub6	bl3	1	*"BHO";	0	0	1	538	538	0
sub6	bl3	3	*"CINTUR";	1	1	0	431	431	0
sub6	bl3	3	*"LLUVIA";	1	0	0	447	447	0
sub6	bl3	3	*"CEPILLO";	0	0	0	535	535	0
sub6	bl3	1	*"ZORRO";	0	0	1	453	453	0
sub6	bl3	1	*"TENEDOR";	0	0	1	635	635	0
sub6	bl3	1	*"PLTN";	0	1	1	419	419	0
sub6	bl3	1	*"OREJA";	1	1	1	531	531	0
sub6	bl3	1	*"JIRAFA";	0	1	1	737	737	0
sub6	bl3	3	*"MUELA";	0	0	0	877	877	0
sub6	bl3	3	*"SILLA";	1	0	0	556	556	0
sub6	bl3	3	*"SILBATO";	0	0	0	518	518	0
sub6	bl3	1	*"GUANTE";	0	1	1	471	471	0
sub6	bl3	1	*"ESCOBA";	0	1	1	615	615	0
sub6	bl3	1	*"NARANJA";	1	0	1	665	665	0
sub6	bl3	3	*"TRINEO";	0	1	0	860	860	0
sub6	bl3	1	*"CERDO";	1	0	1	495	495	0
sub6	bl3	1	*"TELF";	1	1	1	623	623	0
sub6	bl3	1	*"RAT";	0	1	1	598	598	0
sub6	bl3	1	*"CAMA";	1	0	1	481	481	0
sub6	bl3	3	*"GATO";	1	1	0	682	682	0
sub6	bl3	3	*"SOMBR";	1	0	0	2523	_	1
sub6	bl3	1	*"HACHA";	0	0	1	968	968	0
sub6	bl3	1	*"FALDA";	1	1	1	643	643	0
sub6	bl3	3	*"ANILLO";	1	1	0	964	964	0
sub6	bl3	3	*"BOMBIL";	0	1	0	918	918	0
sub6	bl3	3	*"PINCEL";	0	1	0	590	590	0
sub6	bl3	3	*"HORMIGA";	0	1	0	896	896	0
sub6	bl3	1	*"CALCET";	0	0	1	444	444	0
sub6	bl3	3	*"CAMELLO";	0	1	0	802	802	0
sub6	bl3	3	*"HUEVO";	1	0	0	461	461	0
sub6	bl3	3	*"LAGART";	0	0	0	454	454	0
sub6	bl3	1	*"OVEJA";	0	1	1	907	907	0
sub6	bl3	1	*"FRESA";	0	0	1	1085	1085	0
sub6	bl3	3	*"MANZANA";	1	0	0	877	877	0
sub6	bl3	1	*"MARIPO";	0	0	1	667	667	0
sub6	bl3	1	*"PANUELO";	1	0	1	1592	1592	0
sub6	bl3	3	*"ESCRIT";	0	1	0	-3000	_	1
sub6	bl3	3	*"CAJA";	1	1	0	818	818	0
sub6	bl3	3	*"PERRO";	1	0	0	641	641	0
sub6	bl3	3	*"UVA";	0	0	0	455	455	0
sub6	bl3	3	*"BANCO";	1	1	0	764	764	0
sub6	bl3	3	*"VENTANA";	1	0	0	593	593	0
sub6	bl3	1	*"RAMA";	1	0	1	786	786	0
sub6	bl3	3	*"FLOR";	1	1	0	524	524	0
sub6	bl3	3	*"TIGRE";	0	1	0	851	851	0
sub6	bl3	3	*"RANA";	0	0	0	463	463	0
sub6	bl3	3	*"BRAZO";	1	1	0	541	541	0
sub7	bl1	1	*"PAT";	0	1	1	1323	1323	0
sub7	bl1	1	*"TENEDOR";	0	0	1	830	830	0
sub7	bl1	1	*"CAMA";	1	0	1	800	800	0
sub7	bl1	1	*"ZORRO";	0	0	1	1190	_	1
sub7	bl1	1	*"FRESA";	0	0	1	1067	1067	0
sub7	bl1	2	*"CUCHIL";	1	0	0	1056	1056	0
sub7	bl1	2	*"NARIZ";	1	1	0	786	786	0
sub7	bl1	1	*"RELOJ";	1	1	1	741	741	0
sub7	bl1	1	*"RAMA";	1	0	1	787	787	0
sub7	bl1	1	*"ESCOBA";	0	1	1	1106	1106	0
sub7	bl1	1	*"OSO";	1	1	1	1012	1012	0
sub7	bl1	1	*"GUANTE";	0	1	1	1004	1004	0
sub7	bl1	2	*"HUCHA";	0	0	0	1580	_	1
sub7	bl1	1	*"TELF";	1	1	1	885	885	0
sub7	bl1	1	*"PEONZA";	0	0	1	907	907	0
sub7	bl1	2	*"POMO";	0	1	0	-3000	_	1
sub7	bl1	1	*"MARIPO";	0	0	1	-3000	_	1
sub7	bl1	2	*"MESA";	1	0	0	1	_	1
sub7	bl1	2	*"PAJARO";	1	0	0	995	995	0
sub7	bl1	2	*"LECHUGA";	0	0	0	1437	_	1
sub7	bl1	1	*"RAT";	0	1	1	921	921	0
sub7	bl1	2	*"CUBO";	0	0	0	1211	_	1
sub7	bl1	1	*"OREJA";	1	1	1	890	890	0
sub7	bl1	1	*"OJO";	1	0	1	970	970	0
sub7	bl1	2	*"VELA";	1	0	0	701	701	0
sub7	bl1	2	*"PING";	0	1	0	1607	1607	0
sub7	bl1	2	*"MELOC";	0	0	0	1079	_	1
sub7	bl1	1	*"CASCO";	1	1	1	1059	1059	0
sub7	bl1	2	*"CABALLO";	1	1	0	684	684	0
sub7	bl1	2	*"PAN";	1	1	0	912	912	0
sub7	bl1	2	*"CAMION";	1	1	0	756	756	0
sub7	bl1	1	*"PLTN";	0	1	1	597	597	0
sub7	bl1	1	*"JIRAFA";	0	1	1	616	616	0
sub7	bl1	2	*"QUESO";	1	0	0	1131	1131	0
sub7	bl1	1	*"FALDA";	1	1	1	1876	1876	0
sub7	bl1	2	*"COCODR";	0	1	0	1014	1014	0
sub7	bl1	1	*"VESTIDO";	1	1	1	844	844	0
sub7	bl1	2	*"ZANAHOR";	0	0	0	962	962	0
sub7	bl1	1	*"TANQUE";	0	1	1	-3000	_	1
sub7	bl1	1	*"CALCET";	0	0	1	957	957	0
sub7	bl1	2	*"ELEFANT";	0	1	0	687	687	0
sub7	bl1	2	*"RED";	1	0	0	303	303	0
sub7	bl1	1	*"HACHA";	0	0	1	2756	_	1
sub7	bl1	2	*"HOJA";	1	0	0	1040	1040	0
sub7	bl1	1	*"OVEJA";	0	1	1	1199	1199	0
sub7	bl1	1	*"BHO";	0	0	1	-3000	_	1
sub7	bl1	2	*"DRAG";	0	1	0	1290	1290	0
sub7	bl1	2	*"GUSANO";	0	0	0	-3000	_	1
sub7	bl1	1	*"PANUELO";	1	0	1	1497	_	1
sub7	bl1	2	*"GLOBO";	1	1	0	915	915	0
sub7	bl1	2	*"CUCHARA";	0	1	0	1618	1618	0
sub7	bl1	2	*"ARDILLA";	0	0	0	2590	2590	0
sub7	bl1	2	*"PATO";	0	0	0	1262	1262	0
sub7	bl1	2	*"AVI";	1	1	0	697	697	0
sub7	bl1	1	*"NARANJA";	1	0	1	-3000	_	1
sub7	bl1	2	*"LAPIZ";	0	1	0	987	987	0
sub7	bl1	2	*"PELOTA";	1	1	0	1131	1131	0
sub7	bl1	2	*"PLATO";	1	1	0	1306	1306	0
sub7	bl1	1	*"DEDO";	1	0	1	714	714	0
sub7	bl1	2	*"VIOL";	0	1	0	942	_	1
sub7	bl1	2	*"GAFAS";	1	0	0	611	611	0
sub7	bl1	1	*"RBOL";	1	1	1	781	781	0
sub7	bl1	1	*"LLAVE";	1	0	1	771	771	0
sub7	bl1	1	*"CERDO";	1	0	1	1046	1046	0
sub7	bl2	1	*"RELOJ";	1	1	1	854	854	0
sub7	bl2	1	*"RBOL";	1	1	1	637	637	0
sub7	bl2	2	*"PATO";	0	0	0	1249	1249	0
sub7	bl2	1	*"HACHA";	0	0	1	721	721	0
sub7	bl2	2	*"ELEFANT";	0	1	0	781	781	0
sub7	bl2	1	*"NARANJA";	1	0	1	1300	_	1
sub7	bl2	1	*"CASCO";	1	1	1	693	693	0
sub7	bl2	1	*"DEDO";	1	0	1	611	611	0
sub7	bl2	1	*"FRESA";	0	0	1	920	920	0
sub7	bl2	1	*"LLAVE";	1	0	1	625	625	0
sub7	bl2	1	*"PANUELO";	1	0	1	1095	_	1
sub7	bl2	2	*"NARIZ";	1	1	0	593	593	0
sub7	bl2	1	*"BHO";	0	0	1	911	911	0
sub7	bl2	2	*"COCODR";	0	1	0	1022	1022	0
sub7	bl2	1	*"OSO";	1	1	1	842	842	0
sub7	bl2	1	*"MARIPO";	0	0	1	699	699	0
sub7	bl2	1	*"OJO";	1	0	1	655	655	0
sub7	bl2	2	*"HOJA";	1	0	0	801	801	0
sub7	bl2	2	*"LECHUGA";	0	0	0	1197	_	1
sub7	bl2	1	*"GUANTE";	0	1	1	640	640	0
sub7	bl2	2	*"VIOL";	0	1	0	934	934	0
sub7	bl2	2	*"PING";	0	1	0	1104	1104	0
sub7	bl2	2	*"AVI";	1	1	0	637	637	0
sub7	bl2	1	*"TENEDOR";	0	0	1	1007	1007	0
sub7	bl2	2	*"GUSANO";	0	0	0	764	764	0
sub7	bl2	2	*"CABALLO";	1	1	0	637	637	0
sub7	bl2	2	*"CUCHIL";	1	0	0	782	782	0
sub7	bl2	2	*"CAMION";	1	1	0	803	803	0
sub7	bl2	2	*"QUESO";	1	0	0	674	674	0
sub7	bl2	1	*"PLTN";	0	1	1	589	589	0
sub7	bl2	1	*"RAMA";	1	0	1	1101	_	1
sub7	bl2	1	*"PEONZA";	0	0	1	663	663	0
sub7	bl2	2	*"CUCHARA";	0	1	0	1120	1120	0
sub7	bl2	1	*"TANQUE";	0	1	1	718	718	0
sub7	bl2	2	*"PAN";	1	1	0	804	804	0
sub7	bl2	1	*"FALDA";	1	1	1	1052	1052	0
sub7	bl2	2	*"POMO";	0	1	0	1129	1129	0
sub7	bl2	2	*"MELOC";	0	0	0	922	922	0
sub7	bl2	2	*"RED";	1	0	0	1544	_	1
sub7	bl2	2	*"MESA";	1	0	0	616	616	0
sub7	bl2	2	*"HUCHA";	0	0	0	1780	1780	0
sub7	bl2	1	*"JIRAFA";	0	1	1	674	674	0
sub7	bl2	2	*"ARDILLA";	0	0	0	1248	1248	0
sub7	bl2	2	*"CUBO";	0	0	0	1381	1381	0
sub7	bl2	1	*"CERDO";	1	0	1	686	686	0
sub7	bl2	2	*"LAPIZ";	0	1	0	571	571	0
sub7	bl2	1	*"CALCET";	0	0	1	799	799	0
sub7	bl2	2	*"PAJARO";	1	0	0	779	779	0
sub7	bl2	2	*"GLOBO";	1	1	0	691	691	0
sub7	bl2	2	*"PELOTA";	1	1	0	657	657	0
sub7	bl2	1	*"OVEJA";	0	1	1	1127	1127	0
sub7	bl2	2	*"PLATO";	1	1	0	603	603	0
sub7	bl2	1	*"PAT";	0	1	1	900	900	0
sub7	bl2	2	*"ZANAHOR";	0	0	0	690	690	0
sub7	bl2	1	*"OREJA";	1	1	1	574	574	0
sub7	bl2	1	*"VESTIDO";	1	1	1	737	737	0
sub7	bl2	1	*"ZORRO";	0	0	1	941	941	0
sub7	bl2	2	*"GAFAS";	1	0	0	592	592	0
sub7	bl2	1	*"CAMA";	1	0	1	683	683	0
sub7	bl2	1	*"TELF";	1	1	1	667	667	0
sub7	bl2	1	*"RAT";	0	1	1	1276	1276	0
sub7	bl2	2	*"VELA";	1	0	0	635	635	0
sub7	bl2	1	*"ESCOBA";	0	1	1	1043	1043	0
sub7	bl2	2	*"DRAG";	0	1	0	947	947	0
sub7	bl3	2	*"RED";	1	0	0	672	_	1
sub7	bl3	2	*"MELOC";	0	0	0	819	819	0
sub7	bl3	2	*"MESA";	1	0	0	578	578	0
sub7	bl3	1	*"RBOL";	1	1	1	594	594	0
sub7	bl3	2	*"AVI";	1	1	0	541	541	0
sub7	bl3	1	*"CERDO";	1	0	1	600	600	0
sub7	bl3	1	*"TANQUE";	0	1	1	698	698	0
sub7	bl3	1	*"OREJA";	1	1	1	557	557	0
sub7	bl3	1	*"PEONZA";	0	0	1	618	618	0
sub7	bl3	2	*"ARDILLA";	0	0	0	911	911	0
sub7	bl3	2	*"CUBO";	0	0	0	1361	1361	0
sub7	bl3	2	*"POMO";	0	1	0	916	916	0
sub7	bl3	1	*"TENEDOR";	0	0	1	746	746	0
sub7	bl3	2	*"QUESO";	1	0	0	598	598	0
sub7	bl3	2	*"PLATO";	1	1	0	615	615	0
sub7	bl3	2	*"DRAG";	0	1	0	687	687	0
sub7	bl3	1	*"CALCET";	0	0	1	527	527	0
sub7	bl3	1	*"OSO";	1	1	1	786	786	0
sub7	bl3	1	*"ESCOBA";	0	1	1	1493	1493	0
sub7	bl3	1	*"GUANTE";	0	1	1	686	686	0
sub7	bl3	2	*"PING";	0	1	0	956	956	0
sub7	bl3	1	*"FRESA";	0	0	1	668	668	0
sub7	bl3	1	*"HACHA";	0	0	1	1010	1010	0
sub7	bl3	1	*"RAT";	0	1	1	855	855	0
sub7	bl3	2	*"PAJARO";	1	0	0	633	633	0
sub7	bl3	2	*"HUCHA";	0	0	0	1757	1757	0
sub7	bl3	2	*"LECHUGA";	0	0	0	704	704	0
sub7	bl3	2	*"PELOTA";	1	1	0	620	620	0
sub7	bl3	1	*"TELF";	1	1	1	635	635	0
sub7	bl3	1	*"JIRAFA";	0	1	1	608	608	0
sub7	bl3	1	*"BHO";	0	0	1	922	922	0
sub7	bl3	2	*"PAN";	1	1	0	646	646	0
sub7	bl3	2	*"CABALLO";	1	1	0	743	743	0
sub7	bl3	2	*"CUCHIL";	1	0	0	895	895	0
sub7	bl3	2	*"HOJA";	1	0	0	679	679	0
sub7	bl3	2	*"CUCHARA";	0	1	0	1007	1007	0
sub7	bl3	1	*"PAT";	0	1	1	623	623	0
sub7	bl3	1	*"RAMA";	1	0	1	883	_	1
sub7	bl3	1	*"RELOJ";	1	1	1	644	644	0
sub7	bl3	1	*"LLAVE";	1	0	1	787	787	0
sub7	bl3	1	*"NARANJA";	1	0	1	1633	1633	0
sub7	bl3	2	*"LAPIZ";	0	1	0	581	581	0
sub7	bl3	1	*"ZORRO";	0	0	1	876	876	0
sub7	bl3	2	*"COCODR";	0	1	0	623	623	0
sub7	bl3	1	*"DEDO";	1	0	1	628	628	0
sub7	bl3	2	*"NARIZ";	1	1	0	561	561	0
sub7	bl3	2	*"ZANAHOR";	0	0	0	768	768	0
sub7	bl3	2	*"PATO";	0	0	0	975	975	0
sub7	bl3	2	*"GAFAS";	1	0	0	603	603	0
sub7	bl3	1	*"CAMA";	1	0	1	666	666	0
sub7	bl3	1	*"FALDA";	1	1	1	643	643	0
sub7	bl3	2	*"GLOBO";	1	1	0	679	679	0
sub7	bl3	1	*"OJO";	1	0	1	622	622	0
sub7	bl3	2	*"ELEFANT";	0	1	0	882	882	0
sub7	bl3	1	*"VESTIDO";	1	1	1	826	826	0
sub7	bl3	2	*"GUSANO";	0	0	0	798	798	0
sub7	bl3	1	*"CASCO";	1	1	1	648	648	0
sub7	bl3	1	*"PANUELO";	1	0	1	970	_	1
sub7	bl3	2	*"VELA";	1	0	0	636	636	0
sub7	bl3	2	*"VIOL";	0	1	0	909	909	0
sub7	bl3	1	*"PLTN";	0	1	1	730	730	0
sub7	bl3	2	*"CAMION";	1	1	0	585	585	0
sub7	bl3	1	*"MARIPO";	0	0	1	667	667	0
sub7	bl3	1	*"OVEJA";	0	1	1	804	804	0
sub8	bl1	2	*"MESA";	1	0	1	506	506	0
sub8	bl1	1	*"FALDA";	1	1	0	1135	_	1
sub8	bl1	1	*"FRESA";	0	0	0	953	_	1
sub8	bl1	2	*"GAFAS";	1	0	1	833	833	0
sub8	bl1	1	*"TELF";	1	1	0	871	871	0
sub8	bl1	1	*"ZORRO";	0	0	0	-3000	_	1
sub8	bl1	2	*"GLOBO";	1	1	1	-3000	_	1
sub8	bl1	2	*"LAPIZ";	0	1	1	737	737	0
sub8	bl1	1	*"TENEDOR";	0	0	0	1028	1028	0
sub8	bl1	1	*"PAT";	0	1	0	1151	1151	0
sub8	bl1	1	*"BHO";	0	0	0	1366	1366	0
sub8	bl1	2	*"COCODR";	0	1	1	981	981	0
sub8	bl1	1	*"CALCET";	0	0	0	1748	1748	0
sub8	bl1	1	*"OVEJA";	0	1	0	1029	1029	0
sub8	bl1	1	*"RELOJ";	1	1	0	773	773	0
sub8	bl1	1	*"OREJA";	1	1	0	1045	1045	0
sub8	bl1	1	*"VESTIDO";	1	1	0	1148	1148	0
sub8	bl1	1	*"PANUELO";	1	0	0	1103	_	1
sub8	bl1	2	*"PATO";	0	0	1	840	840	0
sub8	bl1	1	*"CAMA";	1	0	0	998	998	0
sub8	bl1	1	*"RAMA";	1	0	0	-3000	_	1
sub8	bl1	2	*"POMO";	0	1	1	-3000	_	0
sub8	bl1	1	*"MARIPO";	0	0	0	843	843	0
sub8	bl1	2	*"VIOL";	0	1	1	1192	1192	0
sub8	bl1	2	*"AVI";	1	1	1	798	798	0
sub8	bl1	2	*"NARIZ";	1	1	1	732	732	0
sub8	bl1	2	*"MELOC";	0	0	1	-3000	_	1
sub8	bl1	1	*"OSO";	1	1	0	1069	1069	0
sub8	bl1	1	*"CASCO";	1	1	0	890	890	0
sub8	bl1	2	*"CAMION";	1	1	1	745	745	0
sub8	bl1	1	*"PEONZA";	0	0	0	-3000	_	1
sub8	bl1	2	*"PING";	0	1	1	1867	1867	0
sub8	bl1	1	*"LLAVE";	1	0	0	1321	1321	0
sub8	bl1	1	*"TANQUE";	0	1	0	1249	1249	0
sub8	bl1	2	*"HUCHA";	0	0	1	-3000	_	1
sub8	bl1	2	*"RED";	1	0	1	-3000	_	0
sub8	bl1	2	*"ARDILLA";	0	0	1	-3000	_	1
sub8	bl1	1	*"ESCOBA";	0	1	0	-3000	_	1
sub8	bl1	2	*"PLATO";	1	1	1	1005	1005	0
sub8	bl1	1	*"JIRAFA";	0	1	0	-3000	_	1
sub8	bl1	2	*"GUSANO";	0	0	1	-3000	_	1
sub8	bl1	1	*"GUANTE";	0	1	0	850	850	0
sub8	bl1	2	*"PAN";	1	1	1	1280	1280	0
sub8	bl1	2	*"ELEFANT";	0	1	1	814	814	0
sub8	bl1	2	*"CUCHIL";	1	0	1	1708	1708	0
sub8	bl1	2	*"DRAG";	0	1	1	2070	2070	0
sub8	bl1	2	*"CUCHARA";	0	1	1	1218	1218	0
sub8	bl1	1	*"CERDO";	1	0	0	704	704	0
sub8	bl1	2	*"VELA";	1	0	1	1074	_	1
sub8	bl1	2	*"LECHUGA";	0	0	1	953	953	0
sub8	bl1	2	*"CABALLO";	1	1	1	690	690	0
sub8	bl1	2	*"HOJA";	1	0	1	1294	1294	0
sub8	bl1	2	*"PELOTA";	1	1	1	921	921	0
sub8	bl1	1	*"PLTN";	0	1	0	842	842	0
sub8	bl1	2	*"PAJARO";	1	0	1	958	958	0
sub8	bl1	2	*"ZANAHOR";	0	0	1	1113	1113	0
sub8	bl1	1	*"DEDO";	1	0	0	778	778	0
sub8	bl1	1	*"RAT";	0	1	0	1632	_	1
sub8	bl1	1	*"HACHA";	0	0	0	-3000	_	1
sub8	bl1	1	*"NARANJA";	1	0	0	2178	2178	0
sub8	bl1	1	*"RBOL";	1	1	0	1071	1071	0
sub8	bl1	2	*"CUBO";	0	0	1	941	_	1
sub8	bl1	2	*"QUESO";	1	0	1	1073	1073	0
sub8	bl1	1	*"OJO";	1	0	0	741	741	0
sub8	bl2	1	*"OREJA";	1	1	0	838	838	0
sub8	bl2	1	*"PANUELO";	1	0	0	-3000	_	1
sub8	bl2	2	*"ELEFANT";	0	1	1	198	_	0
sub8	bl2	1	*"VESTIDO";	1	1	0	2120	_	1
sub8	bl2	1	*"CERDO";	1	0	0	1105	1105	0
sub8	bl2	2	*"POMO";	0	1	1	1492	1492	0
sub8	bl2	2	*"PING";	0	1	1	844	844	0
sub8	bl2	2	*"MELOC";	0	0	1	901	901	0
sub8	bl2	1	*"TANQUE";	0	1	0	739	739	0
sub8	bl2	2	*"PATO";	0	0	1	610	610	0
sub8	bl2	2	*"PAN";	1	1	1	722	722	0
sub8	bl2	1	*"FRESA";	0	0	0	760	760	0
sub8	bl2	1	*"LLAVE";	1	0	0	604	604	0
sub8	bl2	1	*"ZORRO";	0	0	0	679	679	0
sub8	bl2	1	*"DEDO";	1	0	0	545	545	0
sub8	bl2	1	*"TENEDOR";	0	0	0	847	847	0
sub8	bl2	1	*"CALCET";	0	0	0	631	631	0
sub8	bl2	1	*"MARIPO";	0	0	0	519	519	0
sub8	bl2	2	*"PLATO";	1	1	1	482	482	0
sub8	bl2	1	*"NARANJA";	1	0	0	1053	1053	0
sub8	bl2	2	*"GAFAS";	1	0	1	668	668	0
sub8	bl2	1	*"ESCOBA";	0	1	0	955	955	0
sub8	bl2	1	*"PEONZA";	0	0	0	1380	1380	0
sub8	bl2	2	*"CAMION";	1	1	1	686	686	0
sub8	bl2	2	*"QUESO";	1	0	1	691	691	0
sub8	bl2	2	*"VIOL";	0	1	1	753	753	0
sub8	bl2	2	*"GLOBO";	1	1	1	751	751	0
sub8	bl2	2	*"CUCHIL";	1	0	1	555	555	0
sub8	bl2	2	*"NARIZ";	1	1	1	696	696	0
sub8	bl2	2	*"GUSANO";	0	0	1	709	709	0
sub8	bl2	1	*"JIRAFA";	0	1	0	638	638	0
sub8	bl2	2	*"CUBO";	0	0	1	1469	_	1
sub8	bl2	2	*"LAPIZ";	0	1	1	652	652	0
sub8	bl2	2	*"PAJARO";	1	0	1	1036	1036	0
sub8	bl2	2	*"ARDILLA";	0	0	1	971	971	0
sub8	bl2	2	*"HUCHA";	0	0	1	1245	1245	0
sub8	bl2	2	*"CABALLO";	1	1	1	798	798	0
sub8	bl2	2	*"PELOTA";	1	1	1	663	663	0
sub8	bl2	2	*"RED";	1	0	1	631	631	0
sub8	bl2	1	*"FALDA";	1	1	0	1376	1376	0
sub8	bl2	1	*"GUANTE";	0	1	0	851	851	0
sub8	bl2	2	*"DRAG";	0	1	1	861	861	0
sub8	bl2	1	*"HACHA";	0	0	0	1578	1578	0
sub8	bl2	1	*"OSO";	1	1	0	844	844	0
sub8	bl2	2	*"HOJA";	1	0	1	865	865	0
sub8	bl2	2	*"VELA";	1	0	1	832	832	0
sub8	bl2	1	*"BHO";	0	0	0	481	481	0
sub8	bl2	1	*"RAMA";	1	0	0	1163	1163	0
sub8	bl2	1	*"TELF";	1	1	0	631	631	0
sub8	bl2	1	*"RELOJ";	1	1	0	594	594	0
sub8	bl2	1	*"CASCO";	1	1	0	772	772	0
sub8	bl2	2	*"AVI";	1	1	1	613	613	0
sub8	bl2	1	*"RAT";	0	1	0	1047	1047	0
sub8	bl2	2	*"MESA";	1	0	1	767	767	0
sub8	bl2	2	*"LECHUGA";	0	0	1	818	818	0
sub8	bl2	1	*"RBOL";	1	1	0	589	589	0
sub8	bl2	2	*"ZANAHOR";	0	0	1	680	680	0
sub8	bl2	2	*"COCODR";	0	1	1	783	783	0
sub8	bl2	1	*"OJO";	1	0	0	616	616	0
sub8	bl2	1	*"CAMA";	1	0	0	679	679	0
sub8	bl2	1	*"PLTN";	0	1	0	1250	1250	0
sub8	bl2	1	*"PAT";	0	1	0	817	817	0
sub8	bl2	2	*"CUCHARA";	0	1	1	656	656	0
sub8	bl2	1	*"OVEJA";	0	1	0	798	798	0
sub8	bl3	2	*"ZANAHOR";	0	0	1	543	543	0
sub8	bl3	2	*"VIOL";	0	1	1	610	610	0
sub8	bl3	1	*"PLTN";	0	1	0	644	644	0
sub8	bl3	1	*"TELF";	1	1	0	555	555	0
sub8	bl3	2	*"CAMION";	1	1	1	556	556	0
sub8	bl3	1	*"HACHA";	0	0	0	670	670	0
sub8	bl3	2	*"NARIZ";	1	1	1	579	579	0
sub8	bl3	2	*"HOJA";	1	0	1	677	677	0
sub8	bl3	2	*"MESA";	1	0	1	727	727	0
sub8	bl3	2	*"GLOBO";	1	1	1	574	574	0
sub8	bl3	2	*"GAFAS";	1	0	1	581	581	0
sub8	bl3	1	*"NARANJA";	1	0	0	854	854	0
sub8	bl3	1	*"RBOL";	1	1	0	626	626	0
sub8	bl3	1	*"OVEJA";	0	1	0	538	538	0
sub8	bl3	2	*"CUCHARA";	0	1	1	772	772	0
sub8	bl3	2	*"CABALLO";	1	1	1	601	601	0
sub8	bl3	1	*"RAMA";	1	0	0	808	808	0
sub8	bl3	1	*"ZORRO";	0	0	0	831	831	0
sub8	bl3	2	*"PING";	0	1	1	731	731	0
sub8	bl3	1	*"VESTIDO";	1	1	0	687	687	0
sub8	bl3	2	*"PATO";	0	0	1	903	903	0
sub8	bl3	2	*"CUBO";	0	0	1	2915	2915	0
sub8	bl3	1	*"OJO";	1	0	0	497	497	0
sub8	bl3	1	*"OREJA";	1	1	0	829	829	0
sub8	bl3	1	*"ESCOBA";	0	1	0	311	311	0
sub8	bl3	2	*"POMO";	0	1	1	729	729	0
sub8	bl3	2	*"COCODR";	0	1	1	423	423	0
sub8	bl3	1	*"TANQUE";	0	1	0	614	614	0
sub8	bl3	1	*"DEDO";	1	0	0	564	564	0
sub8	bl3	1	*"FRESA";	0	0	0	646	646	0
sub8	bl3	1	*"TENEDOR";	0	0	0	658	658	0
sub8	bl3	2	*"ARDILLA";	0	0	1	598	598	0
sub8	bl3	1	*"FALDA";	1	1	0	743	743	0
sub8	bl3	1	*"PAT";	0	1	0	584	584	0
sub8	bl3	1	*"OSO";	1	1	0	645	645	0
sub8	bl3	1	*"CAMA";	1	0	0	644	644	0
sub8	bl3	2	*"PELOTA";	1	1	1	705	705	0
sub8	bl3	2	*"GUSANO";	0	0	1	643	643	0
sub8	bl3	1	*"GUANTE";	0	1	0	612	612	0
sub8	bl3	1	*"RAT";	0	1	0	1054	1054	0
sub8	bl3	2	*"MELOC";	0	0	1	799	799	0
sub8	bl3	1	*"LLAVE";	1	0	0	622	622	0
sub8	bl3	2	*"LAPIZ";	0	1	1	646	646	0
sub8	bl3	2	*"ELEFANT";	0	1	1	619	619	0
sub8	bl3	2	*"PAJARO";	1	0	1	431	431	0
sub8	bl3	1	*"CERDO";	1	0	0	1238	1238	0
sub8	bl3	1	*"MARIPO";	0	0	0	592	592	0
sub8	bl3	2	*"PLATO";	1	1	1	632	632	0
sub8	bl3	2	*"QUESO";	1	0	1	769	769	0
sub8	bl3	2	*"AVI";	1	1	1	528	528	0
sub8	bl3	1	*"JIRAFA";	0	1	0	537	537	0
sub8	bl3	2	*"LECHUGA";	0	0	1	546	546	0
sub8	bl3	1	*"BHO";	0	0	0	667	667	0
sub8	bl3	1	*"PEONZA";	0	0	0	936	936	0
sub8	bl3	2	*"HUCHA";	0	0	1	1237	1237	0
sub8	bl3	2	*"RED";	1	0	1	613	613	0
sub8	bl3	1	*"RELOJ";	1	1	0	639	639	0
sub8	bl3	2	*"DRAG";	0	1	1	723	723	0
sub8	bl3	2	*"CUCHIL";	1	0	1	587	587	0
sub8	bl3	1	*"CASCO";	1	1	0	646	646	0
sub8	bl3	2	*"VELA";	1	0	1	715	715	0
sub8	bl3	2	*"PAN";	1	1	1	637	637	0
sub8	bl3	1	*"PANUELO";	1	0	0	2311	_	1
sub8	bl3	1	*"CALCET";	0	0	0	723	723	0
sub9	bl1	2	*"QUESO";	1	0	1	712	712	0
sub9	bl1	3	*"TRINEO";	0	1	0	543	_	1
sub9	bl1	3	*"TIGRE";	0	1	0	617	617	0
sub9	bl1	2	*"VELA";	1	0	1	674	674	0
sub9	bl1	2	*"PELOTA";	1	1	1	596	596	0
sub9	bl1	2	*"CUBO";	0	0	1	714	_	1
sub9	bl1	2	*"ZANAHOR";	0	0	1	-3000	_	1
sub9	bl1	2	*"PING";	0	1	1	1014	1014	0
sub9	bl1	3	*"UVA";	0	0	0	715	715	0
sub9	bl1	2	*"AVI";	1	1	1	539	539	0
sub9	bl1	3	*"SOMBR";	1	0	0	1076	_	1
sub9	bl1	3	*"SILLA";	1	0	0	482	482	0
sub9	bl1	3	*"LLUVIA";	1	0	0	779	_	1
sub9	bl1	3	*"HORMIGA";	0	1	0	911	_	1
sub9	bl1	3	*"BOMBIL";	0	1	0	1606	_	1
sub9	bl1	2	*"PATO";	0	0	1	915	915	0
sub9	bl1	2	*"VIOL";	0	1	1	605	605	0
sub9	bl1	3	*"SARTEN";	0	0	0	1202	_	1
sub9	bl1	2	*"GUSANO";	0	0	1	855	855	0
sub9	bl1	3	*"LAGART";	0	0	0	799	_	1
sub9	bl1	2	*"COCODR";	0	1	1	1174	1174	0
sub9	bl1	2	*"MELOC";	0	0	1	2401	_	1
sub9	bl1	3	*"PERRO";	1	0	0	719	719	0
sub9	bl1	2	*"HUCHA";	0	0	1	848	_	1
sub9	bl1	2	*"ELEFANT";	0	1	1	620	620	0
sub9	bl1	2	*"NARIZ";	1	1	1	839	839	0
sub9	bl1	2	*"LAPIZ";	0	1	1	622	622	0
sub9	bl1	2	*"GLOBO";	1	1	1	618	618	0
sub9	bl1	3	*"VENTANA";	1	0	0	754	754	0
sub9	bl1	2	*"POMO";	0	1	1	-3000	_	1
sub9	bl1	2	*"HOJA";	1	0	1	653	653	0
sub9	bl1	3	*"MANZANA";	1	0	0	640	640	0
sub9	bl1	2	*"CUCHARA";	0	1	1	766	766	0
sub9	bl1	3	*"MUELA";	0	0	0	659	_	1
sub9	bl1	2	*"CABALLO";	1	1	1	314	_	1
sub9	bl1	2	*"MESA";	1	0	1	491	491	0
sub9	bl1	2	*"DRAG";	0	1	1	678	678	0
sub9	bl1	3	*"BANCO";	1	1	0	888	888	0
sub9	bl1	3	*"FLOR";	1	1	0	747	_	1
sub9	bl1	2	*"LECHUGA";	0	0	1	1218	1218	0
sub9	bl1	3	*"HUEVO";	1	0	0	798	798	0
sub9	bl1	2	*"GAFAS";	1	0	1	551	551	0
sub9	bl1	2	*"PAJARO";	1	0	1	405	405	0
sub9	bl1	2	*"RED";	1	0	1	-3000	_	1
sub9	bl1	3	*"ESCRIT";	0	1	0	1138	1138	0
sub9	bl1	3	*"PINCEL";	0	1	0	653	653	0
sub9	bl1	3	*"CEPILLO";	0	0	0	785	785	0
sub9	bl1	3	*"SILBATO";	0	0	0	897	897	0
sub9	bl1	3	*"BOLSIL";	1	0	0	-3000	_	1
sub9	bl1	3	*"GATO";	1	1	0	704	704	0
sub9	bl1	3	*"CAMELLO";	0	1	0	1251	1251	0
sub9	bl1	3	*"GRIFO";	0	0	0	634	634	0
sub9	bl1	3	*"NUBE";	1	1	0	1038	1038	0
sub9	bl1	2	*"CAMION";	1	1	1	550	550	0
sub9	bl1	3	*"CINTUR";	1	1	0	2285	2285	0
sub9	bl1	2	*"PLATO";	1	1	1	752	752	0
sub9	bl1	2	*"PAN";	1	1	1	924	924	0
sub9	bl1	3	*"RANA";	0	0	0	800	800	0
sub9	bl1	3	*"CAJA";	1	1	0	707	_	1
sub9	bl1	2	*"ARDILLA";	0	0	1	-3000	_	1
sub9	bl1	3	*"BRAZO";	1	1	0	698	698	0
sub9	bl1	3	*"ANILLO";	1	1	0	637	637	0
sub9	bl1	2	*"CUCHIL";	1	0	1	819	819	0
sub9	bl1	3	*"MARTIL";	0	1	0	633	633	0
sub9	bl2	2	*"PELOTA";	1	1	1	646	646	0
sub9	bl2	3	*"SILLA";	1	0	0	480	480	0
sub9	bl2	3	*"BRAZO";	1	1	0	510	510	0
sub9	bl2	3	*"CAJA";	1	1	0	680	_	1
sub9	bl2	3	*"CINTUR";	1	1	0	702	702	0
sub9	bl2	2	*"GAFAS";	1	0	1	557	557	0
sub9	bl2	2	*"NARIZ";	1	1	1	527	527	0
sub9	bl2	3	*"HORMIGA";	0	1	0	606	606	0
sub9	bl2	2	*"MESA";	1	0	1	617	617	0
sub9	bl2	3	*"UVA";	0	0	0	607	607	0
sub9	bl2	3	*"BOLSIL";	1	0	0	904	904	0
sub9	bl2	2	*"QUESO";	1	0	1	582	582	0
sub9	bl2	2	*"HOJA";	1	0	1	581	581	0
sub9	bl2	2	*"COCODR";	0	1	1	924	924	0
sub9	bl2	2	*"PLATO";	1	1	1	723	723	0
sub9	bl2	2	*"CUBO";	0	0	1	686	686	0
sub9	bl2	3	*"GATO";	1	1	0	630	630	0
sub9	bl2	2	*"POMO";	0	1	1	797	797	0
sub9	bl2	3	*"RANA";	0	0	0	513	513	0
sub9	bl2	2	*"LAPIZ";	0	1	1	471	471	0
sub9	bl2	3	*"CEPILLO";	0	0	0	706	706	0
sub9	bl2	3	*"NUBE";	1	1	0	800	800	0
sub9	bl2	2	*"LECHUGA";	0	0	1	477	477	0
sub9	bl2	3	*"SARTEN";	0	0	0	1119	1119	0
sub9	bl2	3	*"MUELA";	0	0	0	710	710	0
sub9	bl2	3	*"FLOR";	1	1	0	660	660	0
sub9	bl2	3	*"MARTIL";	0	1	0	546	546	0
sub9	bl2	3	*"PINCEL";	0	1	0	940	940	0
sub9	bl2	2	*"CUCHARA";	0	1	1	541	541	0
sub9	bl2	2	*"GUSANO";	0	0	1	564	564	0
sub9	bl2	3	*"HUEVO";	1	0	0	457	457	0
sub9	bl2	3	*"ANILLO";	1	1	0	612	612	0
sub9	bl2	2	*"PATO";	0	0	1	553	553	0
sub9	bl2	3	*"MANZANA";	1	0	0	547	547	0
sub9	bl2	2	*"RED";	1	0	1	668	668	0
sub9	bl2	2	*"VIOL";	0	1	1	726	726	0
sub9	bl2	2	*"ZANAHOR";	0	0	1	536	536	0
sub9	bl2	3	*"LAGART";	0	0	0	525	525	0
sub9	bl2	3	*"LLUVIA";	1	0	0	595	595	0
sub9	bl2	2	*"PAJARO";	1	0	1	654	654	0
sub9	bl2	2	*"PING";	0	1	1	980	980	0
sub9	bl2	2	*"ELEFANT";	0	1	1	541	541	0
sub9	bl2	3	*"BOMBIL";	0	1	0	879	879	0
sub9	bl2	2	*"CAMION";	1	1	1	492	492	0
sub9	bl2	3	*"TRINEO";	0	1	0	755	755	0
sub9	bl2	2	*"DRAG";	0	1	1	698	698	0
sub9	bl2	3	*"SOMBR";	1	0	0	761	761	0
sub9	bl2	3	*"BANCO";	1	1	0	593	593	0
sub9	bl2	2	*"CABALLO";	1	1	1	662	662	0
sub9	bl2	2	*"GLOBO";	1	1	1	604	604	0
sub9	bl2	2	*"AVI";	1	1	1	460	460	0
sub9	bl2	3	*"SILBATO";	0	0	0	712	_	1
sub9	bl2	3	*"ESCRIT";	0	1	0	718	718	0
sub9	bl2	2	*"CUCHIL";	1	0	1	513	513	0
sub9	bl2	3	*"PERRO";	1	0	0	683	683	0
sub9	bl2	2	*"HUCHA";	0	0	1	2072	_	1
sub9	bl2	2	*"MELOC";	0	0	1	620	620	0
sub9	bl2	2	*"ARDILLA";	0	0	1	335	335	0
sub9	bl2	3	*"CAMELLO";	0	1	0	708	708	0
sub9	bl2	2	*"PAN";	1	1	1	725	725	0
sub9	bl2	2	*"VELA";	1	0	1	510	510	0
sub9	bl2	3	*"TIGRE";	0	1	0	110	_	0
sub9	bl2	3	*"GRIFO";	0	0	0	590	590	0
sub9	bl2	3	*"VENTANA";	1	0	0	536	536	0
sub9	bl3	3	*"BANCO";	1	1	0	509	509	0
sub9	bl3	3	*"SILBATO";	0	0	0	533	533	0
sub9	bl3	3	*"ESCRIT";	0	1	0	595	595	0
sub9	bl3	2	*"MELOC";	0	0	1	624	624	0
sub9	bl3	3	*"LLUVIA";	1	0	0	428	428	0
sub9	bl3	2	*"VELA";	1	0	1	416	416	0
sub9	bl3	2	*"PELOTA";	1	1	1	495	495	0
sub9	bl3	2	*"DRAG";	0	1	1	537	537	0
sub9	bl3	3	*"NUBE";	1	1	0	580	580	0
sub9	bl3	3	*"SOMBR";	1	0	0	554	554	0
sub9	bl3	3	*"PINCEL";	0	1	0	588	588	0
sub9	bl3	3	*"MANZANA";	1	0	0	865	865	0
sub9	bl3	3	*"BOMBIL";	0	1	0	820	820	0
sub9	bl3	2	*"LAPIZ";	0	1	1	636	636	0
sub9	bl3	2	*"RED";	1	0	1	857	857	0
sub9	bl3	3	*"SILLA";	1	0	0	539	539	0
sub9	bl3	2	*"PAJARO";	1	0	1	388	388	0
sub9	bl3	3	*"CAMELLO";	0	1	0	517	517	0
sub9	bl3	2	*"GAFAS";	1	0	1	580	580	0
sub9	bl3	2	*"GUSANO";	0	0	1	539	539	0
sub9	bl3	2	*"CUBO";	0	0	1	335	335	0
sub9	bl3	2	*"PATO";	0	0	1	490	_	1
sub9	bl3	2	*"CABALLO";	1	1	1	526	526	0
sub9	bl3	3	*"MUELA";	0	0	0	656	656	0
sub9	bl3	2	*"HOJA";	1	0	1	535	535	0
sub9	bl3	3	*"GATO";	1	1	0	461	461	0
sub9	bl3	2	*"VIOL";	0	1	1	611	611	0
sub9	bl3	2	*"CUCHARA";	0	1	1	513	513	0
sub9	bl3	3	*"FLOR";	1	1	0	402	402	0
sub9	bl3	3	*"PERRO";	1	0	0	537	537	0
sub9	bl3	3	*"TIGRE";	0	1	0	542	542	0
sub9	bl3	3	*"LAGART";	0	0	0	709	_	1
sub9	bl3	2	*"QUESO";	1	0	1	601	601	0
sub9	bl3	2	*"ARDILLA";	0	0	1	1805	1805	0
sub9	bl3	2	*"COCODR";	0	1	1	830	830	0
sub9	bl3	3	*"VENTANA";	1	0	0	654	654	0
sub9	bl3	3	*"CINTUR";	1	1	0	605	605	0
sub9	bl3	2	*"MESA";	1	0	1	464	464	0
sub9	bl3	3	*"CEPILLO";	0	0	0	495	495	0
sub9	bl3	2	*"POMO";	0	1	1	680	680	0
sub9	bl3	2	*"HUCHA";	0	0	1	851	_	1
sub9	bl3	2	*"CUCHIL";	1	0	1	477	477	0
sub9	bl3	3	*"UVA";	0	0	0	511	511	0
sub9	bl3	2	*"CAMION";	1	1	1	522	522	0
sub9	bl3	3	*"BOLSIL";	1	0	0	1070	1070	0
sub9	bl3	2	*"PING";	0	1	1	624	_	1
sub9	bl3	2	*"AVI";	1	1	1	500	500	0
sub9	bl3	3	*"HUEVO";	1	0	0	533	533	0
sub9	bl3	2	*"PLATO";	1	1	1	550	550	0
sub9	bl3	3	*"CAJA";	1	1	0	678	678	0
sub9	bl3	3	*"SARTEN";	0	0	0	866	866	0
sub9	bl3	2	*"GLOBO";	1	1	1	499	499	0
sub9	bl3	2	*"PAN";	1	1	1	663	663	0
sub9	bl3	2	*"NARIZ";	1	1	1	590	590	0
sub9	bl3	2	*"ZANAHOR";	0	0	1	740	740	0
sub9	bl3	3	*"TRINEO";	0	1	0	811	811	0
sub9	bl3	3	*"ANILLO";	1	1	0	517	517	0
sub9	bl3	2	*"LECHUGA";	0	0	1	752	752	0
sub9	bl3	2	*"ELEFANT";	0	1	1	431	431	0
sub9	bl3	3	*"BRAZO";	1	1	0	584	584	0
sub9	bl3	3	*"MARTIL";	0	1	0	530	530	0
sub9	bl3	3	*"GRIFO";	0	0	0	522	522	0
sub9	bl3	3	*"RANA";	0	0	0	601	601	0
sub9	bl3	3	*"HORMIGA";	0	1	0	508	508	0
sub10	bl1	3	*"MUELA";	0	0	1	1077	_	1
sub10	bl1	2	*"GLOBO";	1	1	0	784	784	0
sub10	bl1	2	*"HUCHA";	0	0	0	761	_	1
sub10	bl1	3	*"TRINEO";	0	1	1	1103	1103	0
sub10	bl1	3	*"MARTIL";	0	1	1	1618	1618	0
sub10	bl1	2	*"GUSANO";	0	0	0	1024	_	1
sub10	bl1	3	*"GATO";	1	1	1	695	695	0
sub10	bl1	3	*"ESCRIT";	0	1	1	1043	1043	0
sub10	bl1	2	*"AVI";	1	1	0	587	587	0
sub10	bl1	2	*"NARIZ";	1	1	0	863	863	0
sub10	bl1	2	*"PAJARO";	1	0	0	720	720	0
sub10	bl1	2	*"HOJA";	1	0	0	947	947	0
sub10	bl1	2	*"RED";	1	0	0	1045	_	1
sub10	bl1	3	*"GRIFO";	0	0	1	1015	_	1
sub10	bl1	3	*"BANCO";	1	1	1	791	791	0
sub10	bl1	3	*"NUBE";	1	1	1	1507	1507	0
sub10	bl1	2	*"PING";	0	1	0	942	942	0
sub10	bl1	2	*"PAN";	1	1	0	857	857	0
sub10	bl1	3	*"PERRO";	1	0	1	599	599	0
sub10	bl1	3	*"LAGART";	0	0	1	1231	1231	0
sub10	bl1	2	*"MELOC";	0	0	0	-3000	_	1
sub10	bl1	3	*"HORMIGA";	0	1	1	1129	1129	0
sub10	bl1	3	*"BOMBIL";	0	1	1	1027	_	1
sub10	bl1	2	*"DRAG";	0	1	0	1041	_	1
sub10	bl1	2	*"QUESO";	1	0	0	783	783	0
sub10	bl1	3	*"TIGRE";	0	1	1	900	900	0
sub10	bl1	3	*"SOMBR";	1	0	1	972	972	0
sub10	bl1	3	*"CAJA";	1	1	1	949	_	1
sub10	bl1	2	*"VELA";	1	0	0	-3000	_	1
sub10	bl1	2	*"LECHUGA";	0	0	0	1030	_	1
sub10	bl1	2	*"PATO";	0	0	0	711	711	0
sub10	bl1	3	*"CAMELLO";	0	1	1	2171	_	1
sub10	bl1	2	*"PLATO";	1	1	0	835	835	0
sub10	bl1	3	*"BRAZO";	1	1	1	803	803	0
sub10	bl1	3	*"UVA";	0	0	1	1093	_	1
sub10	bl1	2	*"CUCHIL";	1	0	0	755	755	0
sub10	bl1	2	*"PELOTA";	1	1	0	765	_	1
sub10	bl1	3	*"VENTANA";	1	0	1	1257	_	1
sub10	bl1	3	*"CINTUR";	1	1	1	778	778	0
sub10	bl1	3	*"PINCEL";	0	1	1	1137	1137	0
sub10	bl1	3	*"ANILLO";	1	1	1	1062	1062	0
sub10	bl1	2	*"CUCHARA";	0	1	0	-3000	_	0
sub10	bl1	2	*"POMO";	0	1	0	1050	1050	0
sub10	bl1	2	*"CUBO";	0	0	0	836	_	1
sub10	bl1	3	*"SILBATO";	0	0	1	1623	1623	0
sub10	bl1	2	*"MESA";	1	0	0	734	_	1
sub10	bl1	3	*"BOLSIL";	1	0	1	-3000	_	1
sub10	bl1	3	*"HUEVO";	1	0	1	1015	1015	0
sub10	bl1	2	*"ELEFANT";	0	1	0	1030	1030	0
sub10	bl1	2	*"LAPIZ";	0	1	0	990	990	0
sub10	bl1	2	*"COCODR";	0	1	0	1027	1027	0
sub10	bl1	2	*"CABALLO";	1	1	0	651	651	0
sub10	bl1	3	*"SILLA";	1	0	1	487	487	0
sub10	bl1	2	*"ARDILLA";	0	0	0	1313	1313	0
sub10	bl1	3	*"LLUVIA";	1	0	1	982	982	0
sub10	bl1	3	*"SARTEN";	0	0	1	893	_	1
sub10	bl1	2	*"GAFAS";	1	0	0	1860	1860	0
sub10	bl1	3	*"MANZANA";	1	0	1	795	795	0
sub10	bl1	2	*"ZANAHOR";	0	0	0	-3000	_	1
sub10	bl1	3	*"FLOR";	1	1	1	964	964	0
sub10	bl1	2	*"VIOL";	0	1	0	963	963	0
sub10	bl1	3	*"RANA";	0	0	1	572	572	0
sub10	bl1	2	*"CAMION";	1	1	0	791	791	0
sub10	bl1	3	*"CEPILLO";	0	0	1	2233	2233	0
sub10	bl2	2	*"PAN";	1	1	0	509	509	0
sub10	bl2	3	*"ESCRIT";	0	1	1	673	_	1
sub10	bl2	3	*"MARTIL";	0	1	1	960	960	0
sub10	bl2	2	*"AVI";	1	1	0	597	597	0
sub10	bl2	2	*"LAPIZ";	0	1	0	476	476	0
sub10	bl2	2	*"GUSANO";	0	0	0	666	666	0
sub10	bl2	2	*"RED";	1	0	0	1049	1049	0
sub10	bl2	2	*"ZANAHOR";	0	0	0	699	699	0
sub10	bl2	3	*"BANCO";	1	1	1	1125	1125	0
sub10	bl2	3	*"TIGRE";	0	1	1	608	608	0
sub10	bl2	2	*"MELOC";	0	0	0	654	_	1
sub10	bl2	3	*"HUEVO";	1	0	1	811	811	0
sub10	bl2	3	*"GRIFO";	0	0	1	784	784	0
sub10	bl2	3	*"BRAZO";	1	1	1	684	684	0
sub10	bl2	3	*"BOLSIL";	1	0	1	965	965	0
sub10	bl2	2	*"MESA";	1	0	0	583	583	0
sub10	bl2	3	*"SOMBR";	1	0	1	768	768	0
sub10	bl2	2	*"VELA";	1	0	0	792	792	0
sub10	bl2	2	*"CUCHARA";	0	1	0	1691	1691	0
sub10	bl2	3	*"SILBATO";	0	0	1	1077	1077	0
sub10	bl2	3	*"PINCEL";	0	1	1	996	996	0
sub10	bl2	2	*"VIOL";	0	1	0	699	699	0
sub10	bl2	2	*"PLATO";	1	1	0	833	833	0
sub10	bl2	3	*"CAJA";	1	1	1	530	530	0
sub10	bl2	3	*"HORMIGA";	0	1	1	949	949	0
sub10	bl2	2	*"GLOBO";	1	1	0	551	551	0
sub10	bl2	2	*"HUCHA";	0	0	0	1151	_	1
sub10	bl2	2	*"LECHUGA";	0	0	0	1571	1571	0
sub10	bl2	3	*"CEPILLO";	0	0	1	957	957	0
sub10	bl2	2	*"CUCHIL";	1	0	0	1587	1587	0
sub10	bl2	3	*"TRINEO";	0	1	1	942	942	0
sub10	bl2	2	*"QUESO";	1	0	0	1096	1096	0
sub10	bl2	2	*"PING";	0	1	0	630	630	0
sub10	bl2	2	*"DRAG";	0	1	0	707	707	0
sub10	bl2	2	*"ELEFANT";	0	1	0	948	948	0
sub10	bl2	2	*"PAJARO";	1	0	0	945	945	0
sub10	bl2	3	*"UVA";	0	0	1	887	887	0
sub10	bl2	3	*"VENTANA";	1	0	1	664	664	0
sub10	bl2	3	*"LLUVIA";	1	0	1	781	781	0
sub10	bl2	2	*"PELOTA";	1	1	0	748	748	0
sub10	bl2	2	*"CUBO";	0	0	0	1373	_	1
sub10	bl2	3	*"NUBE";	1	1	1	783	783	0
sub10	bl2	2	*"PATO";	0	0	0	733	733	0
sub10	bl2	3	*"MUELA";	0	0	1	1247	1247	0
sub10	bl2	2	*"NARIZ";	1	1	0	131	_	0
sub10	bl2	3	*"PERRO";	1	0	1	716	716	0
sub10	bl2	3	*"SARTEN";	0	0	1	1009	1009	0
sub10	bl2	3	*"SILLA";	1	0	1	603	603	0
sub10	bl2	3	*"BOMBIL";	0	1	1	1379	_	1
sub10	bl2	3	*"RANA";	0	0	1	1125	1125	0
sub10	bl2	2	*"ARDILLA";	0	0	0	921	921	0
sub10	bl2	2	*"CABALLO";	1	1	0	928	928	0
sub10	bl2	3	*"GATO";	1	1	1	570	570	0
sub10	bl2	2	*"CAMION";	1	1	0	670	670	0
sub10	bl2	2	*"HOJA";	1	0	0	901	901	0
sub10	bl2	3	*"LAGART";	0	0	1	901	901	0
sub10	bl2	2	*"GAFAS";	1	0	0	868	868	0
sub10	bl2	3	*"CAMELLO";	0	1	1	1545	1545	0
sub10	bl2	3	*"MANZANA";	1	0	1	655	655	0
sub10	bl2	3	*"FLOR";	1	1	1	1036	1036	0
sub10	bl2	3	*"CINTUR";	1	1	1	854	854	0
sub10	bl2	2	*"POMO";	0	1	0	837	837	0
sub10	bl2	3	*"ANILLO";	1	1	1	889	889	0
sub10	bl2	2	*"COCODR";	0	1	0	1458	1458	0
sub10	bl3	3	*"SOMBR";	1	0	1	873	873	0
sub10	bl3	2	*"HOJA";	1	0	0	700	700	0
sub10	bl3	3	*"SILBATO";	0	0	1	770	770	0
sub10	bl3	3	*"PINCEL";	0	1	1	928	928	0
sub10	bl3	2	*"LECHUGA";	0	0	0	1503	1503	0
sub10	bl3	3	*"ANILLO";	1	1	1	547	547	0
sub10	bl3	3	*"MUELA";	0	0	1	500	500	0
sub10	bl3	2	*"CUBO";	0	0	0	1059	_	1
sub10	bl3	2	*"RED";	1	0	0	843	843	0
sub10	bl3	3	*"VENTANA";	1	0	1	485	485	0
sub10	bl3	2	*"COCODR";	0	1	0	821	821	0
sub10	bl3	2	*"PING";	0	1	0	985	985	0
sub10	bl3	2	*"MESA";	1	0	0	906	906	0
sub10	bl3	2	*"GLOBO";	1	1	0	718	718	0
sub10	bl3	2	*"DRAG";	0	1	0	837	837	0
sub10	bl3	3	*"BOLSIL";	1	0	1	1412	1412	0
sub10	bl3	2	*"HUCHA";	0	0	0	560	_	1
sub10	bl3	3	*"ESCRIT";	0	1	1	1308	1308	0
sub10	bl3	2	*"ZANAHOR";	0	0	0	982	982	0
sub10	bl3	3	*"MANZANA";	1	0	1	718	718	0
sub10	bl3	2	*"PLATO";	1	1	0	782	782	0
sub10	bl3	2	*"PAN";	1	1	0	714	714	0
sub10	bl3	2	*"CAMION";	1	1	0	446	_	1
sub10	bl3	2	*"GUSANO";	0	0	0	-3000	_	0
sub10	bl3	2	*"CABALLO";	1	1	0	696	696	0
sub10	bl3	2	*"LAPIZ";	0	1	0	693	693	0
sub10	bl3	3	*"LLUVIA";	1	0	1	778	778	0
sub10	bl3	3	*"FLOR";	1	1	1	634	634	0
sub10	bl3	3	*"BRAZO";	1	1	1	650	650	0
sub10	bl3	3	*"NUBE";	1	1	1	633	633	0
sub10	bl3	2	*"GAFAS";	1	0	0	957	957	0
sub10	bl3	2	*"VELA";	1	0	0	880	880	0
sub10	bl3	2	*"CUCHARA";	0	1	0	1015	1015	0
sub10	bl3	3	*"SILLA";	1	0	1	684	684	0
sub10	bl3	2	*"ARDILLA";	0	0	0	832	832	0
sub10	bl3	3	*"LAGART";	0	0	1	705	705	0
sub10	bl3	2	*"POMO";	0	1	0	661	661	0
sub10	bl3	3	*"TIGRE";	0	1	1	886	886	0
sub10	bl3	3	*"SARTEN";	0	0	1	869	869	0
sub10	bl3	2	*"AVI";	1	1	0	593	593	0
sub10	bl3	3	*"BOMBIL";	0	1	1	835	_	1
sub10	bl3	3	*"UVA";	0	0	1	858	858	0
sub10	bl3	3	*"CAJA";	1	1	1	885	885	0
sub10	bl3	3	*"PERRO";	1	0	1	737	737	0
sub10	bl3	3	*"HORMIGA";	0	1	1	746	746	0
sub10	bl3	2	*"VIOL";	0	1	0	687	687	0
sub10	bl3	3	*"CAMELLO";	0	1	1	1293	1293	0
sub10	bl3	3	*"RANA";	0	0	1	1173	1173	0
sub10	bl3	3	*"GATO";	1	1	1	434	434	0
sub10	bl3	2	*"QUESO";	1	0	0	552	_	1
sub10	bl3	2	*"CUCHIL";	1	0	0	1455	1455	0
sub10	bl3	3	*"GRIFO";	0	0	1	993	993	0
sub10	bl3	3	*"TRINEO";	0	1	1	919	919	0
sub10	bl3	2	*"PAJARO";	1	0	0	733	733	0
sub10	bl3	3	*"CINTUR";	1	1	1	684	684	0
sub10	bl3	3	*"BANCO";	1	1	1	678	678	0
sub10	bl3	2	*"NARIZ";	1	1	0	629	629	0
sub10	bl3	3	*"CEPILLO";	0	0	1	755	755	0
sub10	bl3	2	*"ELEFANT";	0	1	0	1128	1128	0
sub10	bl3	2	*"PATO";	0	0	0	606	606	0
sub10	bl3	2	*"MELOC";	0	0	0	1540	1540	0
sub10	bl3	3	*"MARTIL";	0	1	1	801	801	0
sub10	bl3	2	*"PELOTA";	1	1	0	492	492	0
sub10	bl3	3	*"HUEVO";	1	0	1	841	841	0
sub11	bl1	3	*"HUEVO";	1	0	0	886	886	0
sub11	bl1	3	*"GATO";	1	1	0	586	586	0
sub11	bl1	3	*"SILLA";	1	0	0	662	662	0
sub11	bl1	3	*"CINTUR";	1	1	0	934	934	0
sub11	bl1	1	*"JIRAFA";	0	1	1	866	866	0
sub11	bl1	3	*"CAMELLO";	0	1	0	820	820	0
sub11	bl1	3	*"SARTEN";	0	0	0	1037	1037	0
sub11	bl1	1	*"PAT";	0	1	1	2478	2478	0
sub11	bl1	1	*"CAMA";	1	0	1	816	816	0
sub11	bl1	3	*"TIGRE";	0	1	0	879	879	0
sub11	bl1	3	*"PERRO";	1	0	0	679	679	0
sub11	bl1	3	*"CEPILLO";	0	0	0	770	770	0
sub11	bl1	1	*"OJO";	1	0	1	723	723	0
sub11	bl1	1	*"PLTN";	0	1	1	709	709	0
sub11	bl1	1	*"BHO";	0	0	1	1293	1293	0
sub11	bl1	3	*"MARTIL";	0	1	0	1570	1570	0
sub11	bl1	3	*"ESCRIT";	0	1	0	1114	1114	0
sub11	bl1	3	*"BOMBIL";	0	1	0	949	949	0
sub11	bl1	3	*"LAGART";	0	0	0	1341	_	1
sub11	bl1	1	*"CALCET";	0	0	1	1013	1013	0
sub11	bl1	3	*"RANA";	0	0	0	1837	1837	0
sub11	bl1	1	*"PEONZA";	0	0	1	-3000	_	1
sub11	bl1	3	*"VENTANA";	1	0	0	1010	1010	0
sub11	bl1	1	*"TENEDOR";	0	0	1	722	722	0
sub11	bl1	1	*"RBOL";	1	1	1	751	751	0
sub11	bl1	1	*"OREJA";	1	1	1	666	666	0
sub11	bl1	1	*"RAMA";	1	0	1	-3000	_	1
sub11	bl1	3	*"BOLSIL";	1	0	0	-3000	_	1
sub11	bl1	3	*"CAJA";	1	1	0	828	828	0
sub11	bl1	1	*"NARANJA";	1	0	1	1563	1563	0
sub11	bl1	1	*"RAT";	0	1	1	718	_	1
sub11	bl1	1	*"OVEJA";	0	1	1	647	647	0
sub11	bl1	3	*"TRINEO";	0	1	0	1811	_	1
sub11	bl1	1	*"ESCOBA";	0	1	1	938	938	0
sub11	bl1	1	*"OSO";	1	1	1	761	761	0
sub11	bl1	1	*"LLAVE";	1	0	1	715	715	0
sub11	bl1	1	*"CASCO";	1	1	1	789	789	0
sub11	bl1	3	*"SILBATO";	0	0	0	2298	_	1
sub11	bl1	1	*"ZORRO";	0	0	1	780	780	0
sub11	bl1	1	*"FRESA";	0	0	1	1119	1119	0
sub11	bl1	1	*"MARIPO";	0	0	1	1022	1022	0
sub11	bl1	3	*"MANZANA";	1	0	0	830	830	0
sub11	bl1	1	*"TELF";	1	1	1	610	610	0
sub11	bl1	3	*"UVA";	0	0	0	1037	1037	0
sub11	bl1	1	*"RELOJ";	1	1	1	741	741	0
sub11	bl1	3	*"SOMBR";	1	0	0	1119	1119	0
sub11	bl1	1	*"DEDO";	1	0	1	694	694	0
sub11	bl1	1	*"FALDA";	1	1	1	1141	1141	0
sub11	bl1	3	*"PINCEL";	0	1	0	1259	1259	0
sub11	bl1	1	*"HACHA";	0	0	1	-3000	_	1
sub11	bl1	3	*"FLOR";	1	1	0	646	646	0
sub11	bl1	3	*"BANCO";	1	1	0	641	641	0
sub11	bl1	3	*"MUELA";	0	0	0	657	_	1
sub11	bl1	3	*"NUBE";	1	1	0	1366	_	1
sub11	bl1	3	*"GRIFO";	0	0	0	830	830	0
sub11	bl1	1	*"VESTIDO";	1	1	1	1571	1571	0
sub11	bl1	1	*"PANUELO";	1	0	1	-3000	_	1
sub11	bl1	3	*"BRAZO";	1	1	0	724	724	0
sub11	bl1	1	*"GUANTE";	0	1	1	861	861	0
sub11	bl1	3	*"HORMIGA";	0	1	0	1028	1028	0
sub11	bl1	1	*"CERDO";	1	0	1	702	702	0
sub11	bl1	3	*"LLUVIA";	1	0	0	1237	1237	0
sub11	bl1	1	*"TANQUE";	0	1	1	-3000	_	1
sub11	bl1	3	*"ANILLO";	1	1	0	666	666	0
sub11	bl2	1	*"OJO";	1	0	1	596	596	0
sub11	bl2	3	*"BOLSIL";	1	0	0	-3000	_	1
sub11	bl2	3	*"ANILLO";	1	1	0	707	707	0
sub11	bl2	3	*"PERRO";	1	0	0	597	597	0
sub11	bl2	1	*"FALDA";	1	1	1	1810	1810	0
sub11	bl2	1	*"TELF";	1	1	1	725	725	0
sub11	bl2	3	*"PINCEL";	0	1	0	766	766	0
sub11	bl2	1	*"LLAVE";	1	0	1	579	579	0
sub11	bl2	1	*"RELOJ";	1	1	1	630	630	0
sub11	bl2	3	*"LLUVIA";	1	0	0	1244	1244	0
sub11	bl2	3	*"CAMELLO";	0	1	0	645	645	0
sub11	bl2	3	*"ESCRIT";	0	1	0	857	857	0
sub11	bl2	1	*"PLTN";	0	1	1	606	606	0
sub11	bl2	3	*"BANCO";	1	1	0	712	712	0
sub11	bl2	1	*"HACHA";	0	0	1	763	763	0
[truncated: 3,761 more rows]

## Sheet: Spanish (L1 testing phase)
subject	repetition	stimulus list	item	lexical frequency	cognate status	Old(1)/New(0)	RT	RTs above 250 ms without errors	incorrect
sub1	bl1	1	*"FALDA";	1	1	1	1015	1015	0
sub1	bl1	2	*"GLOBO";	1	1	0	675	675	0
sub1	bl1	2	*"PELOTA";	1	1	0	792	792	0
sub1	bl1	1	*"TELF";	1	1	1	558	558	0
sub1	bl1	1	*"PEONZA";	0	0	1	1385	_	1
sub1	bl1	2	*"LECHUGA";	0	0	0	910	_	1
sub1	bl1	1	*"LLAVE";	1	0	1	636	636	0
sub1	bl1	2	*"DRAG";	0	1	0	971	971	0
sub1	bl1	1	*"VESTIDO";	1	1	1	922	922	0
sub1	bl1	2	*"COCODR";	0	1	0	1305	1305	0
sub1	bl1	1	*"HACHA";	0	0	1	565	565	0
sub1	bl1	1	*"TANQUE";	0	1	1	796	796	0
sub1	bl1	2	*"VELA";	1	0	0	826	826	0
sub1	bl1	1	*"NARANJA";	1	0	1	920	920	0
sub1	bl1	1	*"GUANTE";	0	1	1	763	763	0
sub1	bl1	2	*"ZANAHOR";	0	0	0	828	828	0
sub1	bl1	1	*"ESCOBA";	0	1	1	1350	1350	0
sub1	bl1	2	*"LAPIZ";	0	1	0	640	640	0
sub1	bl1	2	*"VIOL";	0	1	0	621	_	1
sub1	bl1	1	*"DEDO";	1	0	1	581	581	0
sub1	bl1	2	*"ELEFANT";	0	1	0	673	673	0
sub1	bl1	1	*"RELOJ";	1	1	1	713	713	0
sub1	bl1	1	*"FRESA";	0	0	1	1062	1062	0
sub1	bl1	2	*"QUESO";	1	0	0	975	975	0
sub1	bl1	2	*"CUCHIL";	1	0	0	1083	1083	0
sub1	bl1	1	*"RAT";	0	1	1	1311	1311	0
sub1	bl1	2	*"POMO";	0	1	0	1310	1310	0
sub1	bl1	2	*"MELOC";	0	0	0	2668	_	1
sub1	bl1	2	*"GUSANO";	0	0	0	1001	1001	0
sub1	bl1	1	*"CAMA";	1	0	1	850	850	0
sub1	bl1	1	*"MARIPO";	0	0	1	848	848	0
sub1	bl1	1	*"OSO";	1	1	1	869	869	0
sub1	bl1	2	*"HUCHA";	0	0	0	1177	_	1
sub1	bl1	2	*"NARIZ";	1	1	0	918	918	0
sub1	bl1	2	*"PLATO";	1	1	0	844	844	0
sub1	bl1	2	*"RED";	1	0	0	2368	2368	0
sub1	bl1	2	*"GAFAS";	1	0	0	697	697	0
sub1	bl1	1	*"JIRAFA";	0	1	1	655	655	0
sub1	bl1	1	*"CERDO";	1	0	1	681	681	0
sub1	bl1	1	*"OVEJA";	0	1	1	933	933	0
sub1	bl1	1	*"PAT";	0	1	1	1041	1041	0
sub1	bl1	1	*"TENEDOR";	0	0	1	1088	1088	0
sub1	bl1	2	*"MESA";	1	0	0	1055	1055	0
sub1	bl1	2	*"CAMION";	1	1	0	902	902	0
sub1	bl1	1	*"CALCET";	0	0	1	598	598	0
sub1	bl1	1	*"RBOL";	1	1	1	847	847	0
sub1	bl1	2	*"CABALLO";	1	1	0	935	935	0
sub1	bl1	2	*"AVI";	1	1	0	651	651	0
sub1	bl1	2	*"PAJARO";	1	0	0	-3000	_	1
sub1	bl1	1	*"PLTN";	0	1	1	597	597	0
sub1	bl1	1	*"CASCO";	1	1	1	730	730	0
sub1	bl1	1	*"RAMA";	1	0	1	1551	1551	0
sub1	bl1	2	*"HOJA";	1	0	0	724	724	0
sub1	bl1	1	*"BHO";	0	0	1	1074	_	1
sub1	bl1	1	*"OJO";	1	0	1	632	632	0
sub1	bl1	2	*"CUCHARA";	0	1	0	610	_	1
sub1	bl1	2	*"PAN";	1	1	0	1269	_	1
sub1	bl1	2	*"PING";	0	1	0	463	463	0
sub1	bl1	2	*"CUBO";	0	0	0	850	850	0
sub1	bl1	2	*"PATO";	0	0	0	754	754	0
sub1	bl1	1	*"ZORRO";	0	0	1	456	456	0
sub1	bl1	1	*"OREJA";	1	1	1	616	616	0
sub1	bl1	2	*"ARDILLA";	0	0	0	757	757	0
sub1	bl1	1	*"PANUELO";	1	0	1	1290	1290	0
sub1	bl2	2	*"HOJA";	1	0	0	450	_	1
sub1	bl2	1	*"CERDO";	1	0	1	766	766	0
sub1	bl2	2	*"CABALLO";	1	1	0	578	578	0
sub1	bl2	2	*"PING";	0	1	0	686	686	0
sub1	bl2	1	*"FALDA";	1	1	1	802	802	0
sub1	bl2	2	*"COCODR";	0	1	0	1499	_	1
sub1	bl2	2	*"RED";	1	0	0	738	738	0
sub1	bl2	1	*"BHO";	0	0	1	977	977	0
sub1	bl2	2	*"PATO";	0	0	0	636	636	0
sub1	bl2	2	*"QUESO";	1	0	0	698	698	0
sub1	bl2	2	*"CUCHARA";	0	1	0	510	510	0
sub1	bl2	1	*"RAT";	0	1	1	772	772	0
sub1	bl2	1	*"OREJA";	1	1	1	585	585	0
sub1	bl2	1	*"CAMA";	1	0	1	456	456	0
sub1	bl2	2	*"GAFAS";	1	0	0	689	689	0
sub1	bl2	1	*"ZORRO";	0	0	1	692	692	0
sub1	bl2	1	*"ESCOBA";	0	1	1	762	762	0
sub1	bl2	1	*"NARANJA";	1	0	1	1248	_	1
sub1	bl2	1	*"TANQUE";	0	1	1	602	602	0
sub1	bl2	2	*"ZANAHOR";	0	0	0	779	779	0
sub1	bl2	1	*"LLAVE";	1	0	1	610	610	0
sub1	bl2	2	*"GLOBO";	1	1	0	622	622	0
sub1	bl2	1	*"RAMA";	1	0	1	1625	_	1
sub1	bl2	2	*"MELOC";	0	0	0	840	840	0
sub1	bl2	1	*"HACHA";	0	0	1	444	444	0
sub1	bl2	1	*"PAT";	0	1	1	645	645	0
sub1	bl2	1	*"OJO";	1	0	1	580	580	0
sub1	bl2	2	*"AVI";	1	1	0	545	545	0
sub1	bl2	1	*"TELF";	1	1	1	586	586	0
sub1	bl2	1	*"CASCO";	1	1	1	734	734	0
sub1	bl2	1	*"MARIPO";	0	0	1	550	550	0
sub1	bl2	2	*"DRAG";	0	1	0	762	762	0
sub1	bl2	1	*"TENEDOR";	0	0	1	1186	1186	0
sub1	bl2	2	*"VELA";	1	0	0	701	701	0
sub1	bl2	2	*"NARIZ";	1	1	0	701	701	0
sub1	bl2	2	*"HUCHA";	0	0	0	909	909	0
sub1	bl2	1	*"CALCET";	0	0	1	633	633	0
sub1	bl2	2	*"CUCHIL";	1	0	0	868	868	0
sub1	bl2	1	*"PLTN";	0	1	1	842	842	0
sub1	bl2	2	*"PAJARO";	1	0	0	473	473	0
sub1	bl2	1	*"PEONZA";	0	0	1	1086	1086	0
sub1	bl2	2	*"ARDILLA";	0	0	0	709	709	0
sub1	bl2	2	*"LECHUGA";	0	0	0	1141	1141	0
sub1	bl2	1	*"VESTIDO";	1	1	1	1200	1200	0
sub1	bl2	1	*"RBOL";	1	1	1	874	874	0
sub1	bl2	1	*"RELOJ";	1	1	1	593	593	0
sub1	bl2	1	*"OVEJA";	0	1	1	866	866	0
sub1	bl2	2	*"LAPIZ";	0	1	0	598	598	0
sub1	bl2	2	*"PAN";	1	1	0	1204	1204	0
sub1	bl2	1	*"OSO";	1	1	1	730	730	0
sub1	bl2	1	*"GUANTE";	0	1	1	769	769	0
sub1	bl2	2	*"PLATO";	1	1	0	790	790	0
sub1	bl2	1	*"JIRAFA";	0	1	1	680	680	0
sub1	bl2	2	*"PELOTA";	1	1	0	887	887	0
sub1	bl2	2	*"ELEFANT";	0	1	0	656	656	0
sub1	bl2	2	*"VIOL";	0	1	0	840	840	0
sub1	bl2	1	*"PANUELO";	1	0	1	1135	1135	0
sub1	bl2	1	*"DEDO";	1	0	1	873	873	0
sub1	bl2	2	*"MESA";	1	0	0	873	873	0
sub1	bl2	2	*"CAMION";	1	1	0	664	664	0
sub1	bl2	2	*"POMO";	0	1	0	845	845	0
sub1	bl2	2	*"GUSANO";	0	0	0	652	652	0
sub1	bl2	2	*"CUBO";	0	0	0	863	863	0
sub1	bl2	1	*"FRESA";	0	0	1	1141	1141	0
sub1	bl3	2	*"CUBO";	0	0	0	682	682	0
sub1	bl3	2	*"GLOBO";	1	1	0	632	632	0
sub1	bl3	1	*"RAT";	0	1	1	717	717	0
sub1	bl3	1	*"VESTIDO";	1	1	1	590	590	0
sub1	bl3	2	*"LECHUGA";	0	0	0	1077	1077	0
sub1	bl3	1	*"RBOL";	1	1	1	524	524	0
sub1	bl3	2	*"GAFAS";	1	0	0	589	589	0
sub1	bl3	2	*"RED";	1	0	0	640	640	0
sub1	bl3	1	*"HACHA";	0	0	1	618	618	0
sub1	bl3	2	*"PLATO";	1	1	0	634	634	0
sub1	bl3	1	*"ESCOBA";	0	1	1	615	615	0
sub1	bl3	2	*"CAMION";	1	1	0	538	538	0
sub1	bl3	1	*"RAMA";	1	0	1	1081	1081	0
sub1	bl3	2	*"MELOC";	0	0	0	1149	1149	0
sub1	bl3	2	*"HUCHA";	0	0	0	1408	1408	0
sub1	bl3	2	*"MESA";	1	0	0	1768	1768	0
sub1	bl3	1	*"OJO";	1	0	1	387	387	0
sub1	bl3	1	*"PAT";	0	1	1	598	598	0
sub1	bl3	2	*"ELEFANT";	0	1	0	521	521	0
sub1	bl3	1	*"FALDA";	1	1	1	918	918	0
sub1	bl3	2	*"NARIZ";	1	1	0	696	696	0
sub1	bl3	2	*"VIOL";	0	1	0	893	893	0
sub1	bl3	1	*"OREJA";	1	1	1	771	771	0
sub1	bl3	1	*"CERDO";	1	0	1	818	818	0
sub1	bl3	1	*"PANUELO";	1	0	1	990	990	0
sub1	bl3	1	*"ZORRO";	0	0	1	479	479	0
sub1	bl3	1	*"PEONZA";	0	0	1	1011	1011	0
sub1	bl3	1	*"DEDO";	1	0	1	902	902	0
sub1	bl3	1	*"MARIPO";	0	0	1	566	566	0
sub1	bl3	1	*"BHO";	0	0	1	1355	1355	0
sub1	bl3	2	*"CUCHIL";	1	0	0	879	879	0
sub1	bl3	2	*"VELA";	1	0	0	673	673	0
sub1	bl3	1	*"TENEDOR";	0	0	1	762	762	0
sub1	bl3	1	*"JIRAFA";	0	1	1	607	607	0
sub1	bl3	2	*"PAJARO";	1	0	0	642	642	0
sub1	bl3	2	*"PING";	0	1	0	694	694	0
sub1	bl3	1	*"TANQUE";	0	1	1	632	632	0
sub1	bl3	1	*"LLAVE";	1	0	1	574	574	0
sub1	bl3	2	*"PATO";	0	0	0	873	873	0
sub1	bl3	1	*"GUANTE";	0	1	1	638	638	0
sub1	bl3	1	*"OVEJA";	0	1	1	646	646	0
sub1	bl3	2	*"POMO";	0	1	0	683	683	0
sub1	bl3	1	*"CALCET";	0	0	1	637	637	0
sub1	bl3	2	*"DRAG";	0	1	0	730	730	0
sub1	bl3	2	*"QUESO";	1	0	0	629	629	0
sub1	bl3	1	*"OSO";	1	1	1	749	749	0
sub1	bl3	2	*"AVI";	1	1	0	555	555	0
sub1	bl3	2	*"PELOTA";	1	1	0	588	588	0
sub1	bl3	2	*"COCODR";	0	1	0	787	787	0
sub1	bl3	1	*"FRESA";	0	0	1	1281	1281	0
sub1	bl3	2	*"ZANAHOR";	0	0	0	718	718	0
sub1	bl3	1	*"RELOJ";	1	1	1	575	575	0
sub1	bl3	2	*"ARDILLA";	0	0	0	735	735	0
sub1	bl3	2	*"LAPIZ";	0	1	0	625	625	0
sub1	bl3	2	*"GUSANO";	0	0	0	680	680	0
sub1	bl3	1	*"PLTN";	0	1	1	571	571	0
sub1	bl3	2	*"PAN";	1	1	0	838	838	0
sub1	bl3	2	*"HOJA";	1	0	0	943	943	0
sub1	bl3	2	*"CUCHARA";	0	1	0	521	521	0
sub1	bl3	1	*"NARANJA";	1	0	1	1077	1077	0
sub1	bl3	1	*"TELF";	1	1	1	533	533	0
sub1	bl3	1	*"CAMA";	1	0	1	561	561	0
sub1	bl3	1	*"CASCO";	1	1	1	732	_	1
sub1	bl3	2	*"CABALLO";	1	1	0	454	454	0
sub2	bl1	1	*"TANQUE";	0	1	1	304	304	0
sub2	bl1	3	*"CAJA";	1	1	0	988	988	0
sub2	bl1	3	*"TIGRE";	0	1	0	950	950	0
sub2	bl1	1	*"OREJA";	1	1	1	774	774	0
sub2	bl1	3	*"BRAZO";	1	1	0	753	753	0
sub2	bl1	3	*"PERRO";	1	0	0	763	763	0
sub2	bl1	3	*"CAMELLO";	0	1	0	1036	1036	0
sub2	bl1	3	*"HORMIGA";	0	1	0	1896	1896	0
sub2	bl1	3	*"MANZANA";	1	0	0	673	673	0
sub2	bl1	3	*"HUEVO";	1	0	0	587	587	0
sub2	bl1	3	*"MUELA";	0	0	0	695	695	0
sub2	bl1	3	*"VENTANA";	1	0	0	697	697	0
sub2	bl1	3	*"NUBE";	1	1	0	820	820	0
sub2	bl1	1	*"VESTIDO";	1	1	1	627	627	0
sub2	bl1	3	*"BANCO";	1	1	0	941	941	0
sub2	bl1	1	*"PAT";	0	1	1	715	715	0
sub2	bl1	1	*"CASCO";	1	1	1	700	700	0
sub2	bl1	1	*"RELOJ";	1	1	1	628	628	0
sub2	bl1	3	*"GATO";	1	1	0	786	786	0
sub2	bl1	1	*"LLAVE";	1	0	1	719	719	0
sub2	bl1	3	*"BOMBIL";	0	1	0	665	665	0
sub2	bl1	3	*"CEPILLO";	0	0	0	752	752	0
sub2	bl1	3	*"SILLA";	1	0	0	600	600	0
sub2	bl1	3	*"TRINEO";	0	1	0	2347	2347	0
sub2	bl1	3	*"CINTUR";	1	1	0	738	738	0
sub2	bl1	1	*"RBOL";	1	1	1	646	646	0
sub2	bl1	1	*"MARIPO";	0	0	1	951	951	0
sub2	bl1	3	*"SILBATO";	0	0	0	921	921	0
sub2	bl1	1	*"OJO";	1	0	1	870	870	0
sub2	bl1	1	*"PANUELO";	1	0	1	1293	1293	0
sub2	bl1	3	*"RANA";	0	0	0	747	747	0
sub2	bl1	3	*"SARTEN";	0	0	0	930	930	0
sub2	bl1	3	*"SOMBR";	1	0	0	618	_	1
sub2	bl1	1	*"CALCET";	0	0	1	820	820	0
sub2	bl1	3	*"GRIFO";	0	0	0	783	783	0
sub2	bl1	1	*"TELF";	1	1	1	673	673	0
sub2	bl1	3	*"MARTIL";	0	1	0	811	811	0
sub2	bl1	1	*"JIRAFA";	0	1	1	621	621	0
sub2	bl1	1	*"PLTN";	0	1	1	664	664	0
sub2	bl1	3	*"ANILLO";	1	1	0	819	819	0
sub2	bl1	1	*"ZORRO";	0	0	1	1152	1152	0
sub2	bl1	1	*"DEDO";	1	0	1	667	667	0
sub2	bl1	1	*"HACHA";	0	0	1	840	840	0
sub2	bl1	1	*"GUANTE";	0	1	1	752	752	0
sub2	bl1	1	*"OVEJA";	0	1	1	674	674	0
sub2	bl1	1	*"BHO";	0	0	1	1500	1500	0
sub2	bl1	3	*"PINCEL";	0	1	0	812	812	0
sub2	bl1	1	*"FALDA";	1	1	1	828	828	0
sub2	bl1	1	*"TENEDOR";	0	0	1	976	976	0
sub2	bl1	3	*"LAGART";	0	0	0	979	_	1
sub2	bl1	1	*"RAT";	0	1	1	1101	1101	0
sub2	bl1	1	*"OSO";	1	1	1	811	811	0
sub2	bl1	1	*"FRESA";	0	0	1	1072	1072	0
sub2	bl1	1	*"CAMA";	1	0	1	918	918	0
sub2	bl1	1	*"ESCOBA";	0	1	1	2579	2579	0
sub2	bl1	1	*"CERDO";	1	0	1	790	790	0
sub2	bl1	1	*"NARANJA";	1	0	1	1580	1580	0
sub2	bl1	3	*"UVA";	0	0	0	977	977	0
sub2	bl1	1	*"PEONZA";	0	0	1	816	816	0
sub2	bl1	3	*"FLOR";	1	1	0	920	920	0
sub2	bl1	3	*"BOLSIL";	1	0	0	1383	1383	0
sub2	bl1	1	*"RAMA";	1	0	1	685	685	0
sub2	bl1	3	*"LLUVIA";	1	0	0	858	858	0
sub2	bl1	3	*"ESCRIT";	0	1	0	2443	2443	0
sub2	bl2	1	*"BHO";	0	0	1	555	555	0
sub2	bl2	3	*"BOMBIL";	0	1	0	663	663	0
sub2	bl2	1	*"PANUELO";	1	0	1	763	763	0
sub2	bl2	1	*"FALDA";	1	1	1	674	674	0
sub2	bl2	3	*"SARTEN";	0	0	0	721	721	0
sub2	bl2	1	*"PLTN";	0	1	1	757	757	0
sub2	bl2	1	*"OREJA";	1	1	1	554	554	0
sub2	bl2	3	*"LAGART";	0	0	0	833	833	0
sub2	bl2	3	*"CEPILLO";	0	0	0	725	725	0
sub2	bl2	1	*"VESTIDO";	1	1	1	779	779	0
sub2	bl2	3	*"GRIFO";	0	0	0	752	752	0
sub2	bl2	1	*"CALCET";	0	0	1	1225	1225	0
sub2	bl2	3	*"BOLSIL";	1	0	0	726	726	0
sub2	bl2	1	*"PAT";	0	1	1	774	774	0
sub2	bl2	1	*"ESCOBA";	0	1	1	1289	1289	0
sub2	bl2	3	*"ANILLO";	1	1	0	685	685	0
sub2	bl2	1	*"OVEJA";	0	1	1	726	726	0
sub2	bl2	1	*"GUANTE";	0	1	1	781	781	0
sub2	bl2	1	*"CAMA";	1	0	1	543	543	0
sub2	bl2	3	*"VENTANA";	1	0	0	652	652	0
sub2	bl2	3	*"TIGRE";	0	1	0	842	842	0
sub2	bl2	3	*"RANA";	0	0	0	723	723	0
sub2	bl2	3	*"PERRO";	1	0	0	805	805	0
sub2	bl2	3	*"LLUVIA";	1	0	0	748	748	0
sub2	bl2	3	*"ESCRIT";	0	1	0	821	821	0
sub2	bl2	3	*"CAJA";	1	1	0	871	871	0
sub2	bl2	1	*"TENEDOR";	0	0	1	874	874	0
sub2	bl2	3	*"TRINEO";	0	1	0	1025	1025	0
sub2	bl2	3	*"CINTUR";	1	1	0	800	800	0
sub2	bl2	1	*"RBOL";	1	1	1	656	656	0
sub2	bl2	3	*"MARTIL";	0	1	0	669	669	0
sub2	bl2	3	*"SILLA";	1	0	0	637	637	0
sub2	bl2	1	*"FRESA";	0	0	1	876	876	0
sub2	bl2	1	*"OJO";	1	0	1	517	517	0
sub2	bl2	3	*"HUEVO";	1	0	0	629	629	0
sub2	bl2	3	*"SILBATO";	0	0	0	869	869	0
sub2	bl2	1	*"PEONZA";	0	0	1	730	730	0
sub2	bl2	1	*"ZORRO";	0	0	1	1027	1027	0
sub2	bl2	1	*"HACHA";	0	0	1	980	980	0
sub2	bl2	1	*"RELOJ";	1	1	1	810	810	0
sub2	bl2	3	*"BRAZO";	1	1	0	739	739	0
sub2	bl2	1	*"CASCO";	1	1	1	765	765	0
sub2	bl2	1	*"TELF";	1	1	1	870	870	0
sub2	bl2	3	*"SOMBR";	1	0	0	807	807	0
sub2	bl2	1	*"TANQUE";	0	1	1	773	773	0
sub2	bl2	3	*"CAMELLO";	0	1	0	720	720	0
sub2	bl2	1	*"LLAVE";	1	0	1	552	552	0
sub2	bl2	1	*"RAT";	0	1	1	691	691	0
sub2	bl2	1	*"DEDO";	1	0	1	690	690	0
sub2	bl2	1	*"OSO";	1	1	1	822	822	0
sub2	bl2	3	*"HORMIGA";	0	1	0	1480	1480	0
sub2	bl2	3	*"FLOR";	1	1	0	760	760	0
sub2	bl2	1	*"MARIPO";	0	0	1	1010	1010	0
sub2	bl2	3	*"NUBE";	1	1	0	801	801	0
sub2	bl2	3	*"PINCEL";	0	1	0	707	707	0
sub2	bl2	3	*"MANZANA";	1	0	0	728	728	0
sub2	bl2	3	*"BANCO";	1	1	0	753	753	0
sub2	bl2	1	*"JIRAFA";	0	1	1	700	700	0
sub2	bl2	1	*"RAMA";	1	0	1	839	839	0
sub2	bl2	1	*"CERDO";	1	0	1	642	642	0
sub2	bl2	3	*"UVA";	0	0	0	1207	1207	0
sub2	bl2	1	*"NARANJA";	1	0	1	896	896	0
sub2	bl2	3	*"MUELA";	0	0	0	931	931	0
sub2	bl2	3	*"GATO";	1	1	0	762	762	0
sub2	bl3	3	*"RANA";	0	0	0	797	797	0
sub2	bl3	1	*"RAMA";	1	0	1	614	614	0
sub2	bl3	1	*"RELOJ";	1	1	1	591	591	0
sub2	bl3	1	*"DEDO";	1	0	1	609	609	0
sub2	bl3	3	*"PINCEL";	0	1	0	603	603	0
sub2	bl3	3	*"FLOR";	1	1	0	550	550	0
sub2	bl3	1	*"RBOL";	1	1	1	671	671	0
sub2	bl3	3	*"MARTIL";	0	1	0	1229	1229	0
sub2	bl3	1	*"OSO";	1	1	1	711	711	0
sub2	bl3	1	*"CERDO";	1	0	1	608	608	0
sub2	bl3	1	*"VESTIDO";	1	1	1	603	603	0
sub2	bl3	1	*"OVEJA";	0	1	1	987	987	0
sub2	bl3	3	*"BRAZO";	1	1	0	774	774	0
sub2	bl3	3	*"GRIFO";	0	0	0	737	737	0
sub2	bl3	3	*"CINTUR";	1	1	0	677	677	0
sub2	bl3	3	*"CEPILLO";	0	0	0	690	690	0
sub2	bl3	1	*"GUANTE";	0	1	1	700	700	0
sub2	bl3	3	*"BANCO";	1	1	0	807	807	0
sub2	bl3	1	*"TANQUE";	0	1	1	622	622	0
sub2	bl3	1	*"CALCET";	0	0	1	1233	1233	0
sub2	bl3	1	*"RAT";	0	1	1	637	637	0
sub2	bl3	3	*"HORMIGA";	0	1	0	742	742	0
sub2	bl3	3	*"GATO";	1	1	0	628	628	0
sub2	bl3	3	*"SILBATO";	0	0	0	674	674	0
sub2	bl3	3	*"MANZANA";	1	0	0	703	703	0
sub2	bl3	3	*"ESCRIT";	0	1	0	1058	1058	0
sub2	bl3	1	*"JIRAFA";	0	1	1	767	767	0
sub2	bl3	1	*"PLTN";	0	1	1	658	658	0
sub2	bl3	3	*"LLUVIA";	1	0	0	701	701	0
sub2	bl3	3	*"HUEVO";	1	0	0	690	690	0
sub2	bl3	3	*"TIGRE";	0	1	0	788	788	0
sub2	bl3	1	*"PANUELO";	1	0	1	997	997	0
sub2	bl3	1	*"LLAVE";	1	0	1	655	655	0
sub2	bl3	3	*"SILLA";	1	0	0	569	569	0
sub2	bl3	3	*"TRINEO";	0	1	0	755	755	0
sub2	bl3	3	*"ANILLO";	1	1	0	649	649	0
sub2	bl3	1	*"NARANJA";	1	0	1	999	999	0
sub2	bl3	1	*"FRESA";	0	0	1	910	910	0
sub2	bl3	3	*"BOLSIL";	1	0	0	846	846	0
sub2	bl3	1	*"PAT";	0	1	1	720	720	0
sub2	bl3	1	*"CAMA";	1	0	1	651	651	0
sub2	bl3	1	*"OJO";	1	0	1	698	698	0
sub2	bl3	3	*"BOMBIL";	0	1	0	654	654	0
sub2	bl3	3	*"MUELA";	0	0	0	743	743	0
sub2	bl3	3	*"UVA";	0	0	0	835	835	0
sub2	bl3	1	*"FALDA";	1	1	1	661	661	0
sub2	bl3	1	*"TELF";	1	1	1	680	680	0
sub2	bl3	3	*"SARTEN";	0	0	0	687	687	0
sub2	bl3	3	*"PERRO";	1	0	0	731	731	0
sub2	bl3	1	*"OREJA";	1	1	1	709	709	0
sub2	bl3	1	*"ESCOBA";	0	1	1	916	916	0
sub2	bl3	3	*"NUBE";	1	1	0	831	831	0
sub2	bl3	3	*"SOMBR";	1	0	0	626	626	0
sub2	bl3	3	*"CAJA";	1	1	0	687	687	0
sub2	bl3	1	*"TENEDOR";	0	0	1	802	802	0
sub2	bl3	1	*"ZORRO";	0	0	1	989	989	0
sub2	bl3	1	*"MARIPO";	0	0	1	1036	1036	0
sub2	bl3	3	*"LAGART";	0	0	0	747	747	0
sub2	bl3	1	*"BHO";	0	0	1	1117	1117	0
sub2	bl3	1	*"PEONZA";	0	0	1	751	751	0
sub2	bl3	3	*"CAMELLO";	0	1	0	784	784	0
sub2	bl3	1	*"HACHA";	0	0	1	864	864	0
sub2	bl3	1	*"CASCO";	1	1	1	748	748	0
sub2	bl3	3	*"VENTANA";	1	0	0	682	682	0
sub3	bl1	2	*"ZANAHOR";	0	0	1	281	281	0
sub3	bl1	2	*"CUCHIL";	1	0	1	862	862	0
sub3	bl1	2	*"ARDILLA";	0	0	1	704	704	0
sub3	bl1	3	*"SARTEN";	0	0	0	531	_	1
sub3	bl1	2	*"DRAG";	0	1	1	482	_	1
sub3	bl1	3	*"FLOR";	1	1	0	491	491	0
sub3	bl1	2	*"HOJA";	1	0	1	943	943	0
sub3	bl1	2	*"PING";	0	1	1	515	515	0
sub3	bl1	2	*"GAFAS";	1	0	1	827	827	0
sub3	bl1	3	*"RANA";	0	0	0	951	_	1
sub3	bl1	3	*"BOLSIL";	1	0	0	2286	2286	0
sub3	bl1	2	*"CUBO";	0	0	1	1145	1145	0
sub3	bl1	2	*"RED";	1	0	1	1289	1289	0
sub3	bl1	2	*"MELOC";	0	0	1	1489	1489	0
sub3	bl1	3	*"HORMIGA";	0	1	0	530	_	1
sub3	bl1	3	*"GRIFO";	0	0	0	521	521	0
sub3	bl1	3	*"MUELA";	0	0	0	461	_	1
sub3	bl1	3	*"VENTANA";	1	0	0	870	870	0
sub3	bl1	2	*"COCODR";	0	1	1	650	650	0
sub3	bl1	2	*"CABALLO";	1	1	1	529	529	0
sub3	bl1	2	*"CAMION";	1	1	1	693	693	0
sub3	bl1	2	*"ELEFANT";	0	1	1	414	414	0
sub3	bl1	2	*"PATO";	0	0	1	630	630	0
sub3	bl1	2	*"CUCHARA";	0	1	1	528	528	0
sub3	bl1	3	*"TRINEO";	0	1	0	1039	1039	0
sub3	bl1	3	*"BANCO";	1	1	0	567	567	0
sub3	bl1	3	*"LLUVIA";	1	0	0	806	806	0
sub3	bl1	2	*"AVI";	1	1	1	644	644	0
sub3	bl1	3	*"BRAZO";	1	1	0	729	729	0
sub3	bl1	2	*"QUESO";	1	0	1	715	715	0
sub3	bl1	3	*"SOMBR";	1	0	0	926	926	0
sub3	bl1	2	*"VIOL";	0	1	1	824	824	0
sub3	bl1	2	*"GUSANO";	0	0	1	837	837	0
sub3	bl1	3	*"SILBATO";	0	0	0	1017	1017	0
sub3	bl1	3	*"CAJA";	1	1	0	898	898	0
sub3	bl1	3	*"HUEVO";	1	0	0	688	688	0
sub3	bl1	3	*"ANILLO";	1	1	0	801	801	0
sub3	bl1	3	*"CINTUR";	1	1	0	933	933	0
sub3	bl1	2	*"PAN";	1	1	1	829	829	0
sub3	bl1	2	*"VELA";	1	0	1	761	761	0
sub3	bl1	2	*"LAPIZ";	0	1	1	334	334	0
sub3	bl1	3	*"MANZANA";	1	0	0	669	669	0
sub3	bl1	3	*"ESCRIT";	0	1	0	1361	_	1
sub3	bl1	3	*"MARTIL";	0	1	0	789	789	0
sub3	bl1	2	*"NARIZ";	1	1	1	630	630	0
sub3	bl1	3	*"CAMELLO";	0	1	0	1138	1138	0
sub3	bl1	3	*"NUBE";	1	1	0	930	930	0
sub3	bl1	3	*"PERRO";	1	0	0	323	323	0
sub3	bl1	3	*"PINCEL";	0	1	0	939	939	0
sub3	bl1	2	*"HUCHA";	0	0	1	1086	1086	0
sub3	bl1	2	*"PELOTA";	1	1	1	597	597	0
sub3	bl1	3	*"CEPILLO";	0	0	0	424	424	0
sub3	bl1	2	*"LECHUGA";	0	0	1	1114	1114	0
sub3	bl1	2	*"POMO";	0	1	1	479	_	1
sub3	bl1	3	*"SILLA";	1	0	0	526	526	0
sub3	bl1	3	*"GATO";	1	1	0	706	706	0
sub3	bl1	3	*"BOMBIL";	0	1	0	693	693	0
sub3	bl1	2	*"GLOBO";	1	1	1	764	764	0
sub3	bl1	2	*"PLATO";	1	1	1	674	674	0
sub3	bl1	3	*"LAGART";	0	0	0	2554	2554	0
sub3	bl1	2	*"MESA";	1	0	1	800	800	0
sub3	bl1	2	*"PAJARO";	1	0	1	688	688	0
sub3	bl1	3	*"UVA";	0	0	0	947	947	0
sub3	bl1	3	*"TIGRE";	0	1	0	1333	1333	0
sub3	bl2	2	*"VELA";	1	0	1	352	352	0
sub3	bl2	2	*"HOJA";	1	0	1	520	520	0
sub3	bl2	3	*"NUBE";	1	1	0	396	396	0
sub3	bl2	2	*"CUCHIL";	1	0	1	195	_	0
sub3	bl2	3	*"TRINEO";	0	1	0	444	444	0
sub3	bl2	2	*"GUSANO";	0	0	1	435	435	0
sub3	bl2	3	*"SARTEN";	0	0	0	813	813	0
sub3	bl2	2	*"HUCHA";	0	0	1	390	390	0
sub3	bl2	2	*"MESA";	1	0	1	627	627	0
sub3	bl2	3	*"UVA";	0	0	0	870	870	0
sub3	bl2	2	*"DRAG";	0	1	1	685	685	0
sub3	bl2	3	*"BOLSIL";	1	0	0	1097	1097	0
sub3	bl2	3	*"HUEVO";	1	0	0	632	632	0
sub3	bl2	3	*"CINTUR";	1	1	0	649	649	0
sub3	bl2	2	*"PAJARO";	1	0	1	886	886	0
sub3	bl2	2	*"GLOBO";	1	1	1	403	403	0
sub3	bl2	2	*"MELOC";	0	0	1	1325	1325	0
sub3	bl2	2	*"PING";	0	1	1	693	693	0
sub3	bl2	2	*"VIOL";	0	1	1	677	677	0
sub3	bl2	2	*"CABALLO";	1	1	1	567	567	0
sub3	bl2	3	*"RANA";	0	0	0	882	882	0
sub3	bl2	3	*"TIGRE";	0	1	0	673	673	0
sub3	bl2	3	*"GRIFO";	0	0	0	800	800	0
sub3	bl2	3	*"VENTANA";	1	0	0	666	666	0
sub3	bl2	2	*"NARIZ";	1	1	1	612	612	0
sub3	bl2	3	*"ANILLO";	1	1	0	545	545	0
sub3	bl2	2	*"PATO";	0	0	1	680	680	0
sub3	bl2	2	*"GAFAS";	1	0	1	702	702	0
sub3	bl2	3	*"CAMELLO";	0	1	0	715	715	0
sub3	bl2	2	*"QUESO";	1	0	1	621	621	0
sub3	bl2	3	*"FLOR";	1	1	0	187	_	0
sub3	bl2	2	*"RED";	1	0	1	1129	1129	0
sub3	bl2	3	*"GATO";	1	1	0	618	618	0
sub3	bl2	2	*"CUCHARA";	0	1	1	150	_	1
sub3	bl2	3	*"BOMBIL";	0	1	0	757	757	0
sub3	bl2	3	*"MARTIL";	0	1	0	633	633	0
sub3	bl2	2	*"POMO";	0	1	1	448	_	1
sub3	bl2	3	*"SILLA";	1	0	0	94	_	0
sub3	bl2	2	*"AVI";	1	1	1	411	411	0
sub3	bl2	2	*"PLATO";	1	1	1	1062	1062	0
sub3	bl2	3	*"MANZANA";	1	0	0	590	590	0
sub3	bl2	2	*"CUBO";	0	0	1	880	880	0
sub3	bl2	3	*"SOMBR";	1	0	0	532	532	0
sub3	bl2	2	*"CAMION";	1	1	1	595	595	0
sub3	bl2	3	*"PERRO";	1	0	0	876	876	0
sub3	bl2	3	*"LAGART";	0	0	0	986	986	0
sub3	bl2	3	*"LLUVIA";	1	0	0	826	826	0
sub3	bl2	2	*"ARDILLA";	0	0	1	373	373	0
sub3	bl2	3	*"ESCRIT";	0	1	0	244	_	0
sub3	bl2	3	*"BANCO";	1	1	0	630	630	0
sub3	bl2	2	*"ZANAHOR";	0	0	1	613	613	0
sub3	bl2	2	*"COCODR";	0	1	1	395	395	0
sub3	bl2	3	*"BRAZO";	1	1	0	656	656	0
sub3	bl2	2	*"ELEFANT";	0	1	1	973	973	0
sub3	bl2	3	*"MUELA";	0	0	0	709	709	0
sub3	bl2	3	*"CAJA";	1	1	0	450	450	0
sub3	bl2	3	*"SILBATO";	0	0	0	224	_	1
sub3	bl2	2	*"LAPIZ";	0	1	1	243	_	0
sub3	bl2	2	*"LECHUGA";	0	0	1	1313	1313	0
sub3	bl2	3	*"HORMIGA";	0	1	0	938	938	0
sub3	bl2	3	*"PINCEL";	0	1	0	852	852	0
sub3	bl2	3	*"CEPILLO";	0	0	0	658	658	0
sub3	bl2	2	*"PAN";	1	1	1	581	581	0
sub3	bl2	2	*"PELOTA";	1	1	1	565	565	0
sub3	bl3	2	*"PATO";	0	0	1	282	_	1
sub3	bl3	2	*"AVI";	1	1	1	558	558	0
sub3	bl3	3	*"ANILLO";	1	1	0	12	_	0
sub3	bl3	2	*"MELOC";	0	0	1	448	448	0
sub3	bl3	3	*"LAGART";	0	0	0	513	513	0
sub3	bl3	3	*"SILBATO";	0	0	0	760	760	0
sub3	bl3	3	*"SOMBR";	1	0	0	775	775	0
sub3	bl3	3	*"MUELA";	0	0	0	441	441	0
sub3	bl3	3	*"CAMELLO";	0	1	0	942	942	0
sub3	bl3	3	*"BOLSIL";	1	0	0	964	964	0
sub3	bl3	2	*"CUBO";	0	0	1	609	609	0
sub3	bl3	2	*"HOJA";	1	0	1	586	586	0
sub3	bl3	2	*"LAPIZ";	0	1	1	1027	1027	0
sub3	bl3	3	*"PINCEL";	0	1	0	872	872	0
sub3	bl3	2	*"ZANAHOR";	0	0	1	724	724	0
sub3	bl3	3	*"CINTUR";	1	1	0	640	640	0
sub3	bl3	3	*"TIGRE";	0	1	0	760	760	0
sub3	bl3	2	*"QUESO";	1	0	1	638	638	0
sub3	bl3	2	*"CUCHIL";	1	0	1	727	727	0
sub3	bl3	3	*"NUBE";	1	1	0	339	339	0
sub3	bl3	3	*"PERRO";	1	0	0	813	_	1
sub3	bl3	3	*"LLUVIA";	1	0	0	688	688	0
sub3	bl3	3	*"TRINEO";	0	1	0	729	729	0
sub3	bl3	3	*"MANZANA";	1	0	0	620	620	0
sub3	bl3	3	*"SARTEN";	0	0	0	99	_	0
sub3	bl3	2	*"CAMION";	1	1	1	737	737	0
sub3	bl3	3	*"BOMBIL";	0	1	0	647	647	0
sub3	bl3	2	*"CABALLO";	1	1	1	398	398	0
sub3	bl3	3	*"CEPILLO";	0	0	0	651	651	0
sub3	bl3	2	*"PAJARO";	1	0	1	750	750	0
sub3	bl3	3	*"RANA";	0	0	0	1227	1227	0
sub3	bl3	2	*"GAFAS";	1	0	1	641	641	0
sub3	bl3	3	*"MARTIL";	0	1	0	687	687	0
sub3	bl3	2	*"PING";	0	1	1	364	364	0
sub3	bl3	3	*"GRIFO";	0	0	0	707	707	0
sub3	bl3	2	*"RED";	1	0	1	257	257	0
sub3	bl3	3	*"CAJA";	1	1	0	451	451	0
sub3	bl3	3	*"BANCO";	1	1	0	125	_	1
sub3	bl3	3	*"HORMIGA";	0	1	0	70	_	1
sub3	bl3	3	*"VENTANA";	1	0	0	454	454	0
sub3	bl3	2	*"NARIZ";	1	1	1	340	340	0
sub3	bl3	2	*"DRAG";	0	1	1	691	691	0
sub3	bl3	3	*"BRAZO";	1	1	0	572	572	0
sub3	bl3	2	*"POMO";	0	1	1	788	788	0
sub3	bl3	2	*"COCODR";	0	1	1	751	751	0
sub3	bl3	2	*"MESA";	1	0	1	709	709	0
sub3	bl3	2	*"GUSANO";	0	0	1	780	780	0
sub3	bl3	2	*"HUCHA";	0	0	1	847	847	0
sub3	bl3	3	*"ESCRIT";	0	1	0	402	_	1
sub3	bl3	2	*"ARDILLA";	0	0	1	606	606	0
sub3	bl3	2	*"PAN";	1	1	1	619	619	0
sub3	bl3	2	*"ELEFANT";	0	1	1	1419	1419	0
sub3	bl3	3	*"HUEVO";	1	0	0	518	518	0
sub3	bl3	2	*"PELOTA";	1	1	1	590	590	0
sub3	bl3	3	*"UVA";	0	0	0	1043	1043	0
sub3	bl3	2	*"GLOBO";	1	1	1	724	724	0
sub3	bl3	3	*"GATO";	1	1	0	739	739	0
sub3	bl3	2	*"VELA";	1	0	1	713	713	0
sub3	bl3	2	*"CUCHARA";	0	1	1	586	586	0
sub3	bl3	3	*"SILLA";	1	0	0	727	727	0
sub3	bl3	2	*"PLATO";	1	1	1	825	825	0
sub3	bl3	3	*"FLOR";	1	1	0	759	759	0
sub3	bl3	2	*"LECHUGA";	0	0	1	662	662	0
sub3	bl3	2	*"VIOL";	0	1	1	739	739	0
sub4	bl1	1	*"OREJA";	1	1	0	563	563	0
sub4	bl1	1	*"ZORRO";	0	0	0	601	601	0
sub4	bl1	1	*"HACHA";	0	0	0	825	825	0
sub4	bl1	2	*"DRAG";	0	1	1	702	702	0
sub4	bl1	1	*"FRESA";	0	0	0	964	964	0
sub4	bl1	2	*"PAJARO";	1	0	1	823	823	0
sub4	bl1	1	*"LLAVE";	1	0	0	660	660	0
sub4	bl1	1	*"RBOL";	1	1	0	714	714	0
sub4	bl1	1	*"CAMA";	1	0	0	1654	1654	0
sub4	bl1	2	*"PATO";	0	0	1	813	813	0
sub4	bl1	1	*"ESCOBA";	0	1	0	643	643	0
sub4	bl1	1	*"OSO";	1	1	0	762	762	0
sub4	bl1	2	*"CAMION";	1	1	1	498	498	0
sub4	bl1	2	*"PING";	0	1	1	644	644	0
sub4	bl1	2	*"LECHUGA";	0	0	1	1108	1108	0
sub4	bl1	2	*"LAPIZ";	0	1	1	591	591	0
sub4	bl1	2	*"MESA";	1	0	1	498	498	0
sub4	bl1	1	*"GUANTE";	0	1	0	704	704	0
sub4	bl1	2	*"ZANAHOR";	0	0	1	577	577	0
sub4	bl1	1	*"RAT";	0	1	0	820	_	1
sub4	bl1	2	*"NARIZ";	1	1	1	600	600	0
sub4	bl1	2	*"RED";	1	0	1	872	872	0
sub4	bl1	1	*"TANQUE";	0	1	0	889	889	0
sub4	bl1	1	*"BHO";	0	0	0	1100	1100	0
sub4	bl1	1	*"OVEJA";	0	1	0	936	936	0
sub4	bl1	2	*"CUCHIL";	1	0	1	1168	1168	0
sub4	bl1	2	*"QUESO";	1	0	1	536	536	0
sub4	bl1	2	*"AVI";	1	1	1	507	507	0
sub4	bl1	1	*"FALDA";	1	1	0	1589	1589	0
sub4	bl1	1	*"OJO";	1	0	0	595	595	0
sub4	bl1	2	*"PLATO";	1	1	1	611	611	0
sub4	bl1	1	*"RELOJ";	1	1	0	567	567	0
sub4	bl1	2	*"GAFAS";	1	0	1	796	796	0
sub4	bl1	1	*"PAT";	0	1	0	739	739	0
sub4	bl1	2	*"ELEFANT";	0	1	1	562	562	0
sub4	bl1	1	*"NARANJA";	1	0	0	1226	1226	0
sub4	bl1	2	*"VELA";	1	0	1	825	825	0
sub4	bl1	2	*"VIOL";	0	1	1	744	744	0
sub4	bl1	2	*"CUCHARA";	0	1	1	746	746	0
sub4	bl1	2	*"GLOBO";	1	1	1	582	582	0
sub4	bl1	1	*"TELF";	1	1	0	605	605	0
sub4	bl1	1	*"PEONZA";	0	0	0	896	896	0
sub4	bl1	2	*"HOJA";	1	0	1	746	746	0
sub4	bl1	1	*"PLTN";	0	1	0	565	565	0
sub4	bl1	1	*"VESTIDO";	1	1	0	1387	1387	0
sub4	bl1	1	*"CASCO";	1	1	0	657	657	0
sub4	bl1	2	*"HUCHA";	0	0	1	973	973	0
sub4	bl1	2	*"CABALLO";	1	1	1	531	531	0
sub4	bl1	1	*"CALCET";	0	0	0	605	605	0
sub4	bl1	2	*"POMO";	0	1	1	962	962	0
sub4	bl1	2	*"GUSANO";	0	0	1	777	777	0
sub4	bl1	2	*"ARDILLA";	0	0	1	469	469	0
sub4	bl1	1	*"TENEDOR";	0	0	0	757	757	0
sub4	bl1	1	*"DEDO";	1	0	0	630	630	0
sub4	bl1	2	*"CUBO";	0	0	1	816	816	0
sub4	bl1	1	*"PANUELO";	1	0	0	1507	1507	0
sub4	bl1	1	*"JIRAFA";	0	1	0	613	613	0
sub4	bl1	1	*"CERDO";	1	0	0	1192	1192	0
sub4	bl1	1	*"RAMA";	1	0	0	876	876	0
sub4	bl1	2	*"PAN";	1	1	1	726	726	0
sub4	bl1	2	*"COCODR";	0	1	1	574	574	0
sub4	bl1	2	*"PELOTA";	1	1	1	643	643	0
sub4	bl1	1	*"MARIPO";	0	0	0	751	751	0
sub4	bl1	2	*"MELOC";	0	0	1	1036	1036	0
sub4	bl2	1	*"FRESA";	0	0	0	572	572	0
sub4	bl2	1	*"BHO";	0	0	0	639	639	0
sub4	bl2	2	*"POMO";	0	1	1	643	643	0
sub4	bl2	2	*"LAPIZ";	0	1	1	490	490	0
sub4	bl2	2	*"CUCHARA";	0	1	1	522	522	0
sub4	bl2	2	*"PAJARO";	1	0	1	815	815	0
sub4	bl2	1	*"TELF";	1	1	0	655	655	0
sub4	bl2	2	*"VIOL";	0	1	1	692	692	0
sub4	bl2	2	*"QUESO";	1	0	1	596	596	0
sub4	bl2	1	*"RBOL";	1	1	0	653	653	0
sub4	bl2	2	*"ARDILLA";	0	0	1	613	613	0
sub4	bl2	2	*"CUCHIL";	1	0	1	1157	1157	0
sub4	bl2	2	*"PATO";	0	0	1	1044	1044	0
sub4	bl2	1	*"RAMA";	1	0	0	630	630	0
sub4	bl2	2	*"LECHUGA";	0	0	1	1104	1104	0
sub4	bl2	1	*"MARIPO";	0	0	0	1269	1269	0
sub4	bl2	1	*"OVEJA";	0	1	0	927	927	0
sub4	bl2	2	*"RED";	1	0	1	993	993	0
sub4	bl2	1	*"LLAVE";	1	0	0	633	633	0
sub4	bl2	1	*"NARANJA";	1	0	0	973	973	0
sub4	bl2	2	*"AVI";	1	1	1	598	598	0
sub4	bl2	2	*"DRAG";	0	1	1	728	728	0
sub4	bl2	1	*"CALCET";	0	0	0	637	637	0
sub4	bl2	1	*"ZORRO";	0	0	0	651	651	0
sub4	bl2	2	*"MELOC";	0	0	1	1370	1370	0
sub4	bl2	2	*"MESA";	1	0	1	675	675	0
sub4	bl2	1	*"DEDO";	1	0	0	648	648	0
sub4	bl2	2	*"ZANAHOR";	0	0	1	587	587	0
sub4	bl2	2	*"CABALLO";	1	1	1	539	539	0
sub4	bl2	2	*"CAMION";	1	1	1	654	654	0
sub4	bl2	1	*"PEONZA";	0	0	0	776	776	0
sub4	bl2	1	*"PAT";	0	1	0	689	689	0
sub4	bl2	1	*"TENEDOR";	0	0	0	939	939	0
sub4	bl2	1	*"OSO";	1	1	0	682	682	0
sub4	bl2	2	*"GLOBO";	1	1	1	687	687	0
sub4	bl2	2	*"HOJA";	1	0	1	739	739	0
sub4	bl2	2	*"VELA";	1	0	1	683	683	0
sub4	bl2	2	*"PLATO";	1	1	1	665	665	0
sub4	bl2	2	*"CUBO";	0	0	1	823	823	0
sub4	bl2	1	*"OJO";	1	0	0	750	750	0
sub4	bl2	1	*"TANQUE";	0	1	0	714	714	0
sub4	bl2	2	*"PAN";	1	1	1	657	657	0
sub4	bl2	1	*"ESCOBA";	0	1	0	621	621	0
sub4	bl2	1	*"CERDO";	1	0	0	732	732	0
sub4	bl2	1	*"CAMA";	1	0	0	639	639	0
sub4	bl2	2	*"COCODR";	0	1	1	680	680	0
sub4	bl2	2	*"HUCHA";	0	0	1	1195	1195	0
sub4	bl2	1	*"PLTN";	0	1	0	789	789	0
sub4	bl2	2	*"PING";	0	1	1	746	746	0
sub4	bl2	1	*"JIRAFA";	0	1	0	622	622	0
sub4	bl2	1	*"VESTIDO";	1	1	0	811	811	0
sub4	bl2	2	*"PELOTA";	1	1	1	597	597	0
sub4	bl2	1	*"RELOJ";	1	1	0	748	748	0
sub4	bl2	2	*"NARIZ";	1	1	1	601	601	0
sub4	bl2	1	*"GUANTE";	0	1	0	582	582	0
sub4	bl2	1	*"HACHA";	0	0	0	682	682	0
sub4	bl2	2	*"GUSANO";	0	0	1	868	868	0
sub4	bl2	1	*"RAT";	0	1	0	890	_	1
sub4	bl2	1	*"CASCO";	1	1	0	508	508	0
sub4	bl2	2	*"ELEFANT";	0	1	1	658	658	0
sub4	bl2	1	*"OREJA";	1	1	0	1128	1128	0
sub4	bl2	1	*"PANUELO";	1	0	0	1043	1043	0
sub4	bl2	1	*"FALDA";	1	1	0	744	744	0
sub4	bl2	2	*"GAFAS";	1	0	1	614	614	0
sub4	bl3	1	*"GUANTE";	0	1	0	209	_	0
sub4	bl3	1	*"RAMA";	1	0	0	661	661	0
sub4	bl3	2	*"NARIZ";	1	1	1	519	519	0
sub4	bl3	2	*"RED";	1	0	1	872	872	0
sub4	bl3	1	*"ZORRO";	0	0	0	545	545	0
sub4	bl3	2	*"PATO";	0	0	1	711	711	0
sub4	bl3	1	*"NARANJA";	1	0	0	577	577	0
sub4	bl3	1	*"RELOJ";	1	1	0	546	546	0
sub4	bl3	1	*"OSO";	1	1	0	735	735	0
sub4	bl3	1	*"CALCET";	0	0	0	573	573	0
sub4	bl3	2	*"ELEFANT";	0	1	1	540	540	0
sub4	bl3	2	*"ARDILLA";	0	0	1	603	603	0
sub4	bl3	2	*"CUCHIL";	1	0	1	567	567	0
sub4	bl3	1	*"CASCO";	1	1	0	641	641	0
sub4	bl3	2	*"GLOBO";	1	1	1	660	660	0
sub4	bl3	1	*"VESTIDO";	1	1	0	640	640	0
sub4	bl3	1	*"FALDA";	1	1	0	580	580	0
sub4	bl3	1	*"RBOL";	1	1	0	683	683	0
sub4	bl3	1	*"PANUELO";	1	0	0	1287	1287	0
sub4	bl3	1	*"DEDO";	1	0	0	658	658	0
sub4	bl3	1	*"BHO";	0	0	0	802	802	0
sub4	bl3	1	*"TENEDOR";	0	0	0	532	532	0
sub4	bl3	1	*"CAMA";	1	0	0	574	574	0
sub4	bl3	1	*"PAT";	0	1	0	704	704	0
sub4	bl3	2	*"PLATO";	1	1	1	621	621	0
sub4	bl3	1	*"TANQUE";	0	1	0	749	749	0
sub4	bl3	2	*"ZANAHOR";	0	0	1	582	582	0
sub4	bl3	2	*"POMO";	0	1	1	966	966	0
sub4	bl3	2	*"PING";	0	1	1	679	679	0
sub4	bl3	2	*"HOJA";	1	0	1	636	636	0
sub4	bl3	2	*"CUCHARA";	0	1	1	693	693	0
sub4	bl3	1	*"TELF";	1	1	0	823	823	0
sub4	bl3	2	*"DRAG";	0	1	1	669	669	0
sub4	bl3	2	*"PAN";	1	1	1	746	746	0
sub4	bl3	1	*"HACHA";	0	0	0	628	628	0
sub4	bl3	2	*"MELOC";	0	0	1	1009	1009	0
sub4	bl3	2	*"AVI";	1	1	1	629	629	0
sub4	bl3	1	*"JIRAFA";	0	1	0	532	532	0
sub4	bl3	1	*"RAT";	0	1	0	703	703	0
sub4	bl3	2	*"CABALLO";	1	1	1	3	_	0
sub4	bl3	2	*"VIOL";	0	1	1	650	650	0
sub4	bl3	2	*"VELA";	1	0	1	639	639	0
sub4	bl3	1	*"LLAVE";	1	0	0	640	640	0
sub4	bl3	1	*"PEONZA";	0	0	0	708	708	0
sub4	bl3	2	*"LAPIZ";	0	1	1	585	585	0
sub4	bl3	1	*"ESCOBA";	0	1	0	649	649	0
sub4	bl3	2	*"LECHUGA";	0	0	1	880	880	0
sub4	bl3	1	*"FRESA";	0	0	0	1182	1182	0
sub4	bl3	1	*"PLTN";	0	1	0	776	776	0
sub4	bl3	1	*"OVEJA";	0	1	0	824	824	0
sub4	bl3	2	*"HUCHA";	0	0	1	737	737	0
sub4	bl3	1	*"CERDO";	1	0	0	677	677	0
sub4	bl3	1	*"MARIPO";	0	0	0	695	695	0
sub4	bl3	2	*"MESA";	1	0	1	1065	1065	0
sub4	bl3	1	*"OREJA";	1	1	0	681	681	0
sub4	bl3	2	*"GAFAS";	1	0	1	1069	1069	0
sub4	bl3	1	*"OJO";	1	0	0	656	656	0
sub4	bl3	2	*"PAJARO";	1	0	1	924	924	0
sub4	bl3	2	*"CAMION";	1	1	1	662	662	0
sub4	bl3	2	*"PELOTA";	1	1	1	570	570	0
sub4	bl3	2	*"QUESO";	1	0	1	612	612	0
sub4	bl3	2	*"CUBO";	0	0	1	817	817	0
sub4	bl3	2	*"GUSANO";	0	0	1	766	766	0
sub4	bl3	2	*"COCODR";	0	1	1	597	597	0
sub5	bl1	1	*"HACHA";	0	0	0	729	729	0
sub5	bl1	1	*"TELF";	1	1	0	562	562	0
sub5	bl1	1	*"ZORRO";	0	0	0	1137	1137	0
sub5	bl1	3	*"NUBE";	1	1	1	847	847	0
sub5	bl1	1	*"RELOJ";	1	1	0	712	712	0
sub5	bl1	1	*"PLTN";	0	1	0	955	955	0
sub5	bl1	3	*"SILLA";	1	0	1	679	679	0
sub5	bl1	1	*"OVEJA";	0	1	0	1245	1245	0
sub5	bl1	1	*"BHO";	0	0	0	721	721	0
sub5	bl1	1	*"CALCET";	0	0	0	700	700	0
sub5	bl1	3	*"UVA";	0	0	1	1425	1425	0
sub5	bl1	3	*"LAGART";	0	0	1	1208	1208	0
sub5	bl1	3	*"GATO";	1	1	1	699	699	0
sub5	bl1	3	*"MANZANA";	1	0	1	777	777	0
sub5	bl1	1	*"CASCO";	1	1	0	821	821	0
sub5	bl1	1	*"NARANJA";	1	0	0	794	794	0
sub5	bl1	3	*"SOMBR";	1	0	1	541	541	0
sub5	bl1	1	*"TANQUE";	0	1	0	1259	1259	0
sub5	bl1	1	*"OREJA";	1	1	0	626	626	0
sub5	bl1	3	*"SILBATO";	0	0	1	588	588	0
sub5	bl1	1	*"ESCOBA";	0	1	0	501	501	0
sub5	bl1	3	*"CAMELLO";	0	1	1	1163	1163	0
sub5	bl1	1	*"GUANTE";	0	1	0	600	600	0
sub5	bl1	1	*"FALDA";	1	1	0	1385	1385	0
sub5	bl1	3	*"BOLSIL";	1	0	1	-3000	_	1
sub5	bl1	1	*"OSO";	1	1	0	432	432	0
sub5	bl1	3	*"MARTIL";	0	1	1	601	601	0
sub5	bl1	1	*"LLAVE";	1	0	0	1718	1718	0
sub5	bl1	1	*"FRESA";	0	0	0	1020	1020	0
sub5	bl1	1	*"DEDO";	1	0	0	628	628	0
sub5	bl1	1	*"MARIPO";	0	0	0	615	615	0
sub5	bl1	3	*"HUEVO";	1	0	1	649	649	0
sub5	bl1	1	*"CERDO";	1	0	0	615	615	0
sub5	bl1	1	*"OJO";	1	0	0	467	467	0
sub5	bl1	1	*"RAT";	0	1	0	611	611	0
sub5	bl1	1	*"RBOL";	1	1	0	584	584	0
sub5	bl1	1	*"JIRAFA";	0	1	0	572	572	0
sub5	bl1	1	*"TENEDOR";	0	0	0	584	584	0
sub5	bl1	3	*"MUELA";	0	0	1	886	_	1
sub5	bl1	3	*"BANCO";	1	1	1	628	628	0
sub5	bl1	3	*"PINCEL";	0	1	1	602	602	0
sub5	bl1	3	*"CAJA";	1	1	1	721	721	0
sub5	bl1	1	*"PAT";	0	1	0	715	715	0
sub5	bl1	3	*"BOMBIL";	0	1	1	608	608	0
sub5	bl1	3	*"RANA";	0	0	1	796	796	0
sub5	bl1	3	*"ANILLO";	1	1	1	789	789	0
sub5	bl1	3	*"ESCRIT";	0	1	1	928	928	0
sub5	bl1	1	*"RAMA";	1	0	0	933	933	0
sub5	bl1	3	*"CEPILLO";	0	0	1	1236	1236	0
sub5	bl1	1	*"CAMA";	1	0	0	750	750	0
sub5	bl1	1	*"VESTIDO";	1	1	0	810	810	0
sub5	bl1	3	*"GRIFO";	0	0	1	998	998	0
sub5	bl1	3	*"SARTEN";	0	0	1	669	669	0
sub5	bl1	1	*"PEONZA";	0	0	0	818	818	0
sub5	bl1	3	*"PERRO";	1	0	1	836	836	0
sub5	bl1	3	*"TIGRE";	0	1	1	663	663	0
sub5	bl1	3	*"CINTUR";	1	1	1	1128	1128	0
sub5	bl1	3	*"LLUVIA";	1	0	1	1718	1718	0
sub5	bl1	3	*"TRINEO";	0	1	1	750	750	0
sub5	bl1	3	*"BRAZO";	1	1	1	664	664	0
sub5	bl1	3	*"VENTANA";	1	0	1	851	851	0
sub5	bl1	3	*"FLOR";	1	1	1	603	603	0
sub5	bl1	1	*"PANUELO";	1	0	0	2649	2649	0
sub5	bl1	3	*"HORMIGA";	0	1	1	681	681	0
sub5	bl2	1	*"FRESA";	0	0	0	709	709	0
sub5	bl2	1	*"OJO";	1	0	0	456	456	0
sub5	bl2	1	*"PANUELO";	1	0	0	739	739	0
sub5	bl2	1	*"BHO";	0	0	0	632	632	0
sub5	bl2	3	*"SOMBR";	1	0	1	630	630	0
sub5	bl2	1	*"LLAVE";	1	0	0	621	621	0
sub5	bl2	1	*"NARANJA";	1	0	0	761	761	0
sub5	bl2	3	*"CAMELLO";	0	1	1	806	806	0
sub5	bl2	1	*"ZORRO";	0	0	0	790	790	0
sub5	bl2	1	*"OSO";	1	1	0	604	604	0
sub5	bl2	1	*"CASCO";	1	1	0	536	536	0
sub5	bl2	3	*"SILBATO";	0	0	1	695	695	0
sub5	bl2	3	*"CAJA";	1	1	1	666	666	0
sub5	bl2	3	*"BOLSIL";	1	0	1	1356	1356	0
sub5	bl2	1	*"MARIPO";	0	0	0	638	638	0
sub5	bl2	3	*"RANA";	0	0	1	454	454	0
sub5	bl2	3	*"LAGART";	0	0	1	891	891	0
sub5	bl2	3	*"BANCO";	1	1	1	587	587	0
sub5	bl2	1	*"PEONZA";	0	0	0	773	773	0
sub5	bl2	1	*"GUANTE";	0	1	0	632	632	0
sub5	bl2	1	*"FALDA";	1	1	0	1059	1059	0
sub5	bl2	1	*"TANQUE";	0	1	0	562	562	0
sub5	bl2	1	*"PAT";	0	1	0	642	642	0
sub5	bl2	3	*"ANILLO";	1	1	1	970	970	0
sub5	bl2	1	*"HACHA";	0	0	0	719	719	0
sub5	bl2	1	*"RELOJ";	1	1	0	626	626	0
sub5	bl2	3	*"HORMIGA";	0	1	1	590	590	0
sub5	bl2	3	*"VENTANA";	1	0	1	870	870	0
sub5	bl2	1	*"PLTN";	0	1	0	854	854	0
sub5	bl2	3	*"MANZANA";	1	0	1	914	914	0
sub5	bl2	1	*"DEDO";	1	0	0	575	575	0
sub5	bl2	1	*"CERDO";	1	0	0	776	776	0
sub5	bl2	3	*"GRIFO";	0	0	1	776	776	0
sub5	bl2	3	*"SARTEN";	0	0	1	572	572	0
sub5	bl2	1	*"VESTIDO";	1	1	0	595	595	0
sub5	bl2	3	*"GATO";	1	1	1	702	702	0
sub5	bl2	3	*"HUEVO";	1	0	1	569	569	0
sub5	bl2	1	*"JIRAFA";	0	1	0	494	494	0
sub5	bl2	3	*"MUELA";	0	0	1	1139	1139	0
sub5	bl2	1	*"RAMA";	1	0	0	791	791	0
sub5	bl2	3	*"UVA";	0	0	1	672	672	0
sub5	bl2	3	*"CINTUR";	1	1	1	667	667	0
sub5	bl2	3	*"FLOR";	1	1	1	665	665	0
sub5	bl2	3	*"BRAZO";	1	1	1	532	532	0
sub5	bl2	3	*"NUBE";	1	1	1	763	763	0
sub5	bl2	3	*"SILLA";	1	0	1	745	745	0
sub5	bl2	1	*"ESCOBA";	0	1	0	828	828	0
sub5	bl2	1	*"OVEJA";	0	1	0	915	915	0
sub5	bl2	3	*"PINCEL";	0	1	1	1118	1118	0
sub5	bl2	1	*"CAMA";	1	0	0	866	866	0
sub5	bl2	1	*"OREJA";	1	1	0	589	589	0
sub5	bl2	1	*"TENEDOR";	0	0	0	897	897	0
sub5	bl2	3	*"TIGRE";	0	1	1	491	491	0
sub5	bl2	3	*"CEPILLO";	0	0	1	1152	1152	0
sub5	bl2	3	*"PERRO";	1	0	1	741	741	0
sub5	bl2	3	*"TRINEO";	0	1	1	710	710	0
sub5	bl2	3	*"ESCRIT";	0	1	1	959	959	0
sub5	bl2	1	*"CALCET";	0	0	0	550	550	0
sub5	bl2	3	*"BOMBIL";	0	1	1	515	515	0
sub5	bl2	1	*"RAT";	0	1	0	503	503	0
sub5	bl2	1	*"TELF";	1	1	0	520	520	0
sub5	bl2	3	*"LLUVIA";	1	0	1	760	760	0
sub5	bl2	1	*"RBOL";	1	1	0	468	468	0
sub5	bl2	3	*"MARTIL";	0	1	1	483	483	0
sub5	bl3	3	*"ANILLO";	1	1	1	469	469	0
sub5	bl3	1	*"OVEJA";	0	1	0	513	513	0
sub5	bl3	3	*"MARTIL";	0	1	1	746	746	0
sub5	bl3	1	*"MARIPO";	0	0	0	642	642	0
sub5	bl3	3	*"TIGRE";	0	1	1	555	555	0
sub5	bl3	3	*"MANZANA";	1	0	1	695	695	0
sub5	bl3	3	*"SILLA";	1	0	1	665	665	0
sub5	bl3	1	*"FALDA";	1	1	0	625	625	0
sub5	bl3	1	*"PANUELO";	1	0	0	788	788	0
sub5	bl3	1	*"ESCOBA";	0	1	0	825	825	0
sub5	bl3	3	*"CAJA";	1	1	1	839	839	0
sub5	bl3	1	*"NARANJA";	1	0	0	937	937	0
sub5	bl3	1	*"OSO";	1	1	0	529	529	0
sub5	bl3	3	*"BANCO";	1	1	1	688	688	0
sub5	bl3	1	*"CAMA";	1	0	0	832	832	0
sub5	bl3	3	*"CINTUR";	1	1	1	903	903	0
sub5	bl3	3	*"CEPILLO";	0	0	1	1063	1063	0
sub5	bl3	3	*"LLUVIA";	1	0	1	707	707	0
sub5	bl3	1	*"LLAVE";	1	0	0	669	669	0
sub5	bl3	1	*"HACHA";	0	0	0	541	541	0
sub5	bl3	3	*"BOMBIL";	0	1	1	532	532	0
sub5	bl3	1	*"RELOJ";	1	1	0	520	520	0
sub5	bl3	1	*"VESTIDO";	1	1	0	738	738	0
sub5	bl3	3	*"PINCEL";	0	1	1	586	586	0
sub5	bl3	3	*"BOLSIL";	1	0	1	1198	1198	0
sub5	bl3	3	*"GATO";	1	1	1	520	520	0
sub5	bl3	1	*"TELF";	1	1	0	527	527	0
sub5	bl3	1	*"TANQUE";	0	1	0	546	546	0
sub5	bl3	3	*"NUBE";	1	1	1	707	707	0
sub5	bl3	1	*"GUANTE";	0	1	0	556	556	0
sub5	bl3	1	*"CASCO";	1	1	0	509	509	0
sub5	bl3	3	*"VENTANA";	1	0	1	606	606	0
sub5	bl3	1	*"ZORRO";	0	0	0	818	818	0
sub5	bl3	1	*"JIRAFA";	0	1	0	551	551	0
sub5	bl3	1	*"OREJA";	1	1	0	555	555	0
sub5	bl3	1	*"RAT";	0	1	0	554	554	0
sub5	bl3	3	*"SILBATO";	0	0	1	621	621	0
sub5	bl3	3	*"SARTEN";	0	0	1	577	577	0
sub5	bl3	3	*"UVA";	0	0	1	1013	1013	0
sub5	bl3	3	*"HUEVO";	1	0	1	623	623	0
sub5	bl3	1	*"CALCET";	0	0	0	530	530	0
sub5	bl3	3	*"CAMELLO";	0	1	1	693	693	0
sub5	bl3	3	*"HORMIGA";	0	1	1	606	606	0
sub5	bl3	1	*"CERDO";	1	0	0	612	612	0
sub5	bl3	3	*"MUELA";	0	0	1	878	878	0
sub5	bl3	1	*"BHO";	0	0	0	608	608	0
sub5	bl3	3	*"TRINEO";	0	1	1	565	565	0
sub5	bl3	1	*"FRESA";	0	0	0	663	663	0
sub5	bl3	1	*"OJO";	1	0	0	477	477	0
sub5	bl3	3	*"SOMBR";	1	0	1	530	530	0
sub5	bl3	3	*"LAGART";	0	0	1	709	709	0
sub5	bl3	3	*"RANA";	0	0	1	576	576	0
sub5	bl3	3	*"PERRO";	1	0	1	1079	1079	0
sub5	bl3	1	*"RAMA";	1	0	0	673	673	0
sub5	bl3	1	*"PLTN";	0	1	0	737	737	0
sub5	bl3	1	*"RBOL";	1	1	0	499	499	0
sub5	bl3	3	*"GRIFO";	0	0	1	617	617	0
sub5	bl3	1	*"PEONZA";	0	0	0	602	602	0
sub5	bl3	1	*"TENEDOR";	0	0	0	581	581	0
sub5	bl3	3	*"BRAZO";	1	1	1	561	561	0
sub5	bl3	3	*"FLOR";	1	1	1	916	916	0
sub5	bl3	1	*"PAT";	0	1	0	760	760	0
sub5	bl3	3	*"ESCRIT";	0	1	1	806	806	0
sub5	bl3	1	*"DEDO";	1	0	0	567	567	0
sub6	bl1	1	*"FALDA";	1	1	1	410	_	1
sub6	bl1	2	*"GLOBO";	1	1	0	758	758	0
sub6	bl1	2	*"PELOTA";	1	1	0	536	536	0
sub6	bl1	1	*"TELF";	1	1	1	458	458	0
sub6	bl1	1	*"PEONZA";	0	0	1	551	551	0
sub6	bl1	2	*"LECHUGA";	0	0	0	1177	1177	0
sub6	bl1	1	*"LLAVE";	1	0	1	559	559	0
sub6	bl1	2	*"DRAG";	0	1	0	-3000	_	1
sub6	bl1	1	*"VESTIDO";	1	1	1	563	563	0
sub6	bl1	2	*"COCODR";	0	1	0	653	653	0
sub6	bl1	1	*"HACHA";	0	0	1	557	557	0
sub6	bl1	1	*"TANQUE";	0	1	1	480	480	0
sub6	bl1	2	*"VELA";	1	0	0	982	982	0
sub6	bl1	1	*"NARANJA";	1	0	1	1967	1967	0
sub6	bl1	1	*"GUANTE";	0	1	1	493	493	0
sub6	bl1	2	*"ZANAHOR";	0	0	0	812	812	0
sub6	bl1	1	*"ESCOBA";	0	1	1	2221	2221	0
sub6	bl1	2	*"LAPIZ";	0	1	0	734	734	0
sub6	bl1	2	*"VIOL";	0	1	0	1650	1650	0
sub6	bl1	1	*"DEDO";	1	0	1	640	640	0
sub6	bl1	2	*"ELEFANT";	0	1	0	481	481	0
sub6	bl1	1	*"RELOJ";	1	1	1	512	512	0
sub6	bl1	1	*"FRESA";	0	0	1	2117	2117	0
sub6	bl1	2	*"QUESO";	1	0	0	773	773	0
sub6	bl1	2	*"CUCHIL";	1	0	0	1576	1576	0
sub6	bl1	1	*"RAT";	0	1	1	477	477	0
sub6	bl1	2	*"POMO";	0	1	0	1941	1941	0
sub6	bl1	2	*"MELOC";	0	0	0	2202	2202	0
sub6	bl1	2	*"GUSANO";	0	0	0	898	898	0
sub6	bl1	1	*"CAMA";	1	0	1	1270	1270	0
sub6	bl1	1	*"MARIPO";	0	0	1	660	660	0
sub6	bl1	1	*"OSO";	1	1	1	519	519	0
sub6	bl1	2	*"HUCHA";	0	0	0	1927	1927	0
sub6	bl1	2	*"NARIZ";	1	1	0	535	535	0
sub6	bl1	2	*"PLATO";	1	1	0	761	761	0
sub6	bl1	2	*"RED";	1	0	0	2178	2178	0
sub6	bl1	2	*"GAFAS";	1	0	0	603	603	0
sub6	bl1	1	*"JIRAFA";	0	1	1	440	440	0
sub6	bl1	1	*"CERDO";	1	0	1	563	563	0
sub6	bl1	1	*"OVEJA";	0	1	1	802	802	0
sub6	bl1	1	*"PAT";	0	1	1	714	714	0
sub6	bl1	1	*"TENEDOR";	0	0	1	928	928	0
sub6	bl1	2	*"MESA";	1	0	0	864	864	0
sub6	bl1	2	*"CAMION";	1	1	0	997	997	0
sub6	bl1	1	*"CALCET";	0	0	1	468	468	0
sub6	bl1	1	*"RBOL";	1	1	1	406	406	0
sub6	bl1	2	*"CABALLO";	1	1	0	785	785	0
sub6	bl1	2	*"AVI";	1	1	0	645	645	0
sub6	bl1	2	*"PAJARO";	1	0	0	1247	1247	0
sub6	bl1	1	*"PLTN";	0	1	1	469	469	0
sub6	bl1	1	*"CASCO";	1	1	1	498	498	0
sub6	bl1	1	*"RAMA";	1	0	1	681	681	0
sub6	bl1	2	*"HOJA";	1	0	0	1250	1250	0
sub6	bl1	1	*"BHO";	0	0	1	2376	2376	0
sub6	bl1	1	*"OJO";	1	0	1	520	520	0
sub6	bl1	2	*"CUCHARA";	0	1	0	958	958	0
sub6	bl1	2	*"PAN";	1	1	0	1089	1089	0
sub6	bl1	2	*"PING";	0	1	0	2060	2060	0
sub6	bl1	2	*"CUBO";	0	0	0	895	895	0
sub6	bl1	2	*"PATO";	0	0	0	889	889	0
sub6	bl1	1	*"ZORRO";	0	0	1	1829	1829	0
sub6	bl1	1	*"OREJA";	1	1	1	467	467	0
sub6	bl1	2	*"ARDILLA";	0	0	0	1075	1075	0
sub6	bl1	1	*"PANUELO";	1	0	1	599	_	1
sub6	bl2	2	*"HOJA";	1	0	0	525	525	0
sub6	bl2	1	*"CERDO";	1	0	1	491	491	0
sub6	bl2	2	*"CABALLO";	1	1	0	392	392	0
sub6	bl2	2	*"PING";	0	1	0	754	754	0
sub6	bl2	1	*"FALDA";	1	1	1	726	726	0
sub6	bl2	2	*"COCODR";	0	1	0	560	560	0
sub6	bl2	2	*"RED";	1	0	0	463	463	0
sub6	bl2	1	*"BHO";	0	0	1	1013	1013	0
sub6	bl2	2	*"PATO";	0	0	0	611	611	0
sub6	bl2	2	*"QUESO";	1	0	0	483	483	0
sub6	bl2	2	*"CUCHARA";	0	1	0	355	355	0
sub6	bl2	1	*"RAT";	0	1	1	446	446	0
sub6	bl2	1	*"OREJA";	1	1	1	523	523	0
sub6	bl2	1	*"CAMA";	1	0	1	1006	1006	0
sub6	bl2	2	*"GAFAS";	1	0	0	493	493	0
sub6	bl2	1	*"ZORRO";	0	0	1	610	610	0
sub6	bl2	1	*"ESCOBA";	0	1	1	887	887	0
sub6	bl2	1	*"NARANJA";	1	0	1	1235	1235	0
sub6	bl2	1	*"TANQUE";	0	1	1	583	583	0
sub6	bl2	2	*"ZANAHOR";	0	0	0	612	612	0
sub6	bl2	1	*"LLAVE";	1	0	1	807	807	0
sub6	bl2	2	*"GLOBO";	1	1	0	404	404	0
sub6	bl2	1	*"RAMA";	1	0	1	680	680	0
sub6	bl2	2	*"MELOC";	0	0	0	1095	1095	0
sub6	bl2	1	*"HACHA";	0	0	1	537	537	0
sub6	bl2	1	*"PAT";	0	1	1	506	506	0
sub6	bl2	1	*"OJO";	1	0	1	569	569	0
sub6	bl2	2	*"AVI";	1	1	0	468	468	0
sub6	bl2	1	*"TELF";	1	1	1	502	502	0
sub6	bl2	1	*"CASCO";	1	1	1	401	401	0
sub6	bl2	1	*"MARIPO";	0	0	1	547	547	0
sub6	bl2	2	*"DRAG";	0	1	0	487	487	0
sub6	bl2	1	*"TENEDOR";	0	0	1	423	423	0
sub6	bl2	2	*"VELA";	1	0	0	603	603	0
sub6	bl2	2	*"NARIZ";	1	1	0	506	506	0
sub6	bl2	2	*"HUCHA";	0	0	0	779	779	0
sub6	bl2	1	*"CALCET";	0	0	1	403	403	0
sub6	bl2	2	*"CUCHIL";	1	0	0	501	501	0
sub6	bl2	1	*"PLTN";	0	1	1	417	417	0
sub6	bl2	2	*"PAJARO";	1	0	0	850	850	0
sub6	bl2	1	*"PEONZA";	0	0	1	646	646	0
sub6	bl2	2	*"ARDILLA";	0	0	0	655	655	0
sub6	bl2	2	*"LECHUGA";	0	0	0	920	920	0
sub6	bl2	1	*"VESTIDO";	1	1	1	710	710	0
sub6	bl2	1	*"RBOL";	1	1	1	451	451	0
sub6	bl2	1	*"RELOJ";	1	1	1	364	364	0
sub6	bl2	1	*"OVEJA";	0	1	1	623	623	0
sub6	bl2	2	*"LAPIZ";	0	1	0	433	433	0
sub6	bl2	2	*"PAN";	1	1	0	640	640	0
sub6	bl2	1	*"OSO";	1	1	1	588	588	0
sub6	bl2	1	*"GUANTE";	0	1	1	413	413	0
sub6	bl2	2	*"PLATO";	1	1	0	587	587	0
sub6	bl2	1	*"JIRAFA";	0	1	1	398	398	0
sub6	bl2	2	*"PELOTA";	1	1	0	421	421	0
sub6	bl2	2	*"ELEFANT";	0	1	0	566	566	0
sub6	bl2	2	*"VIOL";	0	1	0	770	770	0
sub6	bl2	1	*"PANUELO";	1	0	1	845	845	0
sub6	bl2	1	*"DEDO";	1	0	1	447	447	0
sub6	bl2	2	*"MESA";	1	0	0	759	759	0
sub6	bl2	2	*"CAMION";	1	1	0	587	587	0
sub6	bl2	2	*"POMO";	0	1	0	758	758	0
sub6	bl2	2	*"GUSANO";	0	0	0	378	378	0
sub6	bl2	2	*"CUBO";	0	0	0	415	415	0
sub6	bl2	1	*"FRESA";	0	0	1	985	985	0
sub6	bl3	2	*"CUBO";	0	0	0	504	504	0
sub6	bl3	2	*"GLOBO";	1	1	0	410	410	0
sub6	bl3	1	*"RAT";	0	1	1	419	419	0
sub6	bl3	1	*"VESTIDO";	1	1	1	379	379	0
sub6	bl3	2	*"LECHUGA";	0	0	0	432	432	0
sub6	bl3	1	*"RBOL";	1	1	1	453	453	0
sub6	bl3	2	*"GAFAS";	1	0	0	313	313	0
sub6	bl3	2	*"RED";	1	0	0	381	381	0
sub6	bl3	1	*"HACHA";	0	0	1	464	464	0
sub6	bl3	2	*"PLATO";	1	1	0	406	406	0
sub6	bl3	1	*"ESCOBA";	0	1	1	419	419	0
sub6	bl3	2	*"CAMION";	1	1	0	427	427	0
sub6	bl3	1	*"RAMA";	1	0	1	702	702	0
sub6	bl3	2	*"MELOC";	0	0	0	519	519	0
sub6	bl3	2	*"HUCHA";	0	0	0	679	679	0
sub6	bl3	2	*"MESA";	1	0	0	723	723	0
sub6	bl3	1	*"OJO";	1	0	1	376	376	0
sub6	bl3	1	*"PAT";	0	1	1	559	559	0
sub6	bl3	2	*"ELEFANT";	0	1	0	447	447	0
sub6	bl3	1	*"FALDA";	1	1	1	990	990	0
sub6	bl3	2	*"NARIZ";	1	1	0	410	410	0
sub6	bl3	2	*"VIOL";	0	1	0	610	610	0
sub6	bl3	1	*"OREJA";	1	1	1	463	463	0
sub6	bl3	1	*"CERDO";	1	0	1	468	468	0
sub6	bl3	1	*"PANUELO";	1	0	1	591	591	0
sub6	bl3	1	*"ZORRO";	0	0	1	962	962	0
sub6	bl3	1	*"PEONZA";	0	0	1	454	454	0
sub6	bl3	1	*"DEDO";	1	0	1	415	415	0
sub6	bl3	1	*"MARIPO";	0	0	1	626	626	0
sub6	bl3	1	*"BHO";	0	0	1	972	972	0
sub6	bl3	2	*"CUCHIL";	1	0	0	742	742	0
sub6	bl3	2	*"VELA";	1	0	0	603	603	0
sub6	bl3	1	*"TENEDOR";	0	0	1	539	539	0
sub6	bl3	1	*"JIRAFA";	0	1	1	508	508	0
sub6	bl3	2	*"PAJARO";	1	0	0	852	852	0
sub6	bl3	2	*"PING";	0	1	0	723	723	0
sub6	bl3	1	*"TANQUE";	0	1	1	444	444	0
sub6	bl3	1	*"LLAVE";	1	0	1	580	580	0
sub6	bl3	2	*"PATO";	0	0	0	765	765	0
sub6	bl3	1	*"GUANTE";	0	1	1	412	412	0
sub6	bl3	1	*"OVEJA";	0	1	1	653	653	0
sub6	bl3	2	*"POMO";	0	1	0	617	617	0
sub6	bl3	1	*"CALCET";	0	0	1	439	439	0
sub6	bl3	2	*"DRAG";	0	1	0	584	584	0
sub6	bl3	2	*"QUESO";	1	0	0	572	572	0
sub6	bl3	1	*"OSO";	1	1	1	316	316	0
sub6	bl3	2	*"AVI";	1	1	0	411	411	0
sub6	bl3	2	*"PELOTA";	1	1	0	477	477	0
sub6	bl3	2	*"COCODR";	0	1	0	699	699	0
sub6	bl3	1	*"FRESA";	0	0	1	794	794	0
sub6	bl3	2	*"ZANAHOR";	0	0	0	451	451	0
sub6	bl3	1	*"RELOJ";	1	1	1	422	422	0
sub6	bl3	2	*"ARDILLA";	0	0	0	659	659	0
sub6	bl3	2	*"LAPIZ";	0	1	0	478	478	0
sub6	bl3	2	*"GUSANO";	0	0	0	853	853	0
sub6	bl3	1	*"PLTN";	0	1	1	527	527	0
sub6	bl3	2	*"PAN";	1	1	0	718	718	0
sub6	bl3	2	*"HOJA";	1	0	0	426	426	0
sub6	bl3	2	*"CUCHARA";	0	1	0	464	464	0
sub6	bl3	1	*"NARANJA";	1	0	1	1188	1188	0
sub6	bl3	1	*"TELF";	1	1	1	541	541	0
sub6	bl3	1	*"CAMA";	1	0	1	533	533	0
sub6	bl3	1	*"CASCO";	1	1	1	372	372	0
sub6	bl3	2	*"CABALLO";	1	1	0	391	391	0
sub7	bl1	1	*"TANQUE";	0	1	1	766	766	0
sub7	bl1	3	*"CAJA";	1	1	0	1037	1037	0
sub7	bl1	3	*"TIGRE";	0	1	0	1000	1000	0
sub7	bl1	1	*"OREJA";	1	1	1	782	782	0
sub7	bl1	3	*"BRAZO";	1	1	0	817	817	0
sub7	bl1	3	*"PERRO";	1	0	0	843	843	0
sub7	bl1	3	*"CAMELLO";	0	1	0	740	740	0
sub7	bl1	3	*"HORMIGA";	0	1	0	-3000	_	1
sub7	bl1	3	*"MANZANA";	1	0	0	770	770	0
sub7	bl1	3	*"HUEVO";	1	0	0	947	947	0
sub7	bl1	3	*"MUELA";	0	0	0	1023	1023	0
sub7	bl1	3	*"VENTANA";	1	0	0	1013	1013	0
sub7	bl1	3	*"NUBE";	1	1	0	1086	1086	0
sub7	bl1	1	*"VESTIDO";	1	1	1	690	690	0
sub7	bl1	3	*"BANCO";	1	1	0	791	791	0
sub7	bl1	1	*"PAT";	0	1	1	729	729	0
sub7	bl1	1	*"CASCO";	1	1	1	586	586	0
sub7	bl1	1	*"RELOJ";	1	1	1	510	510	0
sub7	bl1	3	*"GATO";	1	1	0	1044	1044	0
sub7	bl1	1	*"LLAVE";	1	0	1	734	734	0
sub7	bl1	3	*"BOMBIL";	0	1	0	1121	1121	0
sub7	bl1	3	*"CEPILLO";	0	0	0	774	774	0
sub7	bl1	3	*"SILLA";	1	0	0	542	542	0
sub7	bl1	3	*"TRINEO";	0	1	0	-3000	_	0
sub7	bl1	3	*"CINTUR";	1	1	0	622	622	0
sub7	bl1	1	*"RBOL";	1	1	1	606	606	0
sub7	bl1	1	*"MARIPO";	0	0	1	903	903	0
sub7	bl1	3	*"SILBATO";	0	0	0	771	_	1
sub7	bl1	1	*"OJO";	1	0	1	598	598	0
sub7	bl1	1	*"PANUELO";	1	0	1	1131	_	1
sub7	bl1	3	*"RANA";	0	0	0	831	831	0
sub7	bl1	3	*"SARTEN";	0	0	0	1393	1393	0
sub7	bl1	3	*"SOMBR";	1	0	0	664	664	0
sub7	bl1	1	*"CALCET";	0	0	1	534	534	0
sub7	bl1	3	*"GRIFO";	0	0	0	779	779	0
sub7	bl1	1	*"TELF";	1	1	1	612	612	0
sub7	bl1	3	*"MARTIL";	0	1	0	1540	1540	0
sub7	bl1	1	*"JIRAFA";	0	1	1	632	632	0
sub7	bl1	1	*"PLTN";	0	1	1	525	525	0
sub7	bl1	3	*"ANILLO";	1	1	0	1174	1174	0
sub7	bl1	1	*"ZORRO";	0	0	1	2138	2138	0
sub7	bl1	1	*"DEDO";	1	0	1	713	713	0
sub7	bl1	1	*"HACHA";	0	0	1	-3000	_	0
sub7	bl1	1	*"GUANTE";	0	1	1	732	732	0
sub7	bl1	1	*"OVEJA";	0	1	1	933	933	0
sub7	bl1	1	*"BHO";	0	0	1	1065	_	1
sub7	bl1	3	*"PINCEL";	0	1	0	1299	1299	0
sub7	bl1	1	*"FALDA";	1	1	1	1110	1110	0
sub7	bl1	1	*"TENEDOR";	0	0	1	650	650	0
sub7	bl1	3	*"LAGART";	0	0	0	-3000	_	1
sub7	bl1	1	*"RAT";	0	1	1	983	983	0
sub7	bl1	1	*"OSO";	1	1	1	744	744	0
sub7	bl1	1	*"FRESA";	0	0	1	731	731	0
sub7	bl1	1	*"CAMA";	1	0	1	628	628	0
sub7	bl1	1	*"ESCOBA";	0	1	1	999	999	0
sub7	bl1	1	*"CERDO";	1	0	1	990	990	0
sub7	bl1	1	*"NARANJA";	1	0	1	1861	1861	0
sub7	bl1	3	*"UVA";	0	0	0	832	832	0
sub7	bl1	1	*"PEONZA";	0	0	1	1087	1087	0
sub7	bl1	3	*"FLOR";	1	1	0	715	715	0
sub7	bl1	3	*"BOLSIL";	1	0	0	-3000	_	1
sub7	bl1	1	*"RAMA";	1	0	1	786	786	0
sub7	bl1	3	*"LLUVIA";	1	0	0	1174	1174	0
sub7	bl1	3	*"ESCRIT";	0	1	0	1860	_	1
sub7	bl2	1	*"BHO";	0	0	1	1587	1587	0
sub7	bl2	3	*"BOMBIL";	0	1	0	642	642	0
sub7	bl2	1	*"PANUELO";	1	0	1	1017	1017	0
sub7	bl2	1	*"FALDA";	1	1	1	587	_	1
sub7	bl2	3	*"SARTEN";	0	0	0	608	608	0
sub7	bl2	1	*"PLTN";	0	1	1	614	614	0
sub7	bl2	1	*"OREJA";	1	1	1	614	614	0
sub7	bl2	3	*"LAGART";	0	0	0	792	792	0
sub7	bl2	3	*"CEPILLO";	0	0	0	807	807	0
sub7	bl2	1	*"VESTIDO";	1	1	1	712	712	0
sub7	bl2	3	*"GRIFO";	0	0	0	1022	1022	0
sub7	bl2	1	*"CALCET";	0	0	1	667	667	0
sub7	bl2	3	*"BOLSIL";	1	0	0	995	995	0
sub7	bl2	1	*"PAT";	0	1	1	633	633	0
sub7	bl2	1	*"ESCOBA";	0	1	1	766	766	0
sub7	bl2	3	*"ANILLO";	1	1	0	839	839	0
sub7	bl2	1	*"OVEJA";	0	1	1	764	764	0
sub7	bl2	1	*"GUANTE";	0	1	1	632	632	0
sub7	bl2	1	*"CAMA";	1	0	1	712	712	0
sub7	bl2	3	*"VENTANA";	1	0	0	657	657	0
sub7	bl2	3	*"TIGRE";	0	1	0	670	670	0
sub7	bl2	3	*"RANA";	0	0	0	711	711	0
sub7	bl2	3	*"PERRO";	1	0	0	789	789	0
sub7	bl2	3	*"LLUVIA";	1	0	0	731	731	0
sub7	bl2	3	*"ESCRIT";	0	1	0	718	718	0
sub7	bl2	3	*"CAJA";	1	1	0	664	664	0
sub7	bl2	1	*"TENEDOR";	0	0	1	633	633	0
sub7	bl2	3	*"TRINEO";	0	1	0	2192	2192	0
sub7	bl2	3	*"CINTUR";	1	1	0	784	784	0
sub7	bl2	1	*"RBOL";	1	1	1	681	681	0
sub7	bl2	3	*"MARTIL";	0	1	0	1274	1274	0
sub7	bl2	3	*"SILLA";	1	0	0	562	562	0
sub7	bl2	1	*"FRESA";	0	0	1	710	710	0
sub7	bl2	1	*"OJO";	1	0	1	675	675	0
sub7	bl2	3	*"HUEVO";	1	0	0	733	733	0
sub7	bl2	3	*"SILBATO";	0	0	0	930	930	0
sub7	bl2	1	*"PEONZA";	0	0	1	942	942	0
sub7	bl2	1	*"ZORRO";	0	0	1	854	854	0
sub7	bl2	1	*"HACHA";	0	0	1	951	951	0
sub7	bl2	1	*"RELOJ";	1	1	1	689	689	0
sub7	bl2	3	*"BRAZO";	1	1	0	767	767	0
sub7	bl2	1	*"CASCO";	1	1	1	618	618	0
sub7	bl2	1	*"TELF";	1	1	1	547	547	0
sub7	bl2	3	*"SOMBR";	1	0	0	794	794	0
sub7	bl2	1	*"TANQUE";	0	1	1	768	768	0
sub7	bl2	3	*"CAMELLO";	0	1	0	742	742	0
sub7	bl2	1	*"LLAVE";	1	0	1	649	649	0
sub7	bl2	1	*"RAT";	0	1	1	891	891	0
sub7	bl2	1	*"DEDO";	1	0	1	650	650	0
sub7	bl2	1	*"OSO";	1	1	1	710	710	0
sub7	bl2	3	*"HORMIGA";	0	1	0	1073	1073	0
sub7	bl2	3	*"FLOR";	1	1	0	629	629	0
sub7	bl2	1	*"MARIPO";	0	0	1	741	741	0
sub7	bl2	3	*"NUBE";	1	1	0	785	785	0
sub7	bl2	3	*"PINCEL";	0	1	0	975	975	0
sub7	bl2	3	*"MANZANA";	1	0	0	842	842	0
sub7	bl2	3	*"BANCO";	1	1	0	666	666	0
sub7	bl2	1	*"JIRAFA";	0	1	1	593	593	0
sub7	bl2	1	*"RAMA";	1	0	1	751	751	0
sub7	bl2	1	*"CERDO";	1	0	1	1115	1115	0
sub7	bl2	3	*"UVA";	0	0	0	747	747	0
sub7	bl2	1	*"NARANJA";	1	0	1	1668	1668	0
sub7	bl2	3	*"MUELA";	0	0	0	900	900	0
sub7	bl2	3	*"GATO";	1	1	0	947	947	0
sub7	bl3	3	*"RANA";	0	0	0	643	643	0
sub7	bl3	1	*"RAMA";	1	0	1	619	619	0
sub7	bl3	1	*"RELOJ";	1	1	1	516	516	0
sub7	bl3	1	*"DEDO";	1	0	1	531	531	0
sub7	bl3	3	*"PINCEL";	0	1	0	829	829	0
sub7	bl3	3	*"FLOR";	1	1	0	596	596	0
sub7	bl3	1	*"RBOL";	1	1	1	906	906	0
sub7	bl3	3	*"MARTIL";	0	1	0	976	976	0
sub7	bl3	1	*"OSO";	1	1	1	722	722	0
sub7	bl3	1	*"CERDO";	1	0	1	579	579	0
sub7	bl3	1	*"VESTIDO";	1	1	1	579	579	0
sub7	bl3	1	*"OVEJA";	0	1	1	830	830	0
sub7	bl3	3	*"BRAZO";	1	1	0	691	691	0
sub7	bl3	3	*"GRIFO";	0	0	0	695	695	0
sub7	bl3	3	*"CINTUR";	1	1	0	618	618	0
sub7	bl3	3	*"CEPILLO";	0	0	0	645	645	0
sub7	bl3	1	*"GUANTE";	0	1	1	610	610	0
sub7	bl3	3	*"BANCO";	1	1	0	611	611	0
sub7	bl3	1	*"TANQUE";	0	1	1	658	658	0
sub7	bl3	1	*"CALCET";	0	0	1	605	605	0
sub7	bl3	1	*"RAT";	0	1	1	682	682	0
sub7	bl3	3	*"HORMIGA";	0	1	0	799	799	0
sub7	bl3	3	*"GATO";	1	1	0	650	650	0
sub7	bl3	3	*"SILBATO";	0	0	0	684	684	0
sub7	bl3	3	*"MANZANA";	1	0	0	753	753	0
sub7	bl3	3	*"ESCRIT";	0	1	0	976	976	0
sub7	bl3	1	*"JIRAFA";	0	1	1	591	591	0
sub7	bl3	1	*"PLTN";	0	1	1	608	608	0
sub7	bl3	3	*"LLUVIA";	1	0	0	628	_	1
sub7	bl3	3	*"HUEVO";	1	0	0	655	655	0
sub7	bl3	3	*"TIGRE";	0	1	0	740	740	0
sub7	bl3	1	*"PANUELO";	1	0	1	672	672	0
sub7	bl3	1	*"LLAVE";	1	0	1	546	546	0
sub7	bl3	3	*"SILLA";	1	0	0	564	564	0
sub7	bl3	3	*"TRINEO";	0	1	0	1379	1379	0
sub7	bl3	3	*"ANILLO";	1	1	0	807	807	0
sub7	bl3	1	*"NARANJA";	1	0	1	1262	1262	0
sub7	bl3	1	*"FRESA";	0	0	1	759	759	0
sub7	bl3	3	*"BOLSIL";	1	0	0	883	883	0
sub7	bl3	1	*"PAT";	0	1	1	626	626	0
sub7	bl3	1	*"CAMA";	1	0	1	627	627	0
sub7	bl3	1	*"OJO";	1	0	1	715	715	0
sub7	bl3	3	*"BOMBIL";	0	1	0	690	690	0
sub7	bl3	3	*"MUELA";	0	0	0	736	736	0
sub7	bl3	3	*"UVA";	0	0	0	967	967	0
sub7	bl3	1	*"FALDA";	1	1	1	838	838	0
sub7	bl3	1	*"TELF";	1	1	1	567	567	0
sub7	bl3	3	*"SARTEN";	0	0	0	635	635	0
sub7	bl3	3	*"PERRO";	1	0	0	606	606	0
sub7	bl3	1	*"OREJA";	1	1	1	597	597	0
sub7	bl3	1	*"ESCOBA";	0	1	1	734	734	0
sub7	bl3	3	*"NUBE";	1	1	0	718	718	0
sub7	bl3	3	*"SOMBR";	1	0	0	763	763	0
sub7	bl3	3	*"CAJA";	1	1	0	649	649	0
sub7	bl3	1	*"TENEDOR";	0	0	1	696	696	0
sub7	bl3	1	*"ZORRO";	0	0	1	887	887	0
sub7	bl3	1	*"MARIPO";	0	0	1	767	767	0
sub7	bl3	3	*"LAGART";	0	0	0	935	935	0
sub7	bl3	1	*"BHO";	0	0	1	677	677	0
sub7	bl3	1	*"PEONZA";	0	0	1	910	910	0
sub7	bl3	3	*"CAMELLO";	0	1	0	675	675	0
sub7	bl3	1	*"HACHA";	0	0	1	171	_	0
sub7	bl3	1	*"CASCO";	1	1	1	589	589	0
sub7	bl3	3	*"VENTANA";	1	0	0	577	577	0
sub8	bl1	2	*"ZANAHOR";	0	0	1	1028	1028	0
sub8	bl1	2	*"CUCHIL";	1	0	1	1064	1064	0
sub8	bl1	2	*"ARDILLA";	0	0	1	871	871	0
sub8	bl1	3	*"SARTEN";	0	0	0	1050	1050	0
sub8	bl1	2	*"DRAG";	0	1	1	904	904	0
sub8	bl1	3	*"FLOR";	1	1	0	1245	1245	0
sub8	bl1	2	*"HOJA";	1	0	1	1269	1269	0
sub8	bl1	2	*"PING";	0	1	1	784	784	0
sub8	bl1	2	*"GAFAS";	1	0	1	1601	1601	0
sub8	bl1	3	*"RANA";	0	0	0	928	928	0
sub8	bl1	3	*"BOLSIL";	1	0	0	2439	2439	0
sub8	bl1	2	*"CUBO";	0	0	1	1097	1097	0
sub8	bl1	2	*"RED";	1	0	1	833	833	0
sub8	bl1	2	*"MELOC";	0	0	1	-3000	_	0
sub8	bl1	3	*"HORMIGA";	0	1	0	1517	1517	0
sub8	bl1	3	*"GRIFO";	0	0	0	885	885	0
sub8	bl1	3	*"MUELA";	0	0	0	751	_	1
sub8	bl1	3	*"VENTANA";	1	0	0	791	791	0
sub8	bl1	2	*"COCODR";	0	1	1	666	666	0
sub8	bl1	2	*"CABALLO";	1	1	1	539	539	0
sub8	bl1	2	*"CAMION";	1	1	1	570	570	0
sub8	bl1	2	*"ELEFANT";	0	1	1	538	538	0
sub8	bl1	2	*"PATO";	0	0	1	1437	1437	0
sub8	bl1	2	*"CUCHARA";	0	1	1	981	981	0
sub8	bl1	3	*"TRINEO";	0	1	0	1542	1542	0
sub8	bl1	3	*"BANCO";	1	1	0	815	815	0
sub8	bl1	3	*"LLUVIA";	1	0	0	1152	1152	0
sub8	bl1	2	*"AVI";	1	1	1	581	581	0
sub8	bl1	3	*"BRAZO";	1	1	0	696	696	0
sub8	bl1	2	*"QUESO";	1	0	1	863	863	0
sub8	bl1	3	*"SOMBR";	1	0	0	765	765	0
sub8	bl1	2	*"VIOL";	0	1	1	914	914	0
sub8	bl1	2	*"GUSANO";	0	0	1	1144	1144	0
sub8	bl1	3	*"SILBATO";	0	0	0	657	_	1
sub8	bl1	3	*"CAJA";	1	1	0	-3000	_	1
sub8	bl1	3	*"HUEVO";	1	0	0	645	645	0
sub8	bl1	3	*"ANILLO";	1	1	0	830	830	0
sub8	bl1	3	*"CINTUR";	1	1	0	945	945	0
sub8	bl1	2	*"PAN";	1	1	1	770	770	0
sub8	bl1	2	*"VELA";	1	0	1	893	893	0
sub8	bl1	2	*"LAPIZ";	0	1	1	757	757	0
sub8	bl1	3	*"MANZANA";	1	0	0	1224	1224	0
sub8	bl1	3	*"ESCRIT";	0	1	0	1237	1237	0
sub8	bl1	3	*"MARTIL";	0	1	0	1261	1261	0
sub8	bl1	2	*"NARIZ";	1	1	1	681	_	1
sub8	bl1	3	*"CAMELLO";	0	1	0	692	692	0
sub8	bl1	3	*"NUBE";	1	1	0	1018	1018	0
sub8	bl1	3	*"PERRO";	1	0	0	741	741	0
sub8	bl1	3	*"PINCEL";	0	1	0	928	928	0
sub8	bl1	2	*"HUCHA";	0	0	1	1086	1086	0
sub8	bl1	2	*"PELOTA";	1	1	1	772	772	0
sub8	bl1	3	*"CEPILLO";	0	0	0	907	907	0
sub8	bl1	2	*"LECHUGA";	0	0	1	1051	_	1
sub8	bl1	2	*"POMO";	0	1	1	1296	1296	0
sub8	bl1	3	*"SILLA";	1	0	0	1685	1685	0
sub8	bl1	3	*"GATO";	1	1	0	780	780	0
sub8	bl1	3	*"BOMBIL";	0	1	0	922	922	0
sub8	bl1	2	*"GLOBO";	1	1	1	735	735	0
sub8	bl1	2	*"PLATO";	1	1	1	600	600	0
sub8	bl1	3	*"LAGART";	0	0	0	2704	2704	0
sub8	bl1	2	*"MESA";	1	0	1	642	642	0
sub8	bl1	2	*"PAJARO";	1	0	1	1035	1035	0
sub8	bl1	3	*"UVA";	0	0	0	791	_	1
sub8	bl1	3	*"TIGRE";	0	1	0	758	758	0
sub8	bl2	2	*"VELA";	1	0	1	931	931	0
sub8	bl2	2	*"HOJA";	1	0	1	820	820	0
sub8	bl2	3	*"NUBE";	1	1	0	647	647	0
sub8	bl2	2	*"CUCHIL";	1	0	1	1041	1041	0
sub8	bl2	3	*"TRINEO";	0	1	0	860	860	0
sub8	bl2	2	*"GUSANO";	0	0	1	802	802	0
sub8	bl2	3	*"SARTEN";	0	0	0	691	691	0
sub8	bl2	2	*"HUCHA";	0	0	1	1138	1138	0
sub8	bl2	2	*"MESA";	1	0	1	534	534	0
sub8	bl2	3	*"UVA";	0	0	0	759	759	0
sub8	bl2	2	*"DRAG";	0	1	1	670	670	0
sub8	bl2	3	*"BOLSIL";	1	0	0	1021	1021	0
sub8	bl2	3	*"HUEVO";	1	0	0	584	584	0
sub8	bl2	3	*"CINTUR";	1	1	0	690	690	0
sub8	bl2	2	*"PAJARO";	1	0	1	580	580	0
sub8	bl2	2	*"GLOBO";	1	1	1	720	_	1
sub8	bl2	2	*"MELOC";	0	0	1	1155	1155	0
sub8	bl2	2	*"PING";	0	1	1	841	841	0
sub8	bl2	2	*"VIOL";	0	1	1	599	599	0
sub8	bl2	2	*"CABALLO";	1	1	1	609	609	0
sub8	bl2	3	*"RANA";	0	0	0	737	737	0
sub8	bl2	3	*"TIGRE";	0	1	0	610	610	0
sub8	bl2	3	*"GRIFO";	0	0	0	670	670	0
sub8	bl2	3	*"VENTANA";	1	0	0	596	596	0
sub8	bl2	2	*"NARIZ";	1	1	1	527	527	0
sub8	bl2	3	*"ANILLO";	1	1	0	708	708	0
sub8	bl2	2	*"PATO";	0	0	1	1125	1125	0
sub8	bl2	2	*"GAFAS";	1	0	1	792	792	0
sub8	bl2	3	*"CAMELLO";	0	1	0	635	635	0
sub8	bl2	2	*"QUESO";	1	0	1	629	629	0
sub8	bl2	3	*"FLOR";	1	1	0	658	658	0
sub8	bl2	2	*"RED";	1	0	1	840	840	0
sub8	bl2	3	*"GATO";	1	1	0	917	_	1
sub8	bl2	2	*"CUCHARA";	0	1	1	809	809	0
sub8	bl2	3	*"BOMBIL";	0	1	0	603	603	0
sub8	bl2	3	*"MARTIL";	0	1	0	675	675	0
sub8	bl2	2	*"POMO";	0	1	1	770	770	0
sub8	bl2	3	*"SILLA";	1	0	0	680	680	0
sub8	bl2	2	*"AVI";	1	1	1	556	556	0
sub8	bl2	2	*"PLATO";	1	1	1	598	598	0
sub8	bl2	3	*"MANZANA";	1	0	0	799	799	0
sub8	bl2	2	*"CUBO";	0	0	1	614	614	0
sub8	bl2	3	*"SOMBR";	1	0	0	630	630	0
sub8	bl2	2	*"CAMION";	1	1	1	518	518	0
sub8	bl2	3	*"PERRO";	1	0	0	653	653	0
sub8	bl2	3	*"LAGART";	0	0	0	1114	1114	0
sub8	bl2	3	*"LLUVIA";	1	0	0	635	635	0
sub8	bl2	2	*"ARDILLA";	0	0	1	939	939	0
sub8	bl2	3	*"ESCRIT";	0	1	0	754	754	0
sub8	bl2	3	*"BANCO";	1	1	0	691	691	0
sub8	bl2	2	*"ZANAHOR";	0	0	1	1070	1070	0
sub8	bl2	2	*"COCODR";	0	1	1	596	596	0
sub8	bl2	3	*"BRAZO";	1	1	0	628	628	0
sub8	bl2	2	*"ELEFANT";	0	1	1	571	571	0
sub8	bl2	3	*"MUELA";	0	0	0	768	768	0
sub8	bl2	3	*"CAJA";	1	1	0	684	684	0
sub8	bl2	3	*"SILBATO";	0	0	0	674	674	0
sub8	bl2	2	*"LAPIZ";	0	1	1	617	617	0
sub8	bl2	2	*"LECHUGA";	0	0	1	1904	1904	0
sub8	bl2	3	*"HORMIGA";	0	1	0	688	688	0
sub8	bl2	3	*"PINCEL";	0	1	0	804	804	0
sub8	bl2	3	*"CEPILLO";	0	0	0	1156	1156	0
sub8	bl2	2	*"PAN";	1	1	1	723	723	0
sub8	bl2	2	*"PELOTA";	1	1	1	541	541	0
sub8	bl3	2	*"PATO";	0	0	1	263	_	1
sub8	bl3	2	*"AVI";	1	1	1	485	485	0
sub8	bl3	3	*"ANILLO";	1	1	0	587	587	0
sub8	bl3	2	*"MELOC";	0	0	1	610	_	1
sub8	bl3	3	*"LAGART";	0	0	0	694	694	0
sub8	bl3	3	*"SILBATO";	0	0	0	590	590	0
sub8	bl3	3	*"SOMBR";	1	0	0	564	564	0
sub8	bl3	3	*"MUELA";	0	0	0	559	559	0
sub8	bl3	3	*"CAMELLO";	0	1	0	677	677	0
sub8	bl3	3	*"BOLSIL";	1	0	0	750	750	0
sub8	bl3	2	*"CUBO";	0	0	1	646	646	0
sub8	bl3	2	*"HOJA";	1	0	1	762	762	0
sub8	bl3	2	*"LAPIZ";	0	1	1	500	500	0
sub8	bl3	3	*"PINCEL";	0	1	0	621	621	0
sub8	bl3	2	*"ZANAHOR";	0	0	1	847	847	0
sub8	bl3	3	*"CINTUR";	1	1	0	700	700	0
sub8	bl3	3	*"TIGRE";	0	1	0	633	633	0
sub8	bl3	2	*"QUESO";	1	0	1	798	798	0
sub8	bl3	2	*"CUCHIL";	1	0	1	1212	1212	0
sub8	bl3	3	*"NUBE";	1	1	0	788	788	0
sub8	bl3	3	*"PERRO";	1	0	0	653	653	0
sub8	bl3	3	*"LLUVIA";	1	0	0	671	671	0
sub8	bl3	3	*"TRINEO";	0	1	0	773	773	0
sub8	bl3	3	*"MANZANA";	1	0	0	1048	1048	0
sub8	bl3	3	*"SARTEN";	0	0	0	547	547	0
sub8	bl3	2	*"CAMION";	1	1	1	533	533	0
sub8	bl3	3	*"BOMBIL";	0	1	0	585	585	0
sub8	bl3	2	*"CABALLO";	1	1	1	551	551	0
sub8	bl3	3	*"CEPILLO";	0	0	0	530	530	0
sub8	bl3	2	*"PAJARO";	1	0	1	1026	1026	0
sub8	bl3	3	*"RANA";	0	0	0	551	551	0
sub8	bl3	2	*"GAFAS";	1	0	1	765	_	1
sub8	bl3	3	*"MARTIL";	0	1	0	664	664	0
sub8	bl3	2	*"PING";	0	1	1	629	629	0
sub8	bl3	3	*"GRIFO";	0	0	0	597	597	0
sub8	bl3	2	*"RED";	1	0	1	808	808	0
sub8	bl3	3	*"CAJA";	1	1	0	585	585	0
sub8	bl3	3	*"BANCO";	1	1	0	579	579	0
sub8	bl3	3	*"HORMIGA";	0	1	0	701	701	0
sub8	bl3	3	*"VENTANA";	1	0	0	623	623	0
sub8	bl3	2	*"NARIZ";	1	1	1	592	592	0
sub8	bl3	2	*"DRAG";	0	1	1	633	633	0
sub8	bl3	3	*"BRAZO";	1	1	0	516	516	0
sub8	bl3	2	*"POMO";	0	1	1	620	620	0
sub8	bl3	2	*"COCODR";	0	1	1	530	530	0
sub8	bl3	2	*"MESA";	1	0	1	753	753	0
sub8	bl3	2	*"GUSANO";	0	0	1	967	967	0
sub8	bl3	2	*"HUCHA";	0	0	1	1120	1120	0
sub8	bl3	3	*"ESCRIT";	0	1	0	679	679	0
sub8	bl3	2	*"ARDILLA";	0	0	1	597	597	0
sub8	bl3	2	*"PAN";	1	1	1	571	571	0
sub8	bl3	2	*"ELEFANT";	0	1	1	535	535	0
sub8	bl3	3	*"HUEVO";	1	0	0	545	545	0
sub8	bl3	2	*"PELOTA";	1	1	1	619	619	0
sub8	bl3	3	*"UVA";	0	0	0	835	835	0
sub8	bl3	2	*"GLOBO";	1	1	1	582	582	0
sub8	bl3	3	*"GATO";	1	1	0	842	842	0
sub8	bl3	2	*"VELA";	1	0	1	828	828	0
sub8	bl3	2	*"CUCHARA";	0	1	1	693	693	0
sub8	bl3	3	*"SILLA";	1	0	0	522	522	0
sub8	bl3	2	*"PLATO";	1	1	1	500	500	0
sub8	bl3	3	*"FLOR";	1	1	0	573	573	0
sub8	bl3	2	*"LECHUGA";	0	0	1	898	898	0
sub8	bl3	2	*"VIOL";	0	1	1	483	_	1
sub9	bl1	1	*"OREJA";	1	1	0	952	952	0
sub9	bl1	1	*"ZORRO";	0	0	0	1319	1319	0
sub9	bl1	1	*"HACHA";	0	0	0	782	782	0
sub9	bl1	2	*"DRAG";	0	1	1	582	582	0
sub9	bl1	1	*"FRESA";	0	0	0	774	774	0
sub9	bl1	2	*"PAJARO";	1	0	1	671	671	0
sub9	bl1	1	*"LLAVE";	1	0	0	551	551	0
sub9	bl1	1	*"RBOL";	1	1	0	493	493	0
sub9	bl1	1	*"CAMA";	1	0	0	565	565	0
sub9	bl1	2	*"PATO";	0	0	1	813	813	0
sub9	bl1	1	*"ESCOBA";	0	1	0	587	587	0
sub9	bl1	1	*"OSO";	1	1	0	1110	1110	0
sub9	bl1	2	*"CAMION";	1	1	1	475	475	0
sub9	bl1	2	*"PING";	0	1	1	978	_	1
sub9	bl1	2	*"LECHUGA";	0	0	1	1943	1943	0
sub9	bl1	2	*"LAPIZ";	0	1	1	570	570	0
sub9	bl1	2	*"MESA";	1	0	1	555	555	0
sub9	bl1	1	*"GUANTE";	0	1	0	744	744	0
sub9	bl1	2	*"ZANAHOR";	0	0	1	652	652	0
sub9	bl1	1	*"RAT";	0	1	0	787	_	1
sub9	bl1	2	*"NARIZ";	1	1	1	549	549	0
sub9	bl1	2	*"RED";	1	0	1	588	588	0
sub9	bl1	1	*"TANQUE";	0	1	0	565	_	1
sub9	bl1	1	*"BHO";	0	0	0	840	840	0
sub9	bl1	1	*"OVEJA";	0	1	0	752	_	1
sub9	bl1	2	*"CUCHIL";	1	0	1	697	697	0
sub9	bl1	2	*"QUESO";	1	0	1	540	540	0
sub9	bl1	2	*"AVI";	1	1	1	415	415	0
sub9	bl1	1	*"FALDA";	1	1	0	855	855	0
sub9	bl1	1	*"OJO";	1	0	0	512	512	0
sub9	bl1	2	*"PLATO";	1	1	1	486	486	0
sub9	bl1	1	*"RELOJ";	1	1	0	594	594	0
sub9	bl1	2	*"GAFAS";	1	0	1	426	_	1
sub9	bl1	1	*"PAT";	0	1	0	963	963	0
sub9	bl1	2	*"ELEFANT";	0	1	1	499	499	0
sub9	bl1	1	*"NARANJA";	1	0	0	1118	_	1
sub9	bl1	2	*"VELA";	1	0	1	775	775	0
sub9	bl1	2	*"VIOL";	0	1	1	727	727	0
sub9	bl1	2	*"CUCHARA";	0	1	1	774	774	0
sub9	bl1	2	*"GLOBO";	1	1	1	521	521	0
sub9	bl1	1	*"TELF";	1	1	0	554	554	0
sub9	bl1	1	*"PEONZA";	0	0	0	1025	_	1
sub9	bl1	2	*"HOJA";	1	0	1	567	567	0
sub9	bl1	1	*"PLTN";	0	1	0	561	561	0
sub9	bl1	1	*"VESTIDO";	1	1	0	1037	1037	0
sub9	bl1	1	*"CASCO";	1	1	0	681	681	0
sub9	bl1	2	*"HUCHA";	0	0	1	756	756	0
sub9	bl1	2	*"CABALLO";	1	1	1	528	528	0
sub9	bl1	1	*"CALCET";	0	0	0	532	532	0
sub9	bl1	2	*"POMO";	0	1	1	615	615	0
sub9	bl1	2	*"GUSANO";	0	0	1	487	_	1
sub9	bl1	2	*"ARDILLA";	0	0	1	533	533	0
sub9	bl1	1	*"TENEDOR";	0	0	0	640	_	1
sub9	bl1	1	*"DEDO";	1	0	0	627	627	0
sub9	bl1	2	*"CUBO";	0	0	1	772	772	0
sub9	bl1	1	*"PANUELO";	1	0	0	766	_	1
sub9	bl1	1	*"JIRAFA";	0	1	0	615	615	0
sub9	bl1	1	*"CERDO";	1	0	0	1076	_	1
sub9	bl1	1	*"RAMA";	1	0	0	2710	_	1
sub9	bl1	2	*"PAN";	1	1	1	250	250	0
sub9	bl1	2	*"COCODR";	0	1	1	624	624	0
sub9	bl1	2	*"PELOTA";	1	1	1	499	499	0
sub9	bl1	1	*"MARIPO";	0	0	0	845	845	0
sub9	bl1	2	*"MELOC";	0	0	1	931	931	0
sub9	bl2	1	*"FRESA";	0	0	0	672	672	0
sub9	bl2	1	*"BHO";	0	0	0	539	539	0
sub9	bl2	2	*"POMO";	0	1	1	526	526	0
sub9	bl2	2	*"LAPIZ";	0	1	1	456	456	0
sub9	bl2	2	*"CUCHARA";	0	1	1	536	536	0
sub9	bl2	2	*"PAJARO";	1	0	1	816	816	0
sub9	bl2	1	*"TELF";	1	1	0	472	472	0
sub9	bl2	2	*"VIOL";	0	1	1	601	601	0
sub9	bl2	2	*"QUESO";	1	0	1	512	512	0
sub9	bl2	1	*"RBOL";	1	1	0	544	544	0
sub9	bl2	2	*"ARDILLA";	0	0	1	506	506	0
sub9	bl2	2	*"CUCHIL";	1	0	1	844	844	0
sub9	bl2	2	*"PATO";	0	0	1	721	721	0
sub9	bl2	1	*"RAMA";	1	0	0	648	648	0
sub9	bl2	2	*"LECHUGA";	0	0	1	1472	1472	0
sub9	bl2	1	*"MARIPO";	0	0	0	693	693	0
sub9	bl2	1	*"OVEJA";	0	1	0	944	944	0
sub9	bl2	2	*"RED";	1	0	1	620	620	0
sub9	bl2	1	*"LLAVE";	1	0	0	518	518	0
sub9	bl2	1	*"NARANJA";	1	0	0	827	827	0
sub9	bl2	2	*"AVI";	1	1	1	537	537	0
sub9	bl2	2	*"DRAG";	0	1	1	629	629	0
sub9	bl2	1	*"CALCET";	0	0	0	539	539	0
sub9	bl2	1	*"ZORRO";	0	0	0	942	942	0
sub9	bl2	2	*"MELOC";	0	0	1	745	745	0
sub9	bl2	2	*"MESA";	1	0	1	560	560	0
sub9	bl2	1	*"DEDO";	1	0	0	605	605	0
sub9	bl2	2	*"ZANAHOR";	0	0	1	589	589	0
sub9	bl2	2	*"CABALLO";	1	1	1	463	463	0
sub9	bl2	2	*"CAMION";	1	1	1	630	630	0
sub9	bl2	1	*"PEONZA";	0	0	0	1122	1122	0
sub9	bl2	1	*"PAT";	0	1	0	695	695	0
sub9	bl2	1	*"TENEDOR";	0	0	0	629	629	0
sub9	bl2	1	*"OSO";	1	1	0	682	682	0
sub9	bl2	2	*"GLOBO";	1	1	1	503	503	0
sub9	bl2	2	*"HOJA";	1	0	1	577	577	0
sub9	bl2	2	*"VELA";	1	0	1	583	583	0
sub9	bl2	2	*"PLATO";	1	1	1	624	624	0
sub9	bl2	2	*"CUBO";	0	0	1	934	934	0
sub9	bl2	1	*"OJO";	1	0	0	508	508	0
sub9	bl2	1	*"TANQUE";	0	1	0	404	404	0
sub9	bl2	2	*"PAN";	1	1	1	500	500	0
sub9	bl2	1	*"ESCOBA";	0	1	0	566	566	0
sub9	bl2	1	*"CERDO";	1	0	0	807	807	0
sub9	bl2	1	*"CAMA";	1	0	0	469	469	0
sub9	bl2	2	*"COCODR";	0	1	1	648	648	0
sub9	bl2	2	*"HUCHA";	0	0	1	717	717	0
sub9	bl2	1	*"PLTN";	0	1	0	452	452	0
sub9	bl2	2	*"PING";	0	1	1	578	578	0
sub9	bl2	1	*"JIRAFA";	0	1	0	519	519	0
sub9	bl2	1	*"VESTIDO";	1	1	0	577	577	0
sub9	bl2	2	*"PELOTA";	1	1	1	481	481	0
sub9	bl2	1	*"RELOJ";	1	1	0	604	604	0
sub9	bl2	2	*"NARIZ";	1	1	1	514	514	0
sub9	bl2	1	*"GUANTE";	0	1	0	623	623	0
sub9	bl2	1	*"HACHA";	0	0	0	710	710	0
sub9	bl2	2	*"GUSANO";	0	0	1	527	527	0
sub9	bl2	1	*"RAT";	0	1	0	801	_	1
sub9	bl2	1	*"CASCO";	1	1	0	448	448	0
sub9	bl2	2	*"ELEFANT";	0	1	1	515	515	0
sub9	bl2	1	*"OREJA";	1	1	0	702	702	0
sub9	bl2	1	*"PANUELO";	1	0	0	869	869	0
sub9	bl2	1	*"FALDA";	1	1	0	668	668	0
sub9	bl2	2	*"GAFAS";	1	0	1	483	483	0
sub9	bl3	1	*"GUANTE";	0	1	0	421	421	0
sub9	bl3	1	*"RAMA";	1	0	0	678	678	0
sub9	bl3	2	*"NARIZ";	1	1	1	491	491	0
sub9	bl3	2	*"RED";	1	0	1	460	460	0
sub9	bl3	1	*"ZORRO";	0	0	0	746	746	0
sub9	bl3	2	*"PATO";	0	0	1	534	534	0
sub9	bl3	1	*"NARANJA";	1	0	0	511	511	0
sub9	bl3	1	*"RELOJ";	1	1	0	599	599	0
sub9	bl3	1	*"OSO";	1	1	0	705	705	0
sub9	bl3	1	*"CALCET";	0	0	0	491	491	0
sub9	bl3	2	*"ELEFANT";	0	1	1	487	487	0
sub9	bl3	2	*"ARDILLA";	0	0	1	838	838	0
sub9	bl3	2	*"CUCHIL";	1	0	1	552	552	0
sub9	bl3	1	*"CASCO";	1	1	0	498	498	0
sub9	bl3	2	*"GLOBO";	1	1	1	410	410	0
sub9	bl3	1	*"VESTIDO";	1	1	0	470	470	0
sub9	bl3	1	*"FALDA";	1	1	0	649	649	0
sub9	bl3	1	*"RBOL";	1	1	0	482	482	0
sub9	bl3	1	*"PANUELO";	1	0	0	730	730	0
sub9	bl3	1	*"DEDO";	1	0	0	488	488	0
sub9	bl3	1	*"BHO";	0	0	0	658	658	0
sub9	bl3	1	*"TENEDOR";	0	0	0	520	520	0
sub9	bl3	1	*"CAMA";	1	0	0	481	481	0
sub9	bl3	1	*"PAT";	0	1	0	566	566	0
sub9	bl3	2	*"PLATO";	1	1	1	490	490	0
sub9	bl3	1	*"TANQUE";	0	1	0	565	565	0
sub9	bl3	2	*"ZANAHOR";	0	0	1	575	575	0
sub9	bl3	2	*"POMO";	0	1	1	546	546	0
sub9	bl3	2	*"PING";	0	1	1	493	493	0
sub9	bl3	2	*"HOJA";	1	0	1	441	441	0
sub9	bl3	2	*"CUCHARA";	0	1	1	596	596	0
sub9	bl3	1	*"TELF";	1	1	0	483	483	0
sub9	bl3	2	*"DRAG";	0	1	1	542	542	0
sub9	bl3	2	*"PAN";	1	1	1	452	452	0
sub9	bl3	1	*"HACHA";	0	0	0	453	453	0
sub9	bl3	2	*"MELOC";	0	0	1	1202	1202	0
sub9	bl3	2	*"AVI";	1	1	1	409	409	0
sub9	bl3	1	*"JIRAFA";	0	1	0	490	490	0
sub9	bl3	1	*"RAT";	0	1	0	705	705	0
sub9	bl3	2	*"CABALLO";	1	1	1	492	492	0
sub9	bl3	2	*"VIOL";	0	1	1	632	632	0
sub9	bl3	2	*"VELA";	1	0	1	707	707	0
sub9	bl3	1	*"LLAVE";	1	0	0	493	493	0
sub9	bl3	1	*"PEONZA";	0	0	0	968	968	0
sub9	bl3	2	*"LAPIZ";	0	1	1	533	533	0
sub9	bl3	1	*"ESCOBA";	0	1	0	450	450	0
sub9	bl3	2	*"LECHUGA";	0	0	1	561	_	1
sub9	bl3	1	*"FRESA";	0	0	0	515	515	0
sub9	bl3	1	*"PLTN";	0	1	0	488	488	0
sub9	bl3	1	*"OVEJA";	0	1	0	734	734	0
sub9	bl3	2	*"HUCHA";	0	0	1	719	719	0
sub9	bl3	1	*"CERDO";	1	0	0	358	358	0
sub9	bl3	1	*"MARIPO";	0	0	0	643	643	0
sub9	bl3	2	*"MESA";	1	0	1	548	548	0
sub9	bl3	1	*"OREJA";	1	1	0	533	533	0
sub9	bl3	2	*"GAFAS";	1	0	1	580	_	1
sub9	bl3	1	*"OJO";	1	0	0	454	454	0
sub9	bl3	2	*"PAJARO";	1	0	1	801	_	1
sub9	bl3	2	*"CAMION";	1	1	1	516	516	0
sub9	bl3	2	*"PELOTA";	1	1	1	542	542	0
sub9	bl3	2	*"QUESO";	1	0	1	454	454	0
sub9	bl3	2	*"CUBO";	0	0	1	730	730	0
sub9	bl3	2	*"GUSANO";	0	0	1	476	476	0
sub9	bl3	2	*"COCODR";	0	1	1	579	579	0
sub10	bl1	1	*"HACHA";	0	0	0	1308	1308	0
sub10	bl1	1	*"TELF";	1	1	0	652	652	0
sub10	bl1	1	*"ZORRO";	0	0	0	1032	1032	0
sub10	bl1	3	*"NUBE";	1	1	1	841	841	0
sub10	bl1	1	*"RELOJ";	1	1	0	689	689	0
sub10	bl1	1	*"PLTN";	0	1	0	665	665	0
sub10	bl1	3	*"SILLA";	1	0	1	399	399	0
sub10	bl1	1	*"OVEJA";	0	1	0	1045	1045	0
sub10	bl1	1	*"BHO";	0	0	0	1036	_	1
sub10	bl1	1	*"CALCET";	0	0	0	725	725	0
sub10	bl1	3	*"UVA";	0	0	1	1098	1098	0
sub10	bl1	3	*"LAGART";	0	0	1	1138	1138	0
sub10	bl1	3	*"GATO";	1	1	1	727	727	0
sub10	bl1	3	*"MANZANA";	1	0	1	876	_	1
sub10	bl1	1	*"CASCO";	1	1	0	869	869	0
sub10	bl1	1	*"NARANJA";	1	0	0	1539	1539	0
sub10	bl1	3	*"SOMBR";	1	0	1	1170	1170	0
sub10	bl1	1	*"TANQUE";	0	1	0	1383	1383	0
sub10	bl1	1	*"OREJA";	1	1	0	652	652	0
sub10	bl1	3	*"SILBATO";	0	0	1	1070	1070	0
sub10	bl1	1	*"ESCOBA";	0	1	0	1347	1347	0
sub10	bl1	3	*"CAMELLO";	0	1	1	584	584	0
sub10	bl1	1	*"GUANTE";	0	1	0	784	784	0
sub10	bl1	1	*"FALDA";	1	1	0	869	869	0
sub10	bl1	3	*"BOLSIL";	1	0	1	675	_	1
sub10	bl1	1	*"OSO";	1	1	0	741	741	0
sub10	bl1	3	*"MARTIL";	0	1	1	652	652	0
sub10	bl1	1	*"LLAVE";	1	0	0	734	734	0
sub10	bl1	1	*"FRESA";	0	0	0	840	840	0
sub10	bl1	1	*"DEDO";	1	0	0	593	593	0
sub10	bl1	1	*"MARIPO";	0	0	0	813	813	0
sub10	bl1	3	*"HUEVO";	1	0	1	676	676	0
sub10	bl1	1	*"CERDO";	1	0	0	739	739	0
sub10	bl1	1	*"OJO";	1	0	0	602	602	0
sub10	bl1	1	*"RAT";	0	1	0	828	828	0
sub10	bl1	1	*"RBOL";	1	1	0	697	697	0
sub10	bl1	1	*"JIRAFA";	0	1	0	847	847	0
sub10	bl1	1	*"TENEDOR";	0	0	0	1052	1052	0
sub10	bl1	3	*"MUELA";	0	0	1	741	741	0
sub10	bl1	3	*"BANCO";	1	1	1	785	785	0
sub10	bl1	3	*"PINCEL";	0	1	1	930	930	0
sub10	bl1	3	*"CAJA";	1	1	1	744	744	0
sub10	bl1	1	*"PAT";	0	1	0	970	970	0
sub10	bl1	3	*"BOMBIL";	0	1	1	1143	_	1
sub10	bl1	3	*"RANA";	0	0	1	763	763	0
sub10	bl1	3	*"ANILLO";	1	1	1	778	778	0
sub10	bl1	3	*"ESCRIT";	0	1	1	864	864	0
sub10	bl1	1	*"RAMA";	1	0	0	867	867	0
sub10	bl1	3	*"CEPILLO";	0	0	1	1314	1314	0
sub10	bl1	1	*"CAMA";	1	0	0	793	793	0
sub10	bl1	1	*"VESTIDO";	1	1	0	646	646	0
sub10	bl1	3	*"GRIFO";	0	0	1	1057	1057	0
sub10	bl1	3	*"SARTEN";	0	0	1	961	961	0
sub10	bl1	1	*"PEONZA";	0	0	0	817	817	0
sub10	bl1	3	*"PERRO";	1	0	1	752	752	0
sub10	bl1	3	*"TIGRE";	0	1	1	636	636	0
sub10	bl1	3	*"CINTUR";	1	1	1	681	681	0
sub10	bl1	3	*"LLUVIA";	1	0	1	824	824	0
sub10	bl1	3	*"TRINEO";	0	1	1	869	869	0
sub10	bl1	3	*"BRAZO";	1	1	1	553	553	0
sub10	bl1	3	*"VENTANA";	1	0	1	642	642	0
sub10	bl1	3	*"FLOR";	1	1	1	702	702	0
sub10	bl1	1	*"PANUELO";	1	0	0	790	790	0
sub10	bl1	3	*"HORMIGA";	0	1	1	765	765	0
sub10	bl2	1	*"FRESA";	0	0	0	636	636	0
sub10	bl2	1	*"OJO";	1	0	0	406	406	0
sub10	bl2	1	*"PANUELO";	1	0	0	616	616	0
sub10	bl2	1	*"BHO";	0	0	0	514	514	0
sub10	bl2	3	*"SOMBR";	1	0	1	871	871	0
sub10	bl2	1	*"LLAVE";	1	0	0	557	557	0
sub10	bl2	1	*"NARANJA";	1	0	0	1013	1013	0
sub10	bl2	3	*"CAMELLO";	0	1	1	439	439	0
sub10	bl2	1	*"ZORRO";	0	0	0	579	579	0
sub10	bl2	1	*"OSO";	1	1	0	575	575	0
sub10	bl2	1	*"CASCO";	1	1	0	560	560	0
sub10	bl2	3	*"SILBATO";	0	0	1	674	674	0
sub10	bl2	3	*"CAJA";	1	1	1	459	459	0
sub10	bl2	3	*"BOLSIL";	1	0	1	863	_	1
sub10	bl2	1	*"MARIPO";	0	0	0	683	683	0
sub10	bl2	3	*"RANA";	0	0	1	618	618	0
sub10	bl2	3	*"LAGART";	0	0	1	933	933	0
sub10	bl2	3	*"BANCO";	1	1	1	681	681	0
sub10	bl2	1	*"PEONZA";	0	0	0	753	753	0
sub10	bl2	1	*"GUANTE";	0	1	0	690	690	0
sub10	bl2	1	*"FALDA";	1	1	0	702	702	0
sub10	bl2	1	*"TANQUE";	0	1	0	739	739	0
sub10	bl2	1	*"PAT";	0	1	0	616	616	0
sub10	bl2	3	*"ANILLO";	1	1	1	469	469	0
sub10	bl2	1	*"HACHA";	0	0	0	462	462	0
sub10	bl2	1	*"RELOJ";	1	1	0	543	543	0
sub10	bl2	3	*"HORMIGA";	0	1	1	594	594	0
sub10	bl2	3	*"VENTANA";	1	0	1	531	531	0
sub10	bl2	1	*"PLTN";	0	1	0	537	537	0
sub10	bl2	3	*"MANZANA";	1	0	1	794	794	0
sub10	bl2	1	*"DEDO";	1	0	0	628	628	0
sub10	bl2	1	*"CERDO";	1	0	0	590	590	0
sub10	bl2	3	*"GRIFO";	0	0	1	1374	1374	0
sub10	bl2	3	*"SARTEN";	0	0	1	835	835	0
sub10	bl2	1	*"VESTIDO";	1	1	0	738	738	0
sub10	bl2	3	*"GATO";	1	1	1	474	474	0
sub10	bl2	3	*"HUEVO";	1	0	1	673	673	0
sub10	bl2	1	*"JIRAFA";	0	1	0	499	499	0
sub10	bl2	3	*"MUELA";	0	0	1	1043	_	1
sub10	bl2	1	*"RAMA";	1	0	0	767	767	0
sub10	bl2	3	*"UVA";	0	0	1	646	_	1
sub10	bl2	3	*"CINTUR";	1	1	1	562	562	0
sub10	bl2	3	*"FLOR";	1	1	1	612	612	0
sub10	bl2	3	*"BRAZO";	1	1	1	611	611	0
sub10	bl2	3	*"NUBE";	1	1	1	648	648	0
sub10	bl2	3	*"SILLA";	1	0	1	697	697	0
sub10	bl2	1	*"ESCOBA";	0	1	0	830	830	0
sub10	bl2	1	*"OVEJA";	0	1	0	816	816	0
sub10	bl2	3	*"PINCEL";	0	1	1	833	833	0
sub10	bl2	1	*"CAMA";	1	0	0	858	858	0
sub10	bl2	1	*"OREJA";	1	1	0	574	574	0
sub10	bl2	1	*"TENEDOR";	0	0	0	886	886	0
sub10	bl2	3	*"TIGRE";	0	1	1	608	608	0
sub10	bl2	3	*"CEPILLO";	0	0	1	808	808	0
sub10	bl2	3	*"PERRO";	1	0	1	600	600	0
sub10	bl2	3	*"TRINEO";	0	1	1	756	756	0
sub10	bl2	3	*"ESCRIT";	0	1	1	468	468	0
sub10	bl2	1	*"CALCET";	0	0	0	646	646	0
sub10	bl2	3	*"BOMBIL";	0	1	1	846	846	0
sub10	bl2	1	*"RAT";	0	1	0	615	615	0
sub10	bl2	1	*"TELF";	1	1	0	576	576	0
sub10	bl2	3	*"LLUVIA";	1	0	1	611	611	0
sub10	bl2	1	*"RBOL";	1	1	0	585	585	0
sub10	bl2	3	*"MARTIL";	0	1	1	558	558	0
sub10	bl3	3	*"ANILLO";	1	1	1	487	487	0
sub10	bl3	1	*"OVEJA";	0	1	0	570	570	0
sub10	bl3	3	*"MARTIL";	0	1	1	474	474	0
sub10	bl3	1	*"MARIPO";	0	0	0	631	631	0
sub10	bl3	3	*"TIGRE";	0	1	1	545	545	0
sub10	bl3	3	*"MANZANA";	1	0	1	710	710	0
sub10	bl3	3	*"SILLA";	1	0	1	674	674	0
sub10	bl3	1	*"FALDA";	1	1	0	578	578	0
sub10	bl3	1	*"PANUELO";	1	0	0	503	503	0
sub10	bl3	1	*"ESCOBA";	0	1	0	651	651	0
sub10	bl3	3	*"CAJA";	1	1	1	527	527	0
sub10	bl3	1	*"NARANJA";	1	0	0	462	_	1
sub10	bl3	1	*"OSO";	1	1	0	702	702	0
sub10	bl3	3	*"BANCO";	1	1	1	460	460	0
sub10	bl3	1	*"CAMA";	1	0	0	599	599	0
sub10	bl3	3	*"CINTUR";	1	1	1	569	569	0
sub10	bl3	3	*"CEPILLO";	0	0	1	721	721	0
sub10	bl3	3	*"LLUVIA";	1	0	1	610	610	0
sub10	bl3	1	*"LLAVE";	1	0	0	622	622	0
sub10	bl3	1	*"HACHA";	0	0	0	524	_	1
sub10	bl3	3	*"BOMBIL";	0	1	1	659	659	0
sub10	bl3	1	*"RELOJ";	1	1	0	559	559	0
sub10	bl3	1	*"VESTIDO";	1	1	0	645	645	0
sub10	bl3	3	*"PINCEL";	0	1	1	458	458	0
sub10	bl3	3	*"BOLSIL";	1	0	1	1002	1002	0
sub10	bl3	3	*"GATO";	1	1	1	466	466	0
sub10	bl3	1	*"TELF";	1	1	0	774	774	0
sub10	bl3	1	*"TANQUE";	0	1	0	687	687	0
sub10	bl3	3	*"NUBE";	1	1	1	583	583	0
sub10	bl3	1	*"GUANTE";	0	1	0	570	570	0
sub10	bl3	1	*"CASCO";	1	1	0	612	612	0
sub10	bl3	3	*"VENTANA";	1	0	1	625	625	0
sub10	bl3	1	*"ZORRO";	0	0	0	697	697	0
sub10	bl3	1	*"JIRAFA";	0	1	0	459	459	0
sub10	bl3	1	*"OREJA";	1	1	0	425	425	0
sub10	bl3	1	*"RAT";	0	1	0	651	651	0
sub10	bl3	3	*"SILBATO";	0	0	1	646	646	0
sub10	bl3	3	*"SARTEN";	0	0	1	590	590	0
sub10	bl3	3	*"UVA";	0	0	1	887	_	1
sub10	bl3	3	*"HUEVO";	1	0	1	466	466	0
sub10	bl3	1	*"CALCET";	0	0	0	484	484	0
sub10	bl3	3	*"CAMELLO";	0	1	1	973	973	0
sub10	bl3	3	*"HORMIGA";	0	1	1	702	702	0
sub10	bl3	1	*"CERDO";	1	0	0	551	551	0
sub10	bl3	3	*"MUELA";	0	0	1	455	_	1
sub10	bl3	1	*"BHO";	0	0	0	678	678	0
sub10	bl3	3	*"TRINEO";	0	1	1	837	837	0
sub10	bl3	1	*"FRESA";	0	0	0	636	636	0
sub10	bl3	1	*"OJO";	1	0	0	566	566	0
sub10	bl3	3	*"SOMBR";	1	0	1	731	731	0
sub10	bl3	3	*"LAGART";	0	0	1	1034	1034	0
sub10	bl3	3	*"RANA";	0	0	1	678	678	0
sub10	bl3	3	*"PERRO";	1	0	1	568	568	0
sub10	bl3	1	*"RAMA";	1	0	0	774	774	0
sub10	bl3	1	*"PLTN";	0	1	0	618	618	0
sub10	bl3	1	*"RBOL";	1	1	0	662	662	0
sub10	bl3	3	*"GRIFO";	0	0	1	1064	1064	0
sub10	bl3	1	*"PEONZA";	0	0	0	514	514	0
sub10	bl3	1	*"TENEDOR";	0	0	0	1127	1127	0
sub10	bl3	3	*"BRAZO";	1	1	1	555	555	0
sub10	bl3	3	*"FLOR";	1	1	1	613	613	0
sub10	bl3	1	*"PAT";	0	1	0	688	688	0
sub10	bl3	3	*"ESCRIT";	0	1	1	743	743	0
sub10	bl3	1	*"DEDO";	1	0	0	610	610	0
sub11	bl1	1	*"FALDA";	1	1	1	633	633	0
sub11	bl1	2	*"GLOBO";	1	1	0	734	734	0
sub11	bl1	2	*"PELOTA";	1	1	0	599	599	0
sub11	bl1	1	*"TELF";	1	1	1	643	643	0
sub11	bl1	1	*"PEONZA";	0	0	1	-3000	_	1
sub11	bl1	2	*"LECHUGA";	0	0	0	1232	_	1
sub11	bl1	1	*"LLAVE";	1	0	1	750	750	0
sub11	bl1	2	*"DRAG";	0	1	0	1133	1133	0
sub11	bl1	1	*"VESTIDO";	1	1	1	-3000	_	0
sub11	bl1	2	*"COCODR";	0	1	0	2162	2162	0
sub11	bl1	1	*"HACHA";	0	0	1	742	742	0
sub11	bl1	1	*"TANQUE";	0	1	1	681	681	0
sub11	bl1	2	*"VELA";	1	0	0	1056	1056	0
sub11	bl1	1	*"NARANJA";	1	0	1	895	895	0
sub11	bl1	1	*"GUANTE";	0	1	1	626	626	0
sub11	bl1	2	*"ZANAHOR";	0	0	0	988	988	0
sub11	bl1	1	*"ESCOBA";	0	1	1	752	752	0
sub11	bl1	2	*"LAPIZ";	0	1	0	637	637	0
sub11	bl1	2	*"VIOL";	0	1	0	600	600	0
sub11	bl1	1	*"DEDO";	1	0	1	617	617	0
sub11	bl1	2	*"ELEFANT";	0	1	0	-3000	_	0
sub11	bl1	1	*"RELOJ";	1	1	1	719	719	0
sub11	bl1	1	*"FRESA";	0	0	1	787	787	0
sub11	bl1	2	*"QUESO";	1	0	0	637	637	0
sub11	bl1	2	*"CUCHIL";	1	0	0	1532	1532	0
sub11	bl1	1	*"RAT";	0	1	1	1103	1103	0
sub11	bl1	2	*"POMO";	0	1	0	1029	1029	0
sub11	bl1	2	*"MELOC";	0	0	0	2388	2388	0
sub11	bl1	2	*"GUSANO";	0	0	0	955	955	0
sub11	bl1	1	*"CAMA";	1	0	1	641	641	0
sub11	bl1	1	*"MARIPO";	0	0	1	783	783	0
sub11	bl1	1	*"OSO";	1	1	1	573	573	0
sub11	bl1	2	*"HUCHA";	0	0	0	911	_	1
sub11	bl1	2	*"NARIZ";	1	1	0	711	711	0
sub11	bl1	2	*"PLATO";	1	1	0	638	638	0
sub11	bl1	2	*"RED";	1	0	0	2689	2689	0
sub11	bl1	2	*"GAFAS";	1	0	0	948	948	0
sub11	bl1	1	*"JIRAFA";	0	1	1	708	708	0
sub11	bl1	1	*"CERDO";	1	0	1	567	567	0
sub11	bl1	1	*"OVEJA";	0	1	1	716	716	0
sub11	bl1	1	*"PAT";	0	1	1	797	797	0
sub11	bl1	1	*"TENEDOR";	0	0	1	1218	1218	0
sub11	bl1	2	*"MESA";	1	0	0	643	643	0
sub11	bl1	2	*"CAMION";	1	1	0	1251	1251	0
sub11	bl1	1	*"CALCET";	0	0	1	900	900	0
sub11	bl1	1	*"RBOL";	1	1	1	794	794	0
sub11	bl1	2	*"CABALLO";	1	1	0	875	875	0
sub11	bl1	2	*"AVI";	1	1	0	647	647	0
sub11	bl1	2	*"PAJARO";	1	0	0	830	830	0
sub11	bl1	1	*"PLTN";	0	1	1	658	658	0
sub11	bl1	1	*"CASCO";	1	1	1	522	522	0
sub11	bl1	1	*"RAMA";	1	0	1	1162	_	1
sub11	bl1	2	*"HOJA";	1	0	0	1853	1853	0
sub11	bl1	1	*"BHO";	0	0	1	919	919	0
sub11	bl1	1	*"OJO";	1	0	1	660	660	0
sub11	bl1	2	*"CUCHARA";	0	1	0	1016	1016	0
sub11	bl1	2	*"PAN";	1	1	0	718	718	0
sub11	bl1	2	*"PING";	0	1	0	851	851	0
sub11	bl1	2	*"CUBO";	0	0	0	-3000	_	1
sub11	bl1	2	*"PATO";	0	0	0	742	742	0
sub11	bl1	1	*"ZORRO";	0	0	1	737	737	0
sub11	bl1	1	*"OREJA";	1	1	1	598	598	0
sub11	bl1	2	*"ARDILLA";	0	0	0	1132	1132	0
sub11	bl1	1	*"PANUELO";	1	0	1	1243	1243	0
sub11	bl2	2	*"HOJA";	1	0	0	543	543	0
sub11	bl2	1	*"CERDO";	1	0	1	621	621	0
sub11	bl2	2	*"CABALLO";	1	1	0	702	702	0
sub11	bl2	2	*"PING";	0	1	0	558	558	0
sub11	bl2	1	*"FALDA";	1	1	1	769	769	0
sub11	bl2	2	*"COCODR";	0	1	0	697	697	0
sub11	bl2	2	*"RED";	1	0	0	765	765	0
sub11	bl2	1	*"BHO";	0	0	1	753	753	0
sub11	bl2	2	*"PATO";	0	0	0	542	542	0
sub11	bl2	2	*"QUESO";	1	0	0	500	500	0
sub11	bl2	2	*"CUCHARA";	0	1	0	572	572	0
sub11	bl2	1	*"RAT";	0	1	1	580	580	0
sub11	bl2	1	*"OREJA";	1	1	1	497	497	0
sub11	bl2	1	*"CAMA";	1	0	1	670	670	0
sub11	bl2	2	*"GAFAS";	1	0	0	631	631	0
[truncated: 3,761 more rows]
