# Supplementary material for: Error-based learning and lexical competition in word production: Evidence from multilingual naming
Source: PLoS One. 2019 Mar 22;14(3):e0213765. doi: 10.1371/journal.pone.0213765 (PMC6430390; doi:10.1371/journal.pone.0213765)
Supplement: S4 File — (XLSX) [file pone.0213765.s005.xlsx]

## Sheet: Spanish (L1 training phase)
subject	repetition	stimulus list	item	frequency	cognate status	Old(1)/New(0)	RT	RT above 250 ms without errors	incorrect
sub1	bl1	1	*"FALDA";	1	1	1	1097	1097	0
sub1	bl1	2	*"GLOBO";	1	1	0	781	781	0
sub1	bl1	2	*"PELOTA";	1	1	0	638	638	0
sub1	bl1	1	*"TELF";	1	1	1	635	635	0
sub1	bl1	1	*"PEONZA";	0	0	1	690	690	0
sub1	bl1	2	*"LECHUGA";	0	0	0	997	997	0
sub1	bl1	1	*"LLAVE";	1	0	1	679	679	0
sub1	bl1	2	*"DRAG";	0	1	0	775	775	0
sub1	bl1	1	*"VESTIDO";	1	1	1	1003	1003	0
sub1	bl1	2	*"COCODR";	0	1	0	831	831	0
sub1	bl1	1	*"HACHA";	0	0	1	791	791	0
sub1	bl1	1	*"TANQUE";	0	1	1	754	754	0
sub1	bl1	2	*"VELA";	1	0	0	765	765	0
sub1	bl1	1	*"NARANJA";	1	0	1	1126	1126	0
sub1	bl1	1	*"GUANTE";	0	1	1	1113	1113	0
sub1	bl1	2	*"ZANAHOR";	0	0	0	764	764	0
sub1	bl1	1	*"ESCOBA";	0	1	1	831	831	0
sub1	bl1	2	*"LAPIZ";	0	1	0	691	691	0
sub1	bl1	2	*"VIOL";	0	1	0	931	931	0
sub1	bl1	1	*"DEDO";	1	0	1	733	733	0
sub1	bl1	2	*"ELEFANT";	0	1	0	642	642	0
sub1	bl1	1	*"RELOJ";	1	1	1	853	853	0
sub1	bl1	1	*"FRESA";	0	0	1	1132	1132	0
sub1	bl1	2	*"QUESO";	1	0	0	847	847	0
sub1	bl1	2	*"CUCHIL";	1	0	0	1171	1171	0
sub1	bl1	1	*"RAT";	0	1	1	-3000	_	0
sub1	bl1	2	*"POMO";	0	1	0	1088	1088	0
sub1	bl1	2	*"MELOC";	0	0	0	2034	2034	0
sub1	bl1	2	*"GUSANO";	0	0	0	1003	1003	0
sub1	bl1	1	*"CAMA";	1	0	1	741	741	0
sub1	bl1	1	*"MARIPO";	0	0	1	714	714	0
sub1	bl1	1	*"OSO";	1	1	1	1014	1014	0
sub1	bl1	2	*"HUCHA";	0	0	0	885	_	1
sub1	bl1	2	*"NARIZ";	1	1	0	905	905	0
sub1	bl1	2	*"PLATO";	1	1	0	919	919	0
sub1	bl1	2	*"RED";	1	0	0	1119	_	1
sub1	bl1	2	*"GAFAS";	1	0	0	787	787	0
sub1	bl1	1	*"JIRAFA";	0	1	1	764	764	0
sub1	bl1	1	*"CERDO";	1	0	1	1115	1115	0
sub1	bl1	1	*"OVEJA";	0	1	1	838	838	0
sub1	bl1	1	*"PAT";	0	1	1	820	820	0
sub1	bl1	1	*"TENEDOR";	0	0	1	1368	1368	0
sub1	bl1	2	*"MESA";	1	0	0	942	942	0
sub1	bl1	2	*"CAMION";	1	1	0	703	703	0
sub1	bl1	1	*"CALCET";	0	0	1	689	689	0
sub1	bl1	1	*"RBOL";	1	1	1	736	736	0
sub1	bl1	2	*"CABALLO";	1	1	0	878	878	0
sub1	bl1	2	*"AVI";	1	1	0	751	751	0
sub1	bl1	2	*"PAJARO";	1	0	0	748	748	0
sub1	bl1	1	*"PLTN";	0	1	1	666	666	0
sub1	bl1	1	*"CASCO";	1	1	1	795	795	0
sub1	bl1	1	*"RAMA";	1	0	1	972	972	0
sub1	bl1	2	*"HOJA";	1	0	0	937	937	0
sub1	bl1	1	*"BHO";	0	0	1	1148	1148	0
sub1	bl1	1	*"OJO";	1	0	1	747	747	0
sub1	bl1	2	*"CUCHARA";	0	1	0	1257	1257	0
sub1	bl1	2	*"PAN";	1	1	0	907	907	0
sub1	bl1	2	*"PING";	0	1	0	984	984	0
sub1	bl1	2	*"CUBO";	0	0	0	910	910	0
sub1	bl1	2	*"PATO";	0	0	0	964	964	0
sub1	bl1	1	*"ZORRO";	0	0	1	1018	1018	0
sub1	bl1	1	*"OREJA";	1	1	1	740	740	0
sub1	bl1	2	*"ARDILLA";	0	0	0	961	961	0
sub1	bl1	1	*"PANUELO";	1	0	1	-3000	_	1
sub1	bl2	2	*"HOJA";	1	0	0	676	676	0
sub1	bl2	1	*"CERDO";	1	0	1	734	734	0
sub1	bl2	2	*"CABALLO";	1	1	0	524	524	0
sub1	bl2	2	*"PING";	0	1	0	581	581	0
sub1	bl2	1	*"FALDA";	1	1	1	803	803	0
sub1	bl2	2	*"COCODR";	0	1	0	581	581	0
sub1	bl2	2	*"RED";	1	0	0	738	738	0
sub1	bl2	1	*"BHO";	0	0	1	627	627	0
sub1	bl2	2	*"PATO";	0	0	0	787	787	0
sub1	bl2	2	*"QUESO";	1	0	0	592	592	0
sub1	bl2	2	*"CUCHARA";	0	1	0	698	698	0
sub1	bl2	1	*"RAT";	0	1	1	517	517	0
sub1	bl2	1	*"OREJA";	1	1	1	534	534	0
sub1	bl2	1	*"CAMA";	1	0	1	612	612	0
sub1	bl2	2	*"GAFAS";	1	0	0	660	660	0
sub1	bl2	1	*"ZORRO";	0	0	1	650	650	0
sub1	bl2	1	*"ESCOBA";	0	1	1	595	595	0
sub1	bl2	1	*"NARANJA";	1	0	1	1298	_	1
sub1	bl2	1	*"TANQUE";	0	1	1	691	691	0
sub1	bl2	2	*"ZANAHOR";	0	0	0	677	677	0
sub1	bl2	1	*"LLAVE";	1	0	1	644	644	0
sub1	bl2	2	*"GLOBO";	1	1	0	687	687	0
sub1	bl2	1	*"RAMA";	1	0	1	734	734	0
sub1	bl2	2	*"MELOC";	0	0	0	924	924	0
sub1	bl2	1	*"HACHA";	0	0	1	613	613	0
sub1	bl2	1	*"PAT";	0	1	1	649	649	0
sub1	bl2	1	*"OJO";	1	0	1	550	550	0
sub1	bl2	2	*"AVI";	1	1	0	550	550	0
sub1	bl2	1	*"TELF";	1	1	1	579	579	0
sub1	bl2	1	*"CASCO";	1	1	1	578	578	0
sub1	bl2	1	*"MARIPO";	0	0	1	641	641	0
sub1	bl2	2	*"DRAG";	0	1	0	860	860	0
sub1	bl2	1	*"TENEDOR";	0	0	1	651	651	0
sub1	bl2	2	*"VELA";	1	0	0	675	675	0
sub1	bl2	2	*"NARIZ";	1	1	0	649	649	0
sub1	bl2	2	*"HUCHA";	0	0	0	873	873	0
sub1	bl2	1	*"CALCET";	0	0	1	579	579	0
sub1	bl2	2	*"CUCHIL";	1	0	0	860	860	0
sub1	bl2	1	*"PLTN";	0	1	1	609	609	0
sub1	bl2	2	*"PAJARO";	1	0	0	617	617	0
sub1	bl2	1	*"PEONZA";	0	0	1	631	631	0
sub1	bl2	2	*"ARDILLA";	0	0	0	921	921	0
sub1	bl2	2	*"LECHUGA";	0	0	0	934	934	0
sub1	bl2	1	*"VESTIDO";	1	1	1	702	702	0
sub1	bl2	1	*"RBOL";	1	1	1	639	639	0
sub1	bl2	1	*"RELOJ";	1	1	1	633	633	0
sub1	bl2	1	*"OVEJA";	0	1	1	885	885	0
sub1	bl2	2	*"LAPIZ";	0	1	0	591	591	0
sub1	bl2	2	*"PAN";	1	1	0	761	761	0
sub1	bl2	1	*"OSO";	1	1	1	748	748	0
sub1	bl2	1	*"GUANTE";	0	1	1	738	738	0
sub1	bl2	2	*"PLATO";	1	1	0	902	902	0
sub1	bl2	1	*"JIRAFA";	0	1	1	666	666	0
sub1	bl2	2	*"PELOTA";	1	1	0	677	677	0
sub1	bl2	2	*"ELEFANT";	0	1	0	596	596	0
sub1	bl2	2	*"VIOL";	0	1	0	735	735	0
sub1	bl2	1	*"PANUELO";	1	0	1	1469	1469	0
sub1	bl2	1	*"DEDO";	1	0	1	719	719	0
sub1	bl2	2	*"MESA";	1	0	0	610	610	0
sub1	bl2	2	*"CAMION";	1	1	0	538	538	0
sub1	bl2	2	*"POMO";	0	1	0	954	954	0
sub1	bl2	2	*"GUSANO";	0	0	0	749	749	0
sub1	bl2	2	*"CUBO";	0	0	0	960	960	0
sub1	bl2	1	*"FRESA";	0	0	1	736	736	0
sub1	bl3	2	*"CUBO";	0	0	0	632	632	0
sub1	bl3	2	*"GLOBO";	1	1	0	627	627	0
sub1	bl3	1	*"RAT";	0	1	1	603	603	0
sub1	bl3	1	*"VESTIDO";	1	1	1	572	572	0
sub1	bl3	2	*"LECHUGA";	0	0	0	665	665	0
sub1	bl3	1	*"RBOL";	1	1	1	587	587	0
sub1	bl3	2	*"GAFAS";	1	0	0	613	613	0
sub1	bl3	2	*"RED";	1	0	0	725	725	0
sub1	bl3	1	*"HACHA";	0	0	1	581	581	0
sub1	bl3	2	*"PLATO";	1	1	0	612	612	0
sub1	bl3	1	*"ESCOBA";	0	1	1	547	547	0
sub1	bl3	2	*"CAMION";	1	1	0	540	540	0
sub1	bl3	1	*"RAMA";	1	0	1	783	783	0
sub1	bl3	2	*"MELOC";	0	0	0	727	727	0
sub1	bl3	2	*"HUCHA";	0	0	0	816	816	0
sub1	bl3	2	*"MESA";	1	0	0	574	574	0
sub1	bl3	1	*"OJO";	1	0	1	614	614	0
sub1	bl3	1	*"PAT";	0	1	1	607	607	0
sub1	bl3	2	*"ELEFANT";	0	1	0	550	550	0
sub1	bl3	1	*"FALDA";	1	1	1	866	866	0
sub1	bl3	2	*"NARIZ";	1	1	0	599	599	0
sub1	bl3	2	*"VIOL";	0	1	0	591	591	0
sub1	bl3	1	*"OREJA";	1	1	1	565	565	0
sub1	bl3	1	*"CERDO";	1	0	1	681	681	0
sub1	bl3	1	*"PANUELO";	1	0	1	992	992	0
sub1	bl3	1	*"ZORRO";	0	0	1	739	739	0
sub1	bl3	1	*"PEONZA";	0	0	1	631	631	0
sub1	bl3	1	*"DEDO";	1	0	1	816	816	0
sub1	bl3	1	*"MARIPO";	0	0	1	688	688	0
sub1	bl3	1	*"BHO";	0	0	1	722	722	0
sub1	bl3	2	*"CUCHIL";	1	0	0	929	929	0
sub1	bl3	2	*"VELA";	1	0	0	731	731	0
sub1	bl3	1	*"TENEDOR";	0	0	1	652	652	0
sub1	bl3	1	*"JIRAFA";	0	1	1	748	748	0
sub1	bl3	2	*"PAJARO";	1	0	0	775	775	0
sub1	bl3	2	*"PING";	0	1	0	787	787	0
sub1	bl3	1	*"TANQUE";	0	1	1	664	664	0
sub1	bl3	1	*"LLAVE";	1	0	1	702	702	0
sub1	bl3	2	*"PATO";	0	0	0	866	866	0
sub1	bl3	1	*"GUANTE";	0	1	1	680	680	0
sub1	bl3	1	*"OVEJA";	0	1	1	710	710	0
sub1	bl3	2	*"POMO";	0	1	0	652	652	0
sub1	bl3	1	*"CALCET";	0	0	1	605	605	0
sub1	bl3	2	*"DRAG";	0	1	0	722	722	0
sub1	bl3	2	*"QUESO";	1	0	0	653	653	0
sub1	bl3	1	*"OSO";	1	1	1	665	665	0
sub1	bl3	2	*"AVI";	1	1	0	610	610	0
sub1	bl3	2	*"PELOTA";	1	1	0	530	530	0
sub1	bl3	2	*"COCODR";	0	1	0	1097	1097	0
sub1	bl3	1	*"FRESA";	0	0	1	669	669	0
sub1	bl3	2	*"ZANAHOR";	0	0	0	661	661	0
sub1	bl3	1	*"RELOJ";	1	1	1	667	667	0
sub1	bl3	2	*"ARDILLA";	0	0	0	771	771	0
sub1	bl3	2	*"LAPIZ";	0	1	0	589	589	0
sub1	bl3	2	*"GUSANO";	0	0	0	772	772	0
sub1	bl3	1	*"PLTN";	0	1	1	562	562	0
sub1	bl3	2	*"PAN";	1	1	0	785	785	0
sub1	bl3	2	*"HOJA";	1	0	0	672	672	0
sub1	bl3	2	*"CUCHARA";	0	1	0	693	693	0
sub1	bl3	1	*"NARANJA";	1	0	1	1317	1317	0
sub1	bl3	1	*"TELF";	1	1	1	664	664	0
sub1	bl3	1	*"CAMA";	1	0	1	600	600	0
sub1	bl3	1	*"CASCO";	1	1	1	687	687	0
sub1	bl3	2	*"CABALLO";	1	1	0	727	727	0
sub2	bl1	1	*"FALDA";	1	1	1	758	758	0
sub2	bl1	2	*"GLOBO";	1	1	0	902	902	0
sub2	bl1	2	*"PELOTA";	1	1	0	996	996	0
sub2	bl1	1	*"TELF";	1	1	1	674	674	0
sub2	bl1	1	*"PEONZA";	0	0	1	709	709	0
sub2	bl1	2	*"LECHUGA";	0	0	0	950	950	0
sub2	bl1	1	*"LLAVE";	1	0	1	728	728	0
sub2	bl1	2	*"DRAG";	0	1	0	1227	1227	0
sub2	bl1	1	*"VESTIDO";	1	1	1	889	889	0
sub2	bl1	2	*"COCODR";	0	1	0	-3000	_	1
sub2	bl1	1	*"HACHA";	0	0	1	1097	_	1
sub2	bl1	1	*"TANQUE";	0	1	1	-3000	_	1
sub2	bl1	2	*"VELA";	1	0	0	669	669	0
sub2	bl1	1	*"NARANJA";	1	0	1	1059	1059	0
sub2	bl1	1	*"GUANTE";	0	1	1	680	680	0
sub2	bl1	2	*"ZANAHOR";	0	0	0	781	781	0
sub2	bl1	1	*"ESCOBA";	0	1	1	1220	1220	0
sub2	bl1	2	*"LAPIZ";	0	1	0	634	634	0
sub2	bl1	2	*"VIOL";	0	1	0	1369	1369	0
sub2	bl1	1	*"DEDO";	1	0	1	771	771	0
sub2	bl1	2	*"ELEFANT";	0	1	0	785	785	0
sub2	bl1	1	*"RELOJ";	1	1	1	942	942	0
sub2	bl1	1	*"FRESA";	0	0	1	1336	1336	0
sub2	bl1	2	*"QUESO";	1	0	0	1115	1115	0
sub2	bl1	2	*"CUCHIL";	1	0	0	920	920	0
sub2	bl1	1	*"RAT";	0	1	1	873	873	0
sub2	bl1	2	*"POMO";	0	1	0	2382	_	1
sub2	bl1	2	*"MELOC";	0	0	0	2675	_	1
sub2	bl1	2	*"GUSANO";	0	0	0	1149	1149	0
sub2	bl1	1	*"CAMA";	1	0	1	716	716	0
sub2	bl1	1	*"MARIPO";	0	0	1	894	894	0
sub2	bl1	1	*"OSO";	1	1	1	1045	1045	0
sub2	bl1	2	*"HUCHA";	0	0	0	1519	_	1
sub2	bl1	2	*"NARIZ";	1	1	0	690	690	0
sub2	bl1	2	*"PLATO";	1	1	0	946	946	0
sub2	bl1	2	*"RED";	1	0	0	1014	_	1
sub2	bl1	2	*"GAFAS";	1	0	0	641	641	0
sub2	bl1	1	*"JIRAFA";	0	1	1	897	897	0
sub2	bl1	1	*"CERDO";	1	0	1	1274	1274	0
sub2	bl1	1	*"OVEJA";	0	1	1	-3000	_	1
sub2	bl1	1	*"PAT";	0	1	1	2238	_	1
sub2	bl1	1	*"TENEDOR";	0	0	1	912	912	0
sub2	bl1	2	*"MESA";	1	0	0	648	648	0
sub2	bl1	2	*"CAMION";	1	1	0	774	774	0
sub2	bl1	1	*"CALCET";	0	0	1	656	656	0
sub2	bl1	1	*"RBOL";	1	1	1	638	638	0
sub2	bl1	2	*"CABALLO";	1	1	0	1993	1993	0
sub2	bl1	2	*"AVI";	1	1	0	523	523	0
sub2	bl1	2	*"PAJARO";	1	0	0	856	856	0
sub2	bl1	1	*"PLTN";	0	1	1	977	977	0
sub2	bl1	1	*"CASCO";	1	1	1	2043	2043	0
sub2	bl1	1	*"RAMA";	1	0	1	1687	_	1
sub2	bl1	2	*"HOJA";	1	0	0	752	752	0
sub2	bl1	1	*"BHO";	0	0	1	1342	1342	0
sub2	bl1	1	*"OJO";	1	0	1	553	_	1
sub2	bl1	2	*"CUCHARA";	0	1	0	1061	1061	0
sub2	bl1	2	*"PAN";	1	1	0	1239	1239	0
sub2	bl1	2	*"PING";	0	1	0	766	_	1
sub2	bl1	2	*"CUBO";	0	0	0	2341	_	1
sub2	bl1	2	*"PATO";	0	0	0	1305	1305	0
sub2	bl1	1	*"ZORRO";	0	0	1	1744	1744	0
sub2	bl1	1	*"OREJA";	1	1	1	761	761	0
sub2	bl1	2	*"ARDILLA";	0	0	0	2305	2305	0
sub2	bl1	1	*"PANUELO";	1	0	1	1204	1204	0
sub2	bl2	2	*"HOJA";	1	0	0	513	513	0
sub2	bl2	1	*"CERDO";	1	0	1	863	863	0
sub2	bl2	2	*"CABALLO";	1	1	0	602	602	0
sub2	bl2	2	*"PING";	0	1	0	624	624	0
sub2	bl2	1	*"FALDA";	1	1	1	620	620	0
sub2	bl2	2	*"COCODR";	0	1	0	569	569	0
sub2	bl2	2	*"RED";	1	0	0	963	963	0
sub2	bl2	1	*"BHO";	0	0	1	886	886	0
sub2	bl2	2	*"PATO";	0	0	0	743	743	0
sub2	bl2	2	*"QUESO";	1	0	0	880	880	0
sub2	bl2	2	*"CUCHARA";	0	1	0	598	598	0
sub2	bl2	1	*"RAT";	0	1	1	808	808	0
sub2	bl2	1	*"OREJA";	1	1	1	591	591	0
sub2	bl2	1	*"CAMA";	1	0	1	564	564	0
sub2	bl2	2	*"GAFAS";	1	0	0	605	605	0
sub2	bl2	1	*"ZORRO";	0	0	1	1014	1014	0
sub2	bl2	1	*"ESCOBA";	0	1	1	788	788	0
sub2	bl2	1	*"NARANJA";	1	0	1	1909	_	1
sub2	bl2	1	*"TANQUE";	0	1	1	680	680	0
sub2	bl2	2	*"ZANAHOR";	0	0	0	627	627	0
sub2	bl2	1	*"LLAVE";	1	0	1	768	768	0
sub2	bl2	2	*"GLOBO";	1	1	0	715	715	0
sub2	bl2	1	*"RAMA";	1	0	1	880	880	0
sub2	bl2	2	*"MELOC";	0	0	0	1505	1505	0
sub2	bl2	1	*"HACHA";	0	0	1	830	830	0
sub2	bl2	1	*"PAT";	0	1	1	1213	1213	0
sub2	bl2	1	*"OJO";	1	0	1	605	605	0
sub2	bl2	2	*"AVI";	1	1	0	542	542	0
sub2	bl2	1	*"TELF";	1	1	1	657	657	0
sub2	bl2	1	*"CASCO";	1	1	1	757	757	0
sub2	bl2	1	*"MARIPO";	0	0	1	984	984	0
sub2	bl2	2	*"DRAG";	0	1	0	845	845	0
sub2	bl2	1	*"TENEDOR";	0	0	1	968	968	0
sub2	bl2	2	*"VELA";	1	0	0	708	708	0
sub2	bl2	2	*"NARIZ";	1	1	0	649	649	0
sub2	bl2	2	*"HUCHA";	0	0	0	1100	1100	0
sub2	bl2	1	*"CALCET";	0	0	1	514	514	0
sub2	bl2	2	*"CUCHIL";	1	0	0	773	773	0
sub2	bl2	1	*"PLTN";	0	1	1	1210	1210	0
sub2	bl2	2	*"PAJARO";	1	0	0	812	812	0
sub2	bl2	1	*"PEONZA";	0	0	1	1547	1547	0
sub2	bl2	2	*"ARDILLA";	0	0	0	1079	1079	0
sub2	bl2	2	*"LECHUGA";	0	0	0	1253	_	1
sub2	bl2	1	*"VESTIDO";	1	1	1	1030	1030	0
sub2	bl2	1	*"RBOL";	1	1	1	568	568	0
sub2	bl2	1	*"RELOJ";	1	1	1	557	557	0
sub2	bl2	1	*"OVEJA";	0	1	1	1948	1948	0
sub2	bl2	2	*"LAPIZ";	0	1	0	606	606	0
sub2	bl2	2	*"PAN";	1	1	0	840	840	0
sub2	bl2	1	*"OSO";	1	1	1	694	694	0
sub2	bl2	1	*"GUANTE";	0	1	1	603	603	0
sub2	bl2	2	*"PLATO";	1	1	0	697	697	0
sub2	bl2	1	*"JIRAFA";	0	1	1	682	682	0
sub2	bl2	2	*"PELOTA";	1	1	0	1313	1313	0
sub2	bl2	2	*"ELEFANT";	0	1	0	677	677	0
sub2	bl2	2	*"VIOL";	0	1	0	906	906	0
sub2	bl2	1	*"PANUELO";	1	0	1	1173	1173	0
sub2	bl2	1	*"DEDO";	1	0	1	700	700	0
sub2	bl2	2	*"MESA";	1	0	0	633	633	0
sub2	bl2	2	*"CAMION";	1	1	0	570	570	0
sub2	bl2	2	*"POMO";	0	1	0	932	932	0
sub2	bl2	2	*"GUSANO";	0	0	0	844	844	0
sub2	bl2	2	*"CUBO";	0	0	0	982	982	0
sub2	bl2	1	*"FRESA";	0	0	1	997	997	0
sub2	bl3	2	*"CUBO";	0	0	0	739	739	0
sub2	bl3	2	*"GLOBO";	1	1	0	672	672	0
sub2	bl3	1	*"RAT";	0	1	1	775	775	0
sub2	bl3	1	*"VESTIDO";	1	1	1	1328	1328	0
sub2	bl3	2	*"LECHUGA";	0	0	0	781	781	0
sub2	bl3	1	*"RBOL";	1	1	1	540	540	0
sub2	bl3	2	*"GAFAS";	1	0	0	547	547	0
sub2	bl3	2	*"RED";	1	0	0	869	869	0
sub2	bl3	1	*"HACHA";	0	0	1	672	672	0
sub2	bl3	2	*"PLATO";	1	1	0	586	586	0
sub2	bl3	1	*"ESCOBA";	0	1	1	1210	1210	0
sub2	bl3	2	*"CAMION";	1	1	0	525	525	0
sub2	bl3	1	*"RAMA";	1	0	1	798	798	0
sub2	bl3	2	*"MELOC";	0	0	0	940	940	0
sub2	bl3	2	*"HUCHA";	0	0	0	1061	1061	0
sub2	bl3	2	*"MESA";	1	0	0	518	518	0
sub2	bl3	1	*"OJO";	1	0	1	510	510	0
sub2	bl3	1	*"PAT";	0	1	1	969	969	0
sub2	bl3	2	*"ELEFANT";	0	1	0	575	575	0
sub2	bl3	1	*"FALDA";	1	1	1	634	634	0
sub2	bl3	2	*"NARIZ";	1	1	0	603	603	0
sub2	bl3	2	*"VIOL";	0	1	0	836	836	0
sub2	bl3	1	*"OREJA";	1	1	1	570	570	0
sub2	bl3	1	*"CERDO";	1	0	1	846	846	0
sub2	bl3	1	*"PANUELO";	1	0	1	1020	1020	0
sub2	bl3	1	*"ZORRO";	0	0	1	925	925	0
sub2	bl3	1	*"PEONZA";	0	0	1	891	891	0
sub2	bl3	1	*"DEDO";	1	0	1	605	605	0
sub2	bl3	1	*"MARIPO";	0	0	1	781	781	0
sub2	bl3	1	*"BHO";	0	0	1	702	702	0
sub2	bl3	2	*"CUCHIL";	1	0	0	834	834	0
sub2	bl3	2	*"VELA";	1	0	0	720	720	0
sub2	bl3	1	*"TENEDOR";	0	0	1	940	940	0
sub2	bl3	1	*"JIRAFA";	0	1	1	651	651	0
sub2	bl3	2	*"PAJARO";	1	0	0	722	722	0
sub2	bl3	2	*"PING";	0	1	0	582	582	0
sub2	bl3	1	*"TANQUE";	0	1	1	601	601	0
sub2	bl3	1	*"LLAVE";	1	0	1	883	883	0
sub2	bl3	2	*"PATO";	0	0	0	828	828	0
sub2	bl3	1	*"GUANTE";	0	1	1	552	552	0
sub2	bl3	1	*"OVEJA";	0	1	1	995	995	0
sub2	bl3	2	*"POMO";	0	1	0	764	764	0
sub2	bl3	1	*"CALCET";	0	0	1	1010	1010	0
sub2	bl3	2	*"DRAG";	0	1	0	890	890	0
sub2	bl3	2	*"QUESO";	1	0	0	626	626	0
sub2	bl3	1	*"OSO";	1	1	1	721	721	0
sub2	bl3	2	*"AVI";	1	1	0	545	545	0
sub2	bl3	2	*"PELOTA";	1	1	0	806	806	0
sub2	bl3	2	*"COCODR";	0	1	0	721	_	1
sub2	bl3	1	*"FRESA";	0	0	1	947	947	0
sub2	bl3	2	*"ZANAHOR";	0	0	0	901	901	0
sub2	bl3	1	*"RELOJ";	1	1	1	557	557	0
sub2	bl3	2	*"ARDILLA";	0	0	0	1503	1503	0
sub2	bl3	2	*"LAPIZ";	0	1	0	564	564	0
sub2	bl3	2	*"GUSANO";	0	0	0	895	895	0
sub2	bl3	1	*"PLTN";	0	1	1	682	682	0
sub2	bl3	2	*"PAN";	1	1	0	982	982	0
sub2	bl3	2	*"HOJA";	1	0	0	854	854	0
sub2	bl3	2	*"CUCHARA";	0	1	0	758	758	0
sub2	bl3	1	*"NARANJA";	1	0	1	963	963	0
sub2	bl3	1	*"TELF";	1	1	1	578	578	0
sub2	bl3	1	*"CAMA";	1	0	1	876	876	0
sub2	bl3	1	*"CASCO";	1	1	1	751	751	0
sub2	bl3	2	*"CABALLO";	1	1	0	810	810	0
sub3	bl1	1	*"TANQUE";	0	1	1	-3000	_	1
sub3	bl1	3	*"CAJA";	1	1	0	674	674	0
sub3	bl1	3	*"TIGRE";	0	1	0	750	750	0
sub3	bl1	1	*"OREJA";	1	1	1	622	622	0
sub3	bl1	3	*"BRAZO";	1	1	0	709	709	0
sub3	bl1	3	*"PERRO";	1	0	0	674	674	0
sub3	bl1	3	*"CAMELLO";	0	1	0	712	712	0
sub3	bl1	3	*"HORMIGA";	0	1	0	762	762	0
sub3	bl1	3	*"MANZANA";	1	0	0	685	685	0
sub3	bl1	3	*"HUEVO";	1	0	0	694	694	0
sub3	bl1	3	*"MUELA";	0	0	0	1008	_	1
sub3	bl1	3	*"VENTANA";	1	0	0	829	829	0
sub3	bl1	3	*"NUBE";	1	1	0	1371	1371	0
sub3	bl1	1	*"VESTIDO";	1	1	1	678	678	0
sub3	bl1	3	*"BANCO";	1	1	0	662	662	0
sub3	bl1	1	*"PAT";	0	1	1	1020	1020	0
sub3	bl1	1	*"CASCO";	1	1	1	697	697	0
sub3	bl1	1	*"RELOJ";	1	1	1	626	626	0
sub3	bl1	3	*"GATO";	1	1	0	589	589	0
sub3	bl1	1	*"LLAVE";	1	0	1	598	598	0
sub3	bl1	3	*"BOMBIL";	0	1	0	666	666	0
sub3	bl1	3	*"CEPILLO";	0	0	0	779	779	0
sub3	bl1	3	*"SILLA";	1	0	0	576	576	0
sub3	bl1	3	*"TRINEO";	0	1	0	2236	_	1
sub3	bl1	3	*"CINTUR";	1	1	0	790	790	0
sub3	bl1	1	*"RBOL";	1	1	1	713	713	0
sub3	bl1	1	*"MARIPO";	0	0	1	657	657	0
sub3	bl1	3	*"SILBATO";	0	0	0	1293	1293	0
sub3	bl1	1	*"OJO";	1	0	1	642	642	0
sub3	bl1	1	*"PANUELO";	1	0	1	867	_	1
sub3	bl1	3	*"RANA";	0	0	0	665	665	0
sub3	bl1	3	*"SARTEN";	0	0	0	628	628	0
sub3	bl1	3	*"SOMBR";	1	0	0	713	713	0
sub3	bl1	1	*"CALCET";	0	0	1	1097	_	1
sub3	bl1	3	*"GRIFO";	0	0	0	653	653	0
sub3	bl1	1	*"TELF";	1	1	1	606	606	0
sub3	bl1	3	*"MARTIL";	0	1	0	677	677	0
sub3	bl1	1	*"JIRAFA";	0	1	1	638	638	0
sub3	bl1	1	*"PLTN";	0	1	1	618	618	0
sub3	bl1	3	*"ANILLO";	1	1	0	870	870	0
sub3	bl1	1	*"ZORRO";	0	0	1	1232	1232	0
sub3	bl1	1	*"DEDO";	1	0	1	709	709	0
sub3	bl1	1	*"HACHA";	0	0	1	787	787	0
sub3	bl1	1	*"GUANTE";	0	1	1	825	825	0
sub3	bl1	1	*"OVEJA";	0	1	1	820	820	0
sub3	bl1	1	*"BHO";	0	0	1	842	842	0
sub3	bl1	3	*"PINCEL";	0	1	0	994	994	0
sub3	bl1	1	*"FALDA";	1	1	1	1157	1157	0
sub3	bl1	1	*"TENEDOR";	0	0	1	841	841	0
sub3	bl1	3	*"LAGART";	0	0	0	2444	2444	0
sub3	bl1	1	*"RAT";	0	1	1	1017	1017	0
sub3	bl1	1	*"OSO";	1	1	1	898	898	0
sub3	bl1	1	*"FRESA";	0	0	1	948	948	0
sub3	bl1	1	*"CAMA";	1	0	1	674	674	0
sub3	bl1	1	*"ESCOBA";	0	1	1	999	999	0
sub3	bl1	1	*"CERDO";	1	0	1	870	870	0
sub3	bl1	1	*"NARANJA";	1	0	1	910	910	0
sub3	bl1	3	*"UVA";	0	0	0	1075	1075	0
sub3	bl1	1	*"PEONZA";	0	0	1	855	855	0
sub3	bl1	3	*"FLOR";	1	1	0	779	779	0
sub3	bl1	3	*"BOLSIL";	1	0	0	-3000	_	1
sub3	bl1	1	*"RAMA";	1	0	1	1083	1083	0
sub3	bl1	3	*"LLUVIA";	1	0	0	1070	1070	0
sub3	bl1	3	*"ESCRIT";	0	1	0	1111	_	1
sub3	bl2	1	*"BHO";	0	0	1	1218	1218	0
sub3	bl2	3	*"BOMBIL";	0	1	0	618	618	0
sub3	bl2	1	*"PANUELO";	1	0	1	894	894	0
sub3	bl2	1	*"FALDA";	1	1	1	805	805	0
sub3	bl2	3	*"SARTEN";	0	0	0	576	576	0
sub3	bl2	1	*"PLTN";	0	1	1	788	788	0
sub3	bl2	1	*"OREJA";	1	1	1	607	607	0
sub3	bl2	3	*"LAGART";	0	0	0	748	748	0
sub3	bl2	3	*"CEPILLO";	0	0	0	721	721	0
sub3	bl2	1	*"VESTIDO";	1	1	1	621	621	0
sub3	bl2	3	*"GRIFO";	0	0	0	1047	1047	0
sub3	bl2	1	*"CALCET";	0	0	1	555	555	0
sub3	bl2	3	*"BOLSIL";	1	0	0	2448	2448	0
sub3	bl2	1	*"PAT";	0	1	1	1065	1065	0
sub3	bl2	1	*"ESCOBA";	0	1	1	1002	1002	0
sub3	bl2	3	*"ANILLO";	1	1	0	731	731	0
sub3	bl2	1	*"OVEJA";	0	1	1	742	742	0
sub3	bl2	1	*"GUANTE";	0	1	1	819	819	0
sub3	bl2	1	*"CAMA";	1	0	1	578	578	0
sub3	bl2	3	*"VENTANA";	1	0	0	644	644	0
sub3	bl2	3	*"TIGRE";	0	1	0	768	768	0
sub3	bl2	3	*"RANA";	0	0	0	900	900	0
sub3	bl2	3	*"PERRO";	1	0	0	1153	1153	0
sub3	bl2	3	*"LLUVIA";	1	0	0	627	627	0
sub3	bl2	3	*"ESCRIT";	0	1	0	828	828	0
sub3	bl2	3	*"CAJA";	1	1	0	662	662	0
sub3	bl2	1	*"TENEDOR";	0	0	1	593	593	0
sub3	bl2	3	*"TRINEO";	0	1	0	-3000	_	1
sub3	bl2	3	*"CINTUR";	1	1	0	703	703	0
sub3	bl2	1	*"RBOL";	1	1	1	620	620	0
sub3	bl2	3	*"MARTIL";	0	1	0	650	650	0
sub3	bl2	3	*"SILLA";	1	0	0	723	723	0
sub3	bl2	1	*"FRESA";	0	0	1	637	637	0
sub3	bl2	1	*"OJO";	1	0	1	599	599	0
sub3	bl2	3	*"HUEVO";	1	0	0	620	620	0
sub3	bl2	3	*"SILBATO";	0	0	0	630	630	0
sub3	bl2	1	*"PEONZA";	0	0	1	665	665	0
sub3	bl2	1	*"ZORRO";	0	0	1	816	816	0
sub3	bl2	1	*"HACHA";	0	0	1	784	784	0
sub3	bl2	1	*"RELOJ";	1	1	1	593	593	0
sub3	bl2	3	*"BRAZO";	1	1	0	598	598	0
sub3	bl2	1	*"CASCO";	1	1	1	655	655	0
sub3	bl2	1	*"TELF";	1	1	1	565	565	0
sub3	bl2	3	*"SOMBR";	1	0	0	629	629	0
sub3	bl2	1	*"TANQUE";	0	1	1	693	693	0
sub3	bl2	3	*"CAMELLO";	0	1	0	799	799	0
sub3	bl2	1	*"LLAVE";	1	0	1	638	638	0
sub3	bl2	1	*"RAT";	0	1	1	665	665	0
sub3	bl2	1	*"DEDO";	1	0	1	545	545	0
sub3	bl2	1	*"OSO";	1	1	1	708	708	0
sub3	bl2	3	*"HORMIGA";	0	1	0	655	655	0
sub3	bl2	3	*"FLOR";	1	1	0	531	531	0
sub3	bl2	1	*"MARIPO";	0	0	1	717	717	0
sub3	bl2	3	*"NUBE";	1	1	0	802	802	0
sub3	bl2	3	*"PINCEL";	0	1	0	665	665	0
sub3	bl2	3	*"MANZANA";	1	0	0	804	804	0
sub3	bl2	3	*"BANCO";	1	1	0	665	665	0
sub3	bl2	1	*"JIRAFA";	0	1	1	724	724	0
sub3	bl2	1	*"RAMA";	1	0	1	944	944	0
sub3	bl2	1	*"CERDO";	1	0	1	632	632	0
sub3	bl2	3	*"UVA";	0	0	0	752	752	0
sub3	bl2	1	*"NARANJA";	1	0	1	636	636	0
sub3	bl2	3	*"MUELA";	0	0	0	988	988	0
sub3	bl2	3	*"GATO";	1	1	0	542	542	0
sub3	bl3	3	*"RANA";	0	0	0	1891	1891	0
sub3	bl3	1	*"RAMA";	1	0	1	875	875	0
sub3	bl3	1	*"RELOJ";	1	1	1	729	729	0
sub3	bl3	1	*"DEDO";	1	0	1	405	405	0
sub3	bl3	3	*"PINCEL";	0	1	0	547	547	0
sub3	bl3	3	*"FLOR";	1	1	0	774	774	0
sub3	bl3	1	*"RBOL";	1	1	1	791	791	0
sub3	bl3	3	*"MARTIL";	0	1	0	656	656	0
sub3	bl3	1	*"OSO";	1	1	1	609	609	0
sub3	bl3	1	*"CERDO";	1	0	1	690	690	0
sub3	bl3	1	*"VESTIDO";	1	1	1	754	754	0
sub3	bl3	1	*"OVEJA";	0	1	1	922	922	0
sub3	bl3	3	*"BRAZO";	1	1	0	564	564	0
sub3	bl3	3	*"GRIFO";	0	0	0	677	677	0
sub3	bl3	3	*"CINTUR";	1	1	0	542	542	0
sub3	bl3	3	*"CEPILLO";	0	0	0	635	635	0
sub3	bl3	1	*"GUANTE";	0	1	1	745	745	0
sub3	bl3	3	*"BANCO";	1	1	0	632	632	0
sub3	bl3	1	*"TANQUE";	0	1	1	687	687	0
sub3	bl3	1	*"CALCET";	0	0	1	735	735	0
sub3	bl3	1	*"RAT";	0	1	1	890	890	0
sub3	bl3	3	*"HORMIGA";	0	1	0	-3000	_	1
sub3	bl3	3	*"GATO";	1	1	0	1092	1092	0
sub3	bl3	3	*"SILBATO";	0	0	0	625	625	0
sub3	bl3	3	*"MANZANA";	1	0	0	806	806	0
sub3	bl3	3	*"ESCRIT";	0	1	0	960	960	0
sub3	bl3	1	*"JIRAFA";	0	1	1	680	680	0
sub3	bl3	1	*"PLTN";	0	1	1	920	920	0
sub3	bl3	3	*"LLUVIA";	1	0	0	742	742	0
sub3	bl3	3	*"HUEVO";	1	0	0	700	700	0
sub3	bl3	3	*"TIGRE";	0	1	0	786	786	0
sub3	bl3	1	*"PANUELO";	1	0	1	946	946	0
sub3	bl3	1	*"LLAVE";	1	0	1	645	645	0
sub3	bl3	3	*"SILLA";	1	0	0	567	567	0
sub3	bl3	3	*"TRINEO";	0	1	0	998	998	0
sub3	bl3	3	*"ANILLO";	1	1	0	695	695	0
sub3	bl3	1	*"NARANJA";	1	0	1	728	728	0
sub3	bl3	1	*"FRESA";	0	0	1	726	726	0
sub3	bl3	3	*"BOLSIL";	1	0	0	941	941	0
sub3	bl3	1	*"PAT";	0	1	1	1110	1110	0
sub3	bl3	1	*"CAMA";	1	0	1	498	498	0
sub3	bl3	1	*"OJO";	1	0	1	707	707	0
sub3	bl3	3	*"BOMBIL";	0	1	0	597	597	0
sub3	bl3	3	*"MUELA";	0	0	0	880	880	0
sub3	bl3	3	*"UVA";	0	0	0	759	759	0
sub3	bl3	1	*"FALDA";	1	1	1	919	919	0
sub3	bl3	1	*"TELF";	1	1	1	632	632	0
sub3	bl3	3	*"SARTEN";	0	0	0	680	680	0
sub3	bl3	3	*"PERRO";	1	0	0	694	694	0
sub3	bl3	1	*"OREJA";	1	1	1	625	625	0
sub3	bl3	1	*"ESCOBA";	0	1	1	679	679	0
sub3	bl3	3	*"NUBE";	1	1	0	878	878	0
sub3	bl3	3	*"SOMBR";	1	0	0	624	624	0
sub3	bl3	3	*"CAJA";	1	1	0	538	538	0
sub3	bl3	1	*"TENEDOR";	0	0	1	1014	1014	0
sub3	bl3	1	*"ZORRO";	0	0	1	852	852	0
sub3	bl3	1	*"MARIPO";	0	0	1	1101	1101	0
sub3	bl3	3	*"LAGART";	0	0	0	1061	1061	0
sub3	bl3	1	*"BHO";	0	0	1	1220	1220	0
sub3	bl3	1	*"PEONZA";	0	0	1	620	620	0
sub3	bl3	3	*"CAMELLO";	0	1	0	605	605	0
sub3	bl3	1	*"HACHA";	0	0	1	681	681	0
sub3	bl3	1	*"CASCO";	1	1	1	702	702	0
sub3	bl3	3	*"VENTANA";	1	0	0	733	733	0
sub4	bl1	2	*"ZANAHOR";	0	0	1	434	434	0
sub4	bl1	2	*"CUCHIL";	1	0	1	1069	1069	0
sub4	bl1	2	*"ARDILLA";	0	0	1	1487	1487	0
sub4	bl1	3	*"SARTEN";	0	0	0	881	881	0
sub4	bl1	2	*"DRAG";	0	1	1	1418	_	1
sub4	bl1	3	*"FLOR";	1	1	0	813	813	0
sub4	bl1	2	*"HOJA";	1	0	1	738	738	0
sub4	bl1	2	*"PING";	0	1	1	860	860	0
sub4	bl1	2	*"GAFAS";	1	0	1	1270	1270	0
sub4	bl1	3	*"RANA";	0	0	0	1328	1328	0
sub4	bl1	3	*"BOLSIL";	1	0	0	187	_	1
sub4	bl1	2	*"CUBO";	0	0	1	1975	1975	0
sub4	bl1	2	*"RED";	1	0	1	-3000	_	1
sub4	bl1	2	*"MELOC";	0	0	1	2295	2295	0
sub4	bl1	3	*"HORMIGA";	0	1	0	1650	1650	0
sub4	bl1	3	*"GRIFO";	0	0	0	1586	1586	0
sub4	bl1	3	*"MUELA";	0	0	0	1840	1840	0
sub4	bl1	3	*"VENTANA";	1	0	0	1363	1363	0
sub4	bl1	2	*"COCODR";	0	1	1	1557	1557	0
sub4	bl1	2	*"CABALLO";	1	1	1	950	950	0
sub4	bl1	2	*"CAMION";	1	1	1	1535	1535	0
sub4	bl1	2	*"ELEFANT";	0	1	1	984	984	0
sub4	bl1	2	*"PATO";	0	0	1	1231	1231	0
sub4	bl1	2	*"CUCHARA";	0	1	1	1379	1379	0
sub4	bl1	3	*"TRINEO";	0	1	0	-3000	_	0
sub4	bl1	3	*"BANCO";	1	1	0	1110	1110	0
sub4	bl1	3	*"LLUVIA";	1	0	0	1955	1955	0
sub4	bl1	2	*"AVI";	1	1	1	875	875	0
sub4	bl1	3	*"BRAZO";	1	1	0	1290	1290	0
sub4	bl1	2	*"QUESO";	1	0	1	1276	1276	0
sub4	bl1	3	*"SOMBR";	1	0	0	1081	1081	0
sub4	bl1	2	*"VIOL";	0	1	1	1074	1074	0
sub4	bl1	2	*"GUSANO";	0	0	1	1251	1251	0
sub4	bl1	3	*"SILBATO";	0	0	0	2305	2305	0
sub4	bl1	3	*"CAJA";	1	1	0	851	851	0
sub4	bl1	3	*"HUEVO";	1	0	0	1714	1714	0
sub4	bl1	3	*"ANILLO";	1	1	0	781	781	0
sub4	bl1	3	*"CINTUR";	1	1	0	1467	1467	0
sub4	bl1	2	*"PAN";	1	1	1	584	_	1
sub4	bl1	2	*"VELA";	1	0	1	866	866	0
sub4	bl1	2	*"LAPIZ";	0	1	1	1140	1140	0
sub4	bl1	3	*"MANZANA";	1	0	0	2321	2321	0
sub4	bl1	3	*"ESCRIT";	0	1	0	1361	1361	0
sub4	bl1	3	*"MARTIL";	0	1	0	1109	1109	0
sub4	bl1	2	*"NARIZ";	1	1	1	999	999	0
sub4	bl1	3	*"CAMELLO";	0	1	0	1739	1739	0
sub4	bl1	3	*"NUBE";	1	1	0	-3000	_	1
sub4	bl1	3	*"PERRO";	1	0	0	822	822	0
sub4	bl1	3	*"PINCEL";	0	1	0	854	854	0
sub4	bl1	2	*"HUCHA";	0	0	1	1309	1309	0
sub4	bl1	2	*"PELOTA";	1	1	1	1090	1090	0
sub4	bl1	3	*"CEPILLO";	0	0	0	1632	_	1
sub4	bl1	2	*"LECHUGA";	0	0	1	1708	1708	0
sub4	bl1	2	*"POMO";	0	1	1	1468	1468	0
sub4	bl1	3	*"SILLA";	1	0	0	734	734	0
sub4	bl1	3	*"GATO";	1	1	0	928	928	0
sub4	bl1	3	*"BOMBIL";	0	1	0	1003	1003	0
sub4	bl1	2	*"GLOBO";	1	1	1	866	866	0
sub4	bl1	2	*"PLATO";	1	1	1	802	802	0
sub4	bl1	3	*"LAGART";	0	0	0	1232	1232	0
sub4	bl1	2	*"MESA";	1	0	1	1293	1293	0
sub4	bl1	2	*"PAJARO";	1	0	1	722	722	0
sub4	bl1	3	*"UVA";	0	0	0	613	613	0
sub4	bl1	3	*"TIGRE";	0	1	0	980	980	0
sub4	bl2	2	*"VELA";	1	0	1	539	539	0
sub4	bl2	2	*"HOJA";	1	0	1	437	437	0
sub4	bl2	3	*"NUBE";	1	1	0	764	764	0
sub4	bl2	2	*"CUCHIL";	1	0	1	495	495	0
sub4	bl2	3	*"TRINEO";	0	1	0	1048	1048	0
sub4	bl2	2	*"GUSANO";	0	0	1	868	_	1
sub4	bl2	3	*"SARTEN";	0	0	0	664	664	0
sub4	bl2	2	*"HUCHA";	0	0	1	725	725	0
sub4	bl2	2	*"MESA";	1	0	1	593	593	0
sub4	bl2	3	*"UVA";	0	0	0	575	575	0
sub4	bl2	2	*"DRAG";	0	1	1	1181	1181	0
sub4	bl2	3	*"BOLSIL";	1	0	0	1341	1341	0
sub4	bl2	3	*"HUEVO";	1	0	0	701	701	0
sub4	bl2	3	*"CINTUR";	1	1	0	684	684	0
sub4	bl2	2	*"PAJARO";	1	0	1	972	972	0
sub4	bl2	2	*"GLOBO";	1	1	1	662	662	0
sub4	bl2	2	*"MELOC";	0	0	1	976	976	0
sub4	bl2	2	*"PING";	0	1	1	777	777	0
sub4	bl2	2	*"VIOL";	0	1	1	762	762	0
sub4	bl2	2	*"CABALLO";	1	1	1	657	657	0
sub4	bl2	3	*"RANA";	0	0	0	1603	1603	0
sub4	bl2	3	*"TIGRE";	0	1	0	763	763	0
sub4	bl2	3	*"GRIFO";	0	0	0	1141	1141	0
sub4	bl2	3	*"VENTANA";	1	0	0	881	881	0
sub4	bl2	2	*"NARIZ";	1	1	1	617	617	0
sub4	bl2	3	*"ANILLO";	1	1	0	773	773	0
sub4	bl2	2	*"PATO";	0	0	1	1542	1542	0
sub4	bl2	2	*"GAFAS";	1	0	1	667	667	0
sub4	bl2	3	*"CAMELLO";	0	1	0	1000	1000	0
sub4	bl2	2	*"QUESO";	1	0	1	620	620	0
sub4	bl2	3	*"FLOR";	1	1	0	830	830	0
sub4	bl2	2	*"RED";	1	0	1	1127	1127	0
sub4	bl2	3	*"GATO";	1	1	0	669	669	0
sub4	bl2	2	*"CUCHARA";	0	1	1	543	543	0
sub4	bl2	3	*"BOMBIL";	0	1	0	923	923	0
sub4	bl2	3	*"MARTIL";	0	1	0	1541	1541	0
sub4	bl2	2	*"POMO";	0	1	1	813	813	0
sub4	bl2	3	*"SILLA";	1	0	0	761	761	0
sub4	bl2	2	*"AVI";	1	1	1	658	658	0
sub4	bl2	2	*"PLATO";	1	1	1	826	826	0
sub4	bl2	3	*"MANZANA";	1	0	0	810	810	0
sub4	bl2	2	*"CUBO";	0	0	1	981	981	0
sub4	bl2	3	*"SOMBR";	1	0	0	970	970	0
sub4	bl2	2	*"CAMION";	1	1	1	838	838	0
sub4	bl2	3	*"PERRO";	1	0	0	1043	1043	0
sub4	bl2	3	*"LAGART";	0	0	0	842	842	0
sub4	bl2	3	*"LLUVIA";	1	0	0	1099	1099	0
sub4	bl2	2	*"ARDILLA";	0	0	1	970	970	0
sub4	bl2	3	*"ESCRIT";	0	1	0	1088	1088	0
sub4	bl2	3	*"BANCO";	1	1	0	736	736	0
sub4	bl2	2	*"ZANAHOR";	0	0	1	726	726	0
sub4	bl2	2	*"COCODR";	0	1	1	738	738	0
sub4	bl2	3	*"BRAZO";	1	1	0	803	803	0
sub4	bl2	2	*"ELEFANT";	0	1	1	646	646	0
sub4	bl2	3	*"MUELA";	0	0	0	827	827	0
sub4	bl2	3	*"CAJA";	1	1	0	896	896	0
sub4	bl2	3	*"SILBATO";	0	0	0	1090	1090	0
sub4	bl2	2	*"LAPIZ";	0	1	1	676	676	0
sub4	bl2	2	*"LECHUGA";	0	0	1	930	_	1
sub4	bl2	3	*"HORMIGA";	0	1	0	1201	1201	0
sub4	bl2	3	*"PINCEL";	0	1	0	1402	1402	0
sub4	bl2	3	*"CEPILLO";	0	0	0	1295	1295	0
sub4	bl2	2	*"PAN";	1	1	1	943	943	0
sub4	bl2	2	*"PELOTA";	1	1	1	723	723	0
sub4	bl3	2	*"PATO";	0	0	1	780	780	0
sub4	bl3	2	*"AVI";	1	1	1	561	561	0
sub4	bl3	3	*"ANILLO";	1	1	0	550	550	0
sub4	bl3	2	*"MELOC";	0	0	1	784	784	0
sub4	bl3	3	*"LAGART";	0	0	0	1024	1024	0
sub4	bl3	3	*"SILBATO";	0	0	0	691	691	0
sub4	bl3	3	*"SOMBR";	1	0	0	550	550	0
sub4	bl3	3	*"MUELA";	0	0	0	643	643	0
sub4	bl3	3	*"CAMELLO";	0	1	0	973	973	0
sub4	bl3	3	*"BOLSIL";	1	0	0	1010	1010	0
sub4	bl3	2	*"CUBO";	0	0	1	485	485	0
sub4	bl3	2	*"HOJA";	1	0	1	460	460	0
sub4	bl3	2	*"LAPIZ";	0	1	1	414	414	0
sub4	bl3	3	*"PINCEL";	0	1	0	711	711	0
sub4	bl3	2	*"ZANAHOR";	0	0	1	584	584	0
sub4	bl3	3	*"CINTUR";	1	1	0	581	581	0
sub4	bl3	3	*"TIGRE";	0	1	0	729	729	0
sub4	bl3	2	*"QUESO";	1	0	1	584	584	0
sub4	bl3	2	*"CUCHIL";	1	0	1	738	738	0
sub4	bl3	3	*"NUBE";	1	1	0	691	691	0
sub4	bl3	3	*"PERRO";	1	0	0	720	720	0
sub4	bl3	3	*"LLUVIA";	1	0	0	654	654	0
sub4	bl3	3	*"TRINEO";	0	1	0	767	767	0
sub4	bl3	3	*"MANZANA";	1	0	0	730	730	0
sub4	bl3	3	*"SARTEN";	0	0	0	718	718	0
sub4	bl3	2	*"CAMION";	1	1	1	470	470	0
sub4	bl3	3	*"BOMBIL";	0	1	0	806	806	0
sub4	bl3	2	*"CABALLO";	1	1	1	771	771	0
sub4	bl3	3	*"CEPILLO";	0	0	0	866	866	0
sub4	bl3	2	*"PAJARO";	1	0	1	907	907	0
sub4	bl3	3	*"RANA";	0	0	0	574	574	0
sub4	bl3	2	*"GAFAS";	1	0	1	489	489	0
sub4	bl3	3	*"MARTIL";	0	1	0	1448	1448	0
sub4	bl3	2	*"PING";	0	1	1	764	764	0
sub4	bl3	3	*"GRIFO";	0	0	0	779	779	0
sub4	bl3	2	*"RED";	1	0	1	939	939	0
sub4	bl3	3	*"CAJA";	1	1	0	624	624	0
sub4	bl3	3	*"BANCO";	1	1	0	685	685	0
sub4	bl3	3	*"HORMIGA";	0	1	0	1081	1081	0
sub4	bl3	3	*"VENTANA";	1	0	0	756	756	0
sub4	bl3	2	*"NARIZ";	1	1	1	567	567	0
sub4	bl3	2	*"DRAG";	0	1	1	918	918	0
sub4	bl3	3	*"BRAZO";	1	1	0	636	636	0
sub4	bl3	2	*"POMO";	0	1	1	779	779	0
sub4	bl3	2	*"COCODR";	0	1	1	753	753	0
sub4	bl3	2	*"MESA";	1	0	1	643	643	0
sub4	bl3	2	*"GUSANO";	0	0	1	872	872	0
sub4	bl3	2	*"HUCHA";	0	0	1	787	787	0
sub4	bl3	3	*"ESCRIT";	0	1	0	770	770	0
sub4	bl3	2	*"ARDILLA";	0	0	1	890	890	0
sub4	bl3	2	*"PAN";	1	1	1	739	739	0
sub4	bl3	2	*"ELEFANT";	0	1	1	669	669	0
sub4	bl3	3	*"HUEVO";	1	0	0	822	822	0
sub4	bl3	2	*"PELOTA";	1	1	1	588	588	0
sub4	bl3	3	*"UVA";	0	0	0	872	872	0
sub4	bl3	2	*"GLOBO";	1	1	1	694	694	0
sub4	bl3	3	*"GATO";	1	1	0	656	656	0
sub4	bl3	2	*"VELA";	1	0	1	782	782	0
sub4	bl3	2	*"CUCHARA";	0	1	1	829	829	0
sub4	bl3	3	*"SILLA";	1	0	0	916	916	0
sub4	bl3	2	*"PLATO";	1	1	1	785	785	0
sub4	bl3	3	*"FLOR";	1	1	0	680	680	0
sub4	bl3	2	*"LECHUGA";	0	0	1	741	741	0
sub4	bl3	2	*"VIOL";	0	1	1	808	808	0
sub5	bl1	1	*"OREJA";	1	1	0	1281	1281	0
sub5	bl1	1	*"ZORRO";	0	0	0	739	739	0
sub5	bl1	1	*"HACHA";	0	0	0	878	878	0
sub5	bl1	2	*"DRAG";	0	1	1	1709	1709	0
sub5	bl1	1	*"FRESA";	0	0	0	810	810	0
sub5	bl1	2	*"PAJARO";	1	0	1	854	854	0
sub5	bl1	1	*"LLAVE";	1	0	0	602	602	0
sub5	bl1	1	*"RBOL";	1	1	0	666	666	0
sub5	bl1	1	*"CAMA";	1	0	0	573	573	0
sub5	bl1	2	*"PATO";	0	0	1	940	940	0
sub5	bl1	1	*"ESCOBA";	0	1	0	739	739	0
sub5	bl1	1	*"OSO";	1	1	0	852	852	0
sub5	bl1	2	*"CAMION";	1	1	1	725	725	0
sub5	bl1	2	*"PING";	0	1	1	1096	1096	0
sub5	bl1	2	*"LECHUGA";	0	0	1	891	891	0
sub5	bl1	2	*"LAPIZ";	0	1	1	936	936	0
sub5	bl1	2	*"MESA";	1	0	1	747	747	0
sub5	bl1	1	*"GUANTE";	0	1	0	914	914	0
sub5	bl1	2	*"ZANAHOR";	0	0	1	696	696	0
sub5	bl1	1	*"RAT";	0	1	0	681	681	0
sub5	bl1	2	*"NARIZ";	1	1	1	718	718	0
sub5	bl1	2	*"RED";	1	0	1	1229	_	1
sub5	bl1	1	*"TANQUE";	0	1	0	2044	2044	0
sub5	bl1	1	*"BHO";	0	0	0	1649	1649	0
sub5	bl1	1	*"OVEJA";	0	1	0	1086	1086	0
sub5	bl1	2	*"CUCHIL";	1	0	1	957	957	0
sub5	bl1	2	*"QUESO";	1	0	1	779	779	0
sub5	bl1	2	*"AVI";	1	1	1	686	686	0
sub5	bl1	1	*"FALDA";	1	1	0	1666	1666	0
sub5	bl1	1	*"OJO";	1	0	0	739	739	0
sub5	bl1	2	*"PLATO";	1	1	1	934	934	0
sub5	bl1	1	*"RELOJ";	1	1	0	556	556	0
sub5	bl1	2	*"GAFAS";	1	0	1	599	599	0
sub5	bl1	1	*"PAT";	0	1	0	1302	1302	0
sub5	bl1	2	*"ELEFANT";	0	1	1	568	568	0
sub5	bl1	1	*"NARANJA";	1	0	0	2379	2379	0
sub5	bl1	2	*"VELA";	1	0	1	934	934	0
sub5	bl1	2	*"VIOL";	0	1	1	619	_	1
sub5	bl1	2	*"CUCHARA";	0	1	1	654	654	0
sub5	bl1	2	*"GLOBO";	1	1	1	893	893	0
sub5	bl1	1	*"TELF";	1	1	0	634	634	0
sub5	bl1	1	*"PEONZA";	0	0	0	1765	1765	0
sub5	bl1	2	*"HOJA";	1	0	1	1987	1987	0
sub5	bl1	1	*"PLTN";	0	1	0	656	656	0
sub5	bl1	1	*"VESTIDO";	1	1	0	851	851	0
sub5	bl1	1	*"CASCO";	1	1	0	987	987	0
sub5	bl1	2	*"HUCHA";	0	0	1	1103	1103	0
sub5	bl1	2	*"CABALLO";	1	1	1	702	702	0
sub5	bl1	1	*"CALCET";	0	0	0	644	644	0
sub5	bl1	2	*"POMO";	0	1	1	2720	_	1
sub5	bl1	2	*"GUSANO";	0	0	1	211	_	0
sub5	bl1	2	*"ARDILLA";	0	0	1	1122	1122	0
sub5	bl1	1	*"TENEDOR";	0	0	0	662	662	0
sub5	bl1	1	*"DEDO";	1	0	0	683	683	0
sub5	bl1	2	*"CUBO";	0	0	1	1053	1053	0
sub5	bl1	1	*"PANUELO";	1	0	0	913	_	1
sub5	bl1	1	*"JIRAFA";	0	1	0	732	732	0
sub5	bl1	1	*"CERDO";	1	0	0	854	854	0
sub5	bl1	1	*"RAMA";	1	0	0	2245	2245	0
sub5	bl1	2	*"PAN";	1	1	1	1235	1235	0
sub5	bl1	2	*"COCODR";	0	1	1	1322	1322	0
sub5	bl1	2	*"PELOTA";	1	1	1	718	718	0
sub5	bl1	1	*"MARIPO";	0	0	0	695	695	0
sub5	bl1	2	*"MELOC";	0	0	1	2729	_	1
sub5	bl2	1	*"FRESA";	0	0	0	516	516	0
sub5	bl2	1	*"BHO";	0	0	0	502	502	0
sub5	bl2	2	*"POMO";	0	1	1	747	747	0
sub5	bl2	2	*"LAPIZ";	0	1	1	394	394	0
sub5	bl2	2	*"CUCHARA";	0	1	1	526	526	0
sub5	bl2	2	*"PAJARO";	1	0	1	621	621	0
sub5	bl2	1	*"TELF";	1	1	0	524	524	0
sub5	bl2	2	*"VIOL";	0	1	1	788	788	0
sub5	bl2	2	*"QUESO";	1	0	1	808	808	0
sub5	bl2	1	*"RBOL";	1	1	0	596	596	0
sub5	bl2	2	*"ARDILLA";	0	0	1	945	945	0
sub5	bl2	2	*"CUCHIL";	1	0	1	1333	1333	0
sub5	bl2	2	*"PATO";	0	0	1	893	893	0
sub5	bl2	1	*"RAMA";	1	0	0	791	791	0
sub5	bl2	2	*"LECHUGA";	0	0	1	612	_	1
sub5	bl2	1	*"MARIPO";	0	0	0	578	578	0
sub5	bl2	1	*"OVEJA";	0	1	0	1098	1098	0
sub5	bl2	2	*"RED";	1	0	1	626	626	0
sub5	bl2	1	*"LLAVE";	1	0	0	627	627	0
sub5	bl2	1	*"NARANJA";	1	0	0	830	_	1
sub5	bl2	2	*"AVI";	1	1	1	577	577	0
sub5	bl2	2	*"DRAG";	0	1	1	1070	1070	0
sub5	bl2	1	*"CALCET";	0	0	0	553	553	0
sub5	bl2	1	*"ZORRO";	0	0	0	775	775	0
sub5	bl2	2	*"MELOC";	0	0	1	1037	1037	0
sub5	bl2	2	*"MESA";	1	0	1	726	726	0
sub5	bl2	1	*"DEDO";	1	0	0	607	607	0
sub5	bl2	2	*"ZANAHOR";	0	0	1	603	603	0
sub5	bl2	2	*"CABALLO";	1	1	1	666	666	0
sub5	bl2	2	*"CAMION";	1	1	1	691	691	0
sub5	bl2	1	*"PEONZA";	0	0	0	769	769	0
sub5	bl2	1	*"PAT";	0	1	0	891	891	0
sub5	bl2	1	*"TENEDOR";	0	0	0	770	770	0
sub5	bl2	1	*"OSO";	1	1	0	662	662	0
sub5	bl2	2	*"GLOBO";	1	1	1	627	627	0
sub5	bl2	2	*"HOJA";	1	0	1	716	716	0
sub5	bl2	2	*"VELA";	1	0	1	817	817	0
sub5	bl2	2	*"PLATO";	1	1	1	640	640	0
sub5	bl2	2	*"CUBO";	0	0	1	501	501	0
sub5	bl2	1	*"OJO";	1	0	0	554	554	0
sub5	bl2	1	*"TANQUE";	0	1	0	758	758	0
sub5	bl2	2	*"PAN";	1	1	1	815	815	0
sub5	bl2	1	*"ESCOBA";	0	1	0	654	654	0
sub5	bl2	1	*"CERDO";	1	0	0	809	809	0
sub5	bl2	1	*"CAMA";	1	0	0	599	599	0
sub5	bl2	2	*"COCODR";	0	1	1	683	683	0
sub5	bl2	2	*"HUCHA";	0	0	1	676	676	0
sub5	bl2	1	*"PLTN";	0	1	0	595	595	0
sub5	bl2	2	*"PING";	0	1	1	678	678	0
sub5	bl2	1	*"JIRAFA";	0	1	0	577	577	0
sub5	bl2	1	*"VESTIDO";	1	1	0	576	576	0
sub5	bl2	2	*"PELOTA";	1	1	1	654	654	0
sub5	bl2	1	*"RELOJ";	1	1	0	528	528	0
sub5	bl2	2	*"NARIZ";	1	1	1	573	573	0
sub5	bl2	1	*"GUANTE";	0	1	0	652	652	0
sub5	bl2	1	*"HACHA";	0	0	0	581	581	0
sub5	bl2	2	*"GUSANO";	0	0	1	649	649	0
sub5	bl2	1	*"RAT";	0	1	0	463	463	0
sub5	bl2	1	*"CASCO";	1	1	0	622	622	0
sub5	bl2	2	*"ELEFANT";	0	1	1	496	496	0
sub5	bl2	1	*"OREJA";	1	1	0	517	517	0
sub5	bl2	1	*"PANUELO";	1	0	0	764	764	0
sub5	bl2	1	*"FALDA";	1	1	0	870	870	0
sub5	bl2	2	*"GAFAS";	1	0	1	515	515	0
sub5	bl3	1	*"GUANTE";	0	1	0	518	518	0
sub5	bl3	1	*"RAMA";	1	0	0	762	762	0
sub5	bl3	2	*"NARIZ";	1	1	1	509	509	0
sub5	bl3	2	*"RED";	1	0	1	608	608	0
sub5	bl3	1	*"ZORRO";	0	0	0	722	722	0
sub5	bl3	2	*"PATO";	0	0	1	546	546	0
sub5	bl3	1	*"NARANJA";	1	0	0	711	711	0
sub5	bl3	1	*"RELOJ";	1	1	0	604	604	0
sub5	bl3	1	*"OSO";	1	1	0	692	692	0
sub5	bl3	1	*"CALCET";	0	0	0	511	511	0
sub5	bl3	2	*"ELEFANT";	0	1	1	557	557	0
sub5	bl3	2	*"ARDILLA";	0	0	1	1186	1186	0
sub5	bl3	2	*"CUCHIL";	1	0	1	638	638	0
sub5	bl3	1	*"CASCO";	1	1	0	618	618	0
sub5	bl3	2	*"GLOBO";	1	1	1	689	689	0
sub5	bl3	1	*"VESTIDO";	1	1	0	505	505	0
sub5	bl3	1	*"FALDA";	1	1	0	662	662	0
sub5	bl3	1	*"RBOL";	1	1	0	526	526	0
sub5	bl3	1	*"PANUELO";	1	0	0	953	953	0
sub5	bl3	1	*"DEDO";	1	0	0	547	547	0
sub5	bl3	1	*"BHO";	0	0	0	1328	1328	0
sub5	bl3	1	*"TENEDOR";	0	0	0	715	715	0
sub5	bl3	1	*"CAMA";	1	0	0	469	469	0
sub5	bl3	1	*"PAT";	0	1	0	663	663	0
sub5	bl3	2	*"PLATO";	1	1	1	622	622	0
sub5	bl3	1	*"TANQUE";	0	1	0	683	683	0
sub5	bl3	2	*"ZANAHOR";	0	0	1	554	554	0
sub5	bl3	2	*"POMO";	0	1	1	773	773	0
sub5	bl3	2	*"PING";	0	1	1	732	732	0
sub5	bl3	2	*"HOJA";	1	0	1	590	590	0
sub5	bl3	2	*"CUCHARA";	0	1	1	633	633	0
sub5	bl3	1	*"TELF";	1	1	0	506	506	0
sub5	bl3	2	*"DRAG";	0	1	1	932	932	0
sub5	bl3	2	*"PAN";	1	1	1	787	787	0
sub5	bl3	1	*"HACHA";	0	0	0	588	588	0
sub5	bl3	2	*"MELOC";	0	0	1	808	_	1
sub5	bl3	2	*"AVI";	1	1	1	724	724	0
sub5	bl3	1	*"JIRAFA";	0	1	0	477	477	0
sub5	bl3	1	*"RAT";	0	1	0	557	557	0
sub5	bl3	2	*"CABALLO";	1	1	1	786	786	0
sub5	bl3	2	*"VIOL";	0	1	1	593	593	0
sub5	bl3	2	*"VELA";	1	0	1	616	616	0
sub5	bl3	1	*"LLAVE";	1	0	0	603	603	0
sub5	bl3	1	*"PEONZA";	0	0	0	583	583	0
sub5	bl3	2	*"LAPIZ";	0	1	1	506	506	0
sub5	bl3	1	*"ESCOBA";	0	1	0	440	440	0
sub5	bl3	2	*"LECHUGA";	0	0	1	625	_	1
sub5	bl3	1	*"FRESA";	0	0	0	681	681	0
sub5	bl3	1	*"PLTN";	0	1	0	601	601	0
sub5	bl3	1	*"OVEJA";	0	1	0	718	718	0
sub5	bl3	2	*"HUCHA";	0	0	1	674	674	0
sub5	bl3	1	*"CERDO";	1	0	0	452	452	0
sub5	bl3	1	*"MARIPO";	0	0	0	608	608	0
sub5	bl3	2	*"MESA";	1	0	1	566	566	0
sub5	bl3	1	*"OREJA";	1	1	0	451	451	0
sub5	bl3	2	*"GAFAS";	1	0	1	470	470	0
sub5	bl3	1	*"OJO";	1	0	0	533	533	0
sub5	bl3	2	*"PAJARO";	1	0	1	513	513	0
sub5	bl3	2	*"CAMION";	1	1	1	493	493	0
sub5	bl3	2	*"PELOTA";	1	1	1	695	695	0
sub5	bl3	2	*"QUESO";	1	0	1	532	532	0
sub5	bl3	2	*"CUBO";	0	0	1	588	588	0
sub5	bl3	2	*"GUSANO";	0	0	1	747	747	0
sub5	bl3	2	*"COCODR";	0	1	1	839	839	0
sub6	bl1	1	*"HACHA";	0	0	0	558	558	0
sub6	bl1	1	*"TELF";	1	1	0	707	707	0
sub6	bl1	1	*"ZORRO";	0	0	0	951	_	1
sub6	bl1	3	*"NUBE";	1	1	1	1564	1564	0
sub6	bl1	1	*"RELOJ";	1	1	0	667	667	0
sub6	bl1	1	*"PLTN";	0	1	0	716	716	0
sub6	bl1	3	*"SILLA";	1	0	1	659	659	0
sub6	bl1	1	*"OVEJA";	0	1	0	955	955	0
sub6	bl1	1	*"BHO";	0	0	0	762	762	0
sub6	bl1	1	*"CALCET";	0	0	0	642	642	0
sub6	bl1	3	*"UVA";	0	0	1	748	748	0
sub6	bl1	3	*"LAGART";	0	0	1	1208	1208	0
sub6	bl1	3	*"GATO";	1	1	1	824	824	0
sub6	bl1	3	*"MANZANA";	1	0	1	606	606	0
sub6	bl1	1	*"CASCO";	1	1	0	917	917	0
sub6	bl1	1	*"NARANJA";	1	0	0	1578	1578	0
sub6	bl1	3	*"SOMBR";	1	0	1	795	795	0
sub6	bl1	1	*"TANQUE";	0	1	0	-3000	_	0
sub6	bl1	1	*"OREJA";	1	1	0	726	726	0
sub6	bl1	3	*"SILBATO";	0	0	1	918	918	0
sub6	bl1	1	*"ESCOBA";	0	1	0	1042	1042	0
sub6	bl1	3	*"CAMELLO";	0	1	1	984	984	0
sub6	bl1	1	*"GUANTE";	0	1	0	824	824	0
sub6	bl1	1	*"FALDA";	1	1	0	744	744	0
sub6	bl1	3	*"BOLSIL";	1	0	1	-3000	_	0
sub6	bl1	1	*"OSO";	1	1	0	838	838	0
sub6	bl1	3	*"MARTIL";	0	1	1	1554	1554	0
sub6	bl1	1	*"LLAVE";	1	0	0	644	644	0
sub6	bl1	1	*"FRESA";	0	0	0	141	_	1
sub6	bl1	1	*"DEDO";	1	0	0	690	690	0
sub6	bl1	1	*"MARIPO";	0	0	0	651	651	0
sub6	bl1	3	*"HUEVO";	1	0	1	652	652	0
sub6	bl1	1	*"CERDO";	1	0	0	616	616	0
sub6	bl1	1	*"OJO";	1	0	0	701	701	0
sub6	bl1	1	*"RAT";	0	1	0	881	881	0
sub6	bl1	1	*"RBOL";	1	1	0	861	861	0
sub6	bl1	1	*"JIRAFA";	0	1	0	710	710	0
sub6	bl1	1	*"TENEDOR";	0	0	0	253	253	0
sub6	bl1	3	*"MUELA";	0	0	1	769	769	0
sub6	bl1	3	*"BANCO";	1	1	1	872	872	0
sub6	bl1	3	*"PINCEL";	0	1	1	925	925	0
sub6	bl1	3	*"CAJA";	1	1	1	1689	1689	0
sub6	bl1	1	*"PAT";	0	1	0	2677	_	1
sub6	bl1	3	*"BOMBIL";	0	1	1	599	599	0
sub6	bl1	3	*"RANA";	0	0	1	14	_	1
sub6	bl1	3	*"ANILLO";	1	1	1	1029	1029	0
sub6	bl1	3	*"ESCRIT";	0	1	1	981	_	1
sub6	bl1	1	*"RAMA";	1	0	0	1589	1589	0
sub6	bl1	3	*"CEPILLO";	0	0	1	773	773	0
sub6	bl1	1	*"CAMA";	1	0	0	624	624	0
sub6	bl1	1	*"VESTIDO";	1	1	0	717	717	0
sub6	bl1	3	*"GRIFO";	0	0	1	1875	1875	0
sub6	bl1	3	*"SARTEN";	0	0	1	804	804	0
sub6	bl1	1	*"PEONZA";	0	0	0	2196	2196	0
sub6	bl1	3	*"PERRO";	1	0	1	768	768	0
sub6	bl1	3	*"TIGRE";	0	1	1	1108	1108	0
sub6	bl1	3	*"CINTUR";	1	1	1	793	793	0
sub6	bl1	3	*"LLUVIA";	1	0	1	1018	1018	0
sub6	bl1	3	*"TRINEO";	0	1	1	-3000	_	1
sub6	bl1	3	*"BRAZO";	1	1	1	821	821	0
sub6	bl1	3	*"VENTANA";	1	0	1	764	764	0
sub6	bl1	3	*"FLOR";	1	1	1	814	814	0
sub6	bl1	1	*"PANUELO";	1	0	0	1191	1191	0
sub6	bl1	3	*"HORMIGA";	0	1	1	1394	1394	0
sub6	bl2	1	*"FRESA";	0	0	0	651	651	0
sub6	bl2	1	*"OJO";	1	0	0	553	553	0
sub6	bl2	1	*"PANUELO";	1	0	0	588	_	1
sub6	bl2	1	*"BHO";	0	0	0	664	664	0
sub6	bl2	3	*"SOMBR";	1	0	1	584	584	0
sub6	bl2	1	*"LLAVE";	1	0	0	600	600	0
sub6	bl2	1	*"NARANJA";	1	0	0	869	_	1
sub6	bl2	3	*"CAMELLO";	0	1	1	1108	1108	0
sub6	bl2	1	*"ZORRO";	0	0	0	723	723	0
sub6	bl2	1	*"OSO";	1	1	0	775	775	0
sub6	bl2	1	*"CASCO";	1	1	0	775	775	0
sub6	bl2	3	*"SILBATO";	0	0	1	780	780	0
sub6	bl2	3	*"CAJA";	1	1	1	1041	1041	0
sub6	bl2	3	*"BOLSIL";	1	0	1	1402	1402	0
sub6	bl2	1	*"MARIPO";	0	0	0	726	726	0
sub6	bl2	3	*"RANA";	0	0	1	885	885	0
sub6	bl2	3	*"LAGART";	0	0	1	1284	1284	0
sub6	bl2	3	*"BANCO";	1	1	1	508	508	0
sub6	bl2	1	*"PEONZA";	0	0	0	1313	1313	0
sub6	bl2	1	*"GUANTE";	0	1	0	710	710	0
sub6	bl2	1	*"FALDA";	1	1	0	853	853	0
sub6	bl2	1	*"TANQUE";	0	1	0	1039	1039	0
sub6	bl2	1	*"PAT";	0	1	0	718	718	0
sub6	bl2	3	*"ANILLO";	1	1	1	423	423	0
sub6	bl2	1	*"HACHA";	0	0	0	674	674	0
sub6	bl2	1	*"RELOJ";	1	1	0	657	657	0
sub6	bl2	3	*"HORMIGA";	0	1	1	765	765	0
sub6	bl2	3	*"VENTANA";	1	0	1	846	846	0
sub6	bl2	1	*"PLTN";	0	1	0	940	940	0
sub6	bl2	3	*"MANZANA";	1	0	1	891	891	0
sub6	bl2	1	*"DEDO";	1	0	0	430	430	0
sub6	bl2	1	*"CERDO";	1	0	0	727	727	0
sub6	bl2	3	*"GRIFO";	0	0	1	984	984	0
sub6	bl2	3	*"SARTEN";	0	0	1	734	734	0
sub6	bl2	1	*"VESTIDO";	1	1	0	800	800	0
sub6	bl2	3	*"GATO";	1	1	1	892	892	0
sub6	bl2	3	*"HUEVO";	1	0	1	672	672	0
sub6	bl2	1	*"JIRAFA";	0	1	0	603	603	0
sub6	bl2	3	*"MUELA";	0	0	1	703	703	0
sub6	bl2	1	*"RAMA";	1	0	0	912	912	0
sub6	bl2	3	*"UVA";	0	0	1	727	727	0
sub6	bl2	3	*"CINTUR";	1	1	1	687	687	0
sub6	bl2	3	*"FLOR";	1	1	1	680	680	0
sub6	bl2	3	*"BRAZO";	1	1	1	638	638	0
sub6	bl2	3	*"NUBE";	1	1	1	1340	1340	0
sub6	bl2	3	*"SILLA";	1	0	1	625	625	0
sub6	bl2	1	*"ESCOBA";	0	1	0	1086	1086	0
sub6	bl2	1	*"OVEJA";	0	1	0	1046	1046	0
sub6	bl2	3	*"PINCEL";	0	1	1	733	733	0
sub6	bl2	1	*"CAMA";	1	0	0	663	663	0
sub6	bl2	1	*"OREJA";	1	1	0	633	633	0
sub6	bl2	1	*"TENEDOR";	0	0	0	758	758	0
sub6	bl2	3	*"TIGRE";	0	1	1	813	813	0
sub6	bl2	3	*"CEPILLO";	0	0	1	850	850	0
sub6	bl2	3	*"PERRO";	1	0	1	878	878	0
sub6	bl2	3	*"TRINEO";	0	1	1	1600	1600	0
sub6	bl2	3	*"ESCRIT";	0	1	1	965	965	0
sub6	bl2	1	*"CALCET";	0	0	0	601	601	0
sub6	bl2	3	*"BOMBIL";	0	1	1	581	581	0
sub6	bl2	1	*"RAT";	0	1	0	1000	1000	0
sub6	bl2	1	*"TELF";	1	1	0	667	667	0
sub6	bl2	3	*"LLUVIA";	1	0	1	726	726	0
sub6	bl2	1	*"RBOL";	1	1	0	1009	1009	0
sub6	bl2	3	*"MARTIL";	0	1	1	1076	1076	0
sub6	bl3	3	*"ANILLO";	1	1	1	641	641	0
sub6	bl3	1	*"OVEJA";	0	1	0	684	684	0
sub6	bl3	3	*"MARTIL";	0	1	1	869	869	0
sub6	bl3	1	*"MARIPO";	0	0	0	957	957	0
sub6	bl3	3	*"TIGRE";	0	1	1	685	685	0
sub6	bl3	3	*"MANZANA";	1	0	1	622	622	0
sub6	bl3	3	*"SILLA";	1	0	1	676	676	0
sub6	bl3	1	*"FALDA";	1	1	0	658	658	0
sub6	bl3	1	*"PANUELO";	1	0	0	657	657	0
sub6	bl3	1	*"ESCOBA";	0	1	0	817	817	0
sub6	bl3	3	*"CAJA";	1	1	1	1093	1093	0
sub6	bl3	1	*"NARANJA";	1	0	0	1205	1205	0
sub6	bl3	1	*"OSO";	1	1	0	747	747	0
sub6	bl3	3	*"BANCO";	1	1	1	819	819	0
sub6	bl3	1	*"CAMA";	1	0	0	928	928	0
sub6	bl3	3	*"CINTUR";	1	1	1	777	777	0
sub6	bl3	3	*"CEPILLO";	0	0	1	1000	1000	0
sub6	bl3	3	*"LLUVIA";	1	0	1	733	733	0
sub6	bl3	1	*"LLAVE";	1	0	0	684	684	0
sub6	bl3	1	*"HACHA";	0	0	0	743	743	0
sub6	bl3	3	*"BOMBIL";	0	1	1	659	659	0
sub6	bl3	1	*"RELOJ";	1	1	0	708	708	0
sub6	bl3	1	*"VESTIDO";	1	1	0	750	750	0
sub6	bl3	3	*"PINCEL";	0	1	1	1984	1984	0
sub6	bl3	3	*"BOLSIL";	1	0	1	1059	1059	0
sub6	bl3	3	*"GATO";	1	1	1	912	912	0
sub6	bl3	1	*"TELF";	1	1	0	665	665	0
sub6	bl3	1	*"TANQUE";	0	1	0	838	838	0
sub6	bl3	3	*"NUBE";	1	1	1	1611	_	1
sub6	bl3	1	*"GUANTE";	0	1	0	731	731	0
sub6	bl3	1	*"CASCO";	1	1	0	716	716	0
sub6	bl3	3	*"VENTANA";	1	0	1	1008	1008	0
sub6	bl3	1	*"ZORRO";	0	0	0	873	873	0
sub6	bl3	1	*"JIRAFA";	0	1	0	712	712	0
sub6	bl3	1	*"OREJA";	1	1	0	655	655	0
sub6	bl3	1	*"RAT";	0	1	0	647	647	0
sub6	bl3	3	*"SILBATO";	0	0	1	855	855	0
sub6	bl3	3	*"SARTEN";	0	0	1	670	670	0
sub6	bl3	3	*"UVA";	0	0	1	695	695	0
sub6	bl3	3	*"HUEVO";	1	0	1	674	674	0
sub6	bl3	1	*"CALCET";	0	0	0	660	660	0
sub6	bl3	3	*"CAMELLO";	0	1	1	980	980	0
sub6	bl3	3	*"HORMIGA";	0	1	1	874	874	0
sub6	bl3	1	*"CERDO";	1	0	0	752	752	0
sub6	bl3	3	*"MUELA";	0	0	1	1092	1092	0
sub6	bl3	1	*"BHO";	0	0	0	1	_	0
sub6	bl3	3	*"TRINEO";	0	1	1	-3000	_	1
sub6	bl3	1	*"FRESA";	0	0	0	973	973	0
sub6	bl3	1	*"OJO";	1	0	0	606	606	0
sub6	bl3	3	*"SOMBR";	1	0	1	707	707	0
sub6	bl3	3	*"LAGART";	0	0	1	840	840	0
sub6	bl3	3	*"RANA";	0	0	1	1003	1003	0
sub6	bl3	3	*"PERRO";	1	0	1	865	865	0
sub6	bl3	1	*"RAMA";	1	0	0	864	864	0
sub6	bl3	1	*"PLTN";	0	1	0	1184	1184	0
sub6	bl3	1	*"RBOL";	1	1	0	593	593	0
sub6	bl3	3	*"GRIFO";	0	0	1	829	829	0
sub6	bl3	1	*"PEONZA";	0	0	0	1098	1098	0
sub6	bl3	1	*"TENEDOR";	0	0	0	703	703	0
sub6	bl3	3	*"BRAZO";	1	1	1	698	698	0
sub6	bl3	3	*"FLOR";	1	1	1	670	670	0
sub6	bl3	1	*"PAT";	0	1	0	960	960	0
sub6	bl3	3	*"ESCRIT";	0	1	1	828	828	0
sub6	bl3	1	*"DEDO";	1	0	0	614	614	0
sub7	bl1	1	*"FALDA";	1	1	1	698	698	0
sub7	bl1	2	*"GLOBO";	1	1	0	486	486	0
sub7	bl1	2	*"PELOTA";	1	1	0	473	473	0
sub7	bl1	1	*"TELF";	1	1	1	515	515	0
sub7	bl1	1	*"PEONZA";	0	0	1	586	586	0
sub7	bl1	2	*"LECHUGA";	0	0	0	660	660	0
sub7	bl1	1	*"LLAVE";	1	0	1	367	367	0
sub7	bl1	2	*"DRAG";	0	1	0	986	986	0
sub7	bl1	1	*"VESTIDO";	1	1	1	787	787	0
sub7	bl1	2	*"COCODR";	0	1	0	537	537	0
sub7	bl1	1	*"HACHA";	0	0	1	1231	1231	0
sub7	bl1	1	*"TANQUE";	0	1	1	77	_	0
sub7	bl1	2	*"VELA";	1	0	0	804	804	0
sub7	bl1	1	*"NARANJA";	1	0	1	1289	1289	0
sub7	bl1	1	*"GUANTE";	0	1	1	498	498	0
sub7	bl1	2	*"ZANAHOR";	0	0	0	647	647	0
sub7	bl1	1	*"ESCOBA";	0	1	1	571	571	0
sub7	bl1	2	*"LAPIZ";	0	1	0	416	416	0
sub7	bl1	2	*"VIOL";	0	1	0	849	849	0
sub7	bl1	1	*"DEDO";	1	0	1	630	630	0
sub7	bl1	2	*"ELEFANT";	0	1	0	534	534	0
sub7	bl1	1	*"RELOJ";	1	1	1	569	569	0
sub7	bl1	1	*"FRESA";	0	0	1	731	731	0
sub7	bl1	2	*"QUESO";	1	0	0	962	962	0
sub7	bl1	2	*"CUCHIL";	1	0	0	600	600	0
sub7	bl1	1	*"RAT";	0	1	1	561	561	0
sub7	bl1	2	*"POMO";	0	1	0	1609	_	1
sub7	bl1	2	*"MELOC";	0	0	0	1130	1130	0
sub7	bl1	2	*"GUSANO";	0	0	0	689	689	0
sub7	bl1	1	*"CAMA";	1	0	1	498	498	0
sub7	bl1	1	*"MARIPO";	0	0	1	516	516	0
sub7	bl1	1	*"OSO";	1	1	1	767	767	0
sub7	bl1	2	*"HUCHA";	0	0	0	692	_	1
sub7	bl1	2	*"NARIZ";	1	1	0	513	513	0
sub7	bl1	2	*"PLATO";	1	1	0	671	671	0
sub7	bl1	2	*"RED";	1	0	0	2403	2403	0
sub7	bl1	2	*"GAFAS";	1	0	0	542	542	0
sub7	bl1	1	*"JIRAFA";	0	1	1	612	612	0
sub7	bl1	1	*"CERDO";	1	0	1	559	559	0
sub7	bl1	1	*"OVEJA";	0	1	1	864	864	0
sub7	bl1	1	*"PAT";	0	1	1	1393	1393	0
sub7	bl1	1	*"TENEDOR";	0	0	1	526	526	0
sub7	bl1	2	*"MESA";	1	0	0	485	485	0
sub7	bl1	2	*"CAMION";	1	1	0	545	545	0
sub7	bl1	1	*"CALCET";	0	0	1	465	465	0
sub7	bl1	1	*"RBOL";	1	1	1	621	621	0
sub7	bl1	2	*"CABALLO";	1	1	0	651	651	0
sub7	bl1	2	*"AVI";	1	1	0	434	434	0
sub7	bl1	2	*"PAJARO";	1	0	0	478	478	0
sub7	bl1	1	*"PLTN";	0	1	1	462	462	0
sub7	bl1	1	*"CASCO";	1	1	1	969	969	0
sub7	bl1	1	*"RAMA";	1	0	1	1209	1209	0
sub7	bl1	2	*"HOJA";	1	0	0	538	538	0
sub7	bl1	1	*"BHO";	0	0	1	637	637	0
sub7	bl1	1	*"OJO";	1	0	1	441	441	0
sub7	bl1	2	*"CUCHARA";	0	1	0	727	727	0
sub7	bl1	2	*"PAN";	1	1	0	813	813	0
sub7	bl1	2	*"PING";	0	1	0	784	784	0
sub7	bl1	2	*"CUBO";	0	0	0	498	498	0
sub7	bl1	2	*"PATO";	0	0	0	897	897	0
sub7	bl1	1	*"ZORRO";	0	0	1	724	724	0
sub7	bl1	1	*"OREJA";	1	1	1	502	502	0
sub7	bl1	2	*"ARDILLA";	0	0	0	720	720	0
sub7	bl1	1	*"PANUELO";	1	0	1	1177	_	1
sub7	bl2	2	*"HOJA";	1	0	0	524	524	0
sub7	bl2	1	*"CERDO";	1	0	1	539	539	0
sub7	bl2	2	*"CABALLO";	1	1	0	459	459	0
sub7	bl2	2	*"PING";	0	1	0	517	517	0
sub7	bl2	1	*"FALDA";	1	1	1	765	765	0
sub7	bl2	2	*"COCODR";	0	1	0	404	404	0
sub7	bl2	2	*"RED";	1	0	0	1604	1604	0
sub7	bl2	1	*"BHO";	0	0	1	570	570	0
sub7	bl2	2	*"PATO";	0	0	0	213	_	0
sub7	bl2	2	*"QUESO";	1	0	0	504	504	0
sub7	bl2	2	*"CUCHARA";	0	1	0	474	474	0
sub7	bl2	1	*"RAT";	0	1	1	586	586	0
sub7	bl2	1	*"OREJA";	1	1	1	537	537	0
sub7	bl2	1	*"CAMA";	1	0	1	428	428	0
sub7	bl2	2	*"GAFAS";	1	0	0	543	543	0
sub7	bl2	1	*"ZORRO";	0	0	1	613	613	0
sub7	bl2	1	*"ESCOBA";	0	1	1	494	494	0
sub7	bl2	1	*"NARANJA";	1	0	1	826	826	0
sub7	bl2	1	*"TANQUE";	0	1	1	1080	1080	0
sub7	bl2	2	*"ZANAHOR";	0	0	0	502	502	0
sub7	bl2	1	*"LLAVE";	1	0	1	472	472	0
sub7	bl2	2	*"GLOBO";	1	1	0	516	516	0
sub7	bl2	1	*"RAMA";	1	0	1	775	775	0
sub7	bl2	2	*"MELOC";	0	0	0	892	892	0
sub7	bl2	1	*"HACHA";	0	0	1	396	396	0
sub7	bl2	1	*"PAT";	0	1	1	801	_	1
sub7	bl2	1	*"OJO";	1	0	1	562	562	0
sub7	bl2	2	*"AVI";	1	1	0	463	463	0
sub7	bl2	1	*"TELF";	1	1	1	584	584	0
sub7	bl2	1	*"CASCO";	1	1	1	674	674	0
sub7	bl2	1	*"MARIPO";	0	0	1	508	508	0
sub7	bl2	2	*"DRAG";	0	1	0	671	671	0
sub7	bl2	1	*"TENEDOR";	0	0	1	987	987	0
sub7	bl2	2	*"VELA";	1	0	0	531	531	0
sub7	bl2	2	*"NARIZ";	1	1	0	521	521	0
sub7	bl2	2	*"HUCHA";	0	0	0	681	681	0
sub7	bl2	1	*"CALCET";	0	0	1	778	778	0
sub7	bl2	2	*"CUCHIL";	1	0	0	521	521	0
sub7	bl2	1	*"PLTN";	0	1	1	474	474	0
sub7	bl2	2	*"PAJARO";	1	0	0	622	622	0
sub7	bl2	1	*"PEONZA";	0	0	1	1112	1112	0
sub7	bl2	2	*"ARDILLA";	0	0	0	1251	1251	0
sub7	bl2	2	*"LECHUGA";	0	0	0	936	936	0
sub7	bl2	1	*"VESTIDO";	1	1	1	596	596	0
sub7	bl2	1	*"RBOL";	1	1	1	698	698	0
sub7	bl2	1	*"RELOJ";	1	1	1	652	652	0
sub7	bl2	1	*"OVEJA";	0	1	1	960	960	0
sub7	bl2	2	*"LAPIZ";	0	1	0	481	481	0
sub7	bl2	2	*"PAN";	1	1	0	598	598	0
sub7	bl2	1	*"OSO";	1	1	1	656	656	0
sub7	bl2	1	*"GUANTE";	0	1	1	473	473	0
sub7	bl2	2	*"PLATO";	1	1	0	577	577	0
sub7	bl2	1	*"JIRAFA";	0	1	1	491	491	0
sub7	bl2	2	*"PELOTA";	1	1	0	497	497	0
sub7	bl2	2	*"ELEFANT";	0	1	0	459	459	0
sub7	bl2	2	*"VIOL";	0	1	0	713	713	0
sub7	bl2	1	*"PANUELO";	1	0	1	1688	1688	0
sub7	bl2	1	*"DEDO";	1	0	1	554	554	0
sub7	bl2	2	*"MESA";	1	0	0	671	671	0
sub7	bl2	2	*"CAMION";	1	1	0	483	483	0
sub7	bl2	2	*"POMO";	0	1	0	655	655	0
sub7	bl2	2	*"GUSANO";	0	0	0	657	657	0
sub7	bl2	2	*"CUBO";	0	0	0	447	447	0
sub7	bl2	1	*"FRESA";	0	0	1	749	749	0
sub7	bl3	2	*"CUBO";	0	0	0	462	462	0
sub7	bl3	2	*"GLOBO";	1	1	0	498	498	0
sub7	bl3	1	*"RAT";	0	1	1	570	570	0
sub7	bl3	1	*"VESTIDO";	1	1	1	513	513	0
sub7	bl3	2	*"LECHUGA";	0	0	0	600	600	0
sub7	bl3	1	*"RBOL";	1	1	1	558	558	0
sub7	bl3	2	*"GAFAS";	1	0	0	513	513	0
sub7	bl3	2	*"RED";	1	0	0	1380	1380	0
sub7	bl3	1	*"HACHA";	0	0	1	653	653	0
sub7	bl3	2	*"PLATO";	1	1	0	533	533	0
sub7	bl3	1	*"ESCOBA";	0	1	1	1215	1215	0
sub7	bl3	2	*"CAMION";	1	1	0	510	510	0
sub7	bl3	1	*"RAMA";	1	0	1	595	595	0
sub7	bl3	2	*"MELOC";	0	0	0	831	831	0
sub7	bl3	2	*"HUCHA";	0	0	0	687	687	0
sub7	bl3	2	*"MESA";	1	0	0	554	554	0
sub7	bl3	1	*"OJO";	1	0	1	447	447	0
sub7	bl3	1	*"PAT";	0	1	1	590	590	0
sub7	bl3	2	*"ELEFANT";	0	1	0	555	555	0
sub7	bl3	1	*"FALDA";	1	1	1	575	575	0
sub7	bl3	2	*"NARIZ";	1	1	0	500	500	0
sub7	bl3	2	*"VIOL";	0	1	0	571	571	0
sub7	bl3	1	*"OREJA";	1	1	1	463	463	0
sub7	bl3	1	*"CERDO";	1	0	1	633	633	0
sub7	bl3	1	*"PANUELO";	1	0	1	620	620	0
sub7	bl3	1	*"ZORRO";	0	0	1	872	872	0
sub7	bl3	1	*"PEONZA";	0	0	1	967	967	0
sub7	bl3	1	*"DEDO";	1	0	1	468	468	0
sub7	bl3	1	*"MARIPO";	0	0	1	448	448	0
sub7	bl3	1	*"BHO";	0	0	1	561	561	0
sub7	bl3	2	*"CUCHIL";	1	0	0	486	486	0
sub7	bl3	2	*"VELA";	1	0	0	583	583	0
sub7	bl3	1	*"TENEDOR";	0	0	1	459	459	0
sub7	bl3	1	*"JIRAFA";	0	1	1	394	394	0
sub7	bl3	2	*"PAJARO";	1	0	0	795	795	0
sub7	bl3	2	*"PING";	0	1	0	728	728	0
sub7	bl3	1	*"TANQUE";	0	1	1	552	552	0
sub7	bl3	1	*"LLAVE";	1	0	1	446	446	0
sub7	bl3	2	*"PATO";	0	0	0	510	510	0
sub7	bl3	1	*"GUANTE";	0	1	1	409	409	0
sub7	bl3	1	*"OVEJA";	0	1	1	450	450	0
sub7	bl3	2	*"POMO";	0	1	0	701	701	0
sub7	bl3	1	*"CALCET";	0	0	1	455	455	0
sub7	bl3	2	*"DRAG";	0	1	0	771	771	0
sub7	bl3	2	*"QUESO";	1	0	0	571	571	0
sub7	bl3	1	*"OSO";	1	1	1	589	589	0
sub7	bl3	2	*"AVI";	1	1	0	498	498	0
sub7	bl3	2	*"PELOTA";	1	1	0	503	503	0
sub7	bl3	2	*"COCODR";	0	1	0	638	638	0
sub7	bl3	1	*"FRESA";	0	0	1	642	642	0
sub7	bl3	2	*"ZANAHOR";	0	0	0	1094	1094	0
sub7	bl3	1	*"RELOJ";	1	1	1	551	551	0
sub7	bl3	2	*"ARDILLA";	0	0	0	519	519	0
sub7	bl3	2	*"LAPIZ";	0	1	0	571	571	0
sub7	bl3	2	*"GUSANO";	0	0	0	462	462	0
sub7	bl3	1	*"PLTN";	0	1	1	470	470	0
sub7	bl3	2	*"PAN";	1	1	0	484	484	0
sub7	bl3	2	*"HOJA";	1	0	0	550	550	0
sub7	bl3	2	*"CUCHARA";	0	1	0	484	484	0
sub7	bl3	1	*"NARANJA";	1	0	1	1422	1422	0
sub7	bl3	1	*"TELF";	1	1	1	504	504	0
sub7	bl3	1	*"CAMA";	1	0	1	436	436	0
sub7	bl3	1	*"CASCO";	1	1	1	608	608	0
sub7	bl3	2	*"CABALLO";	1	1	0	933	933	0
sub8	bl1	1	*"TANQUE";	0	1	1	34	_	0
sub8	bl1	3	*"CAJA";	1	1	0	632	632	0
sub8	bl1	3	*"TIGRE";	0	1	0	630	630	0
sub8	bl1	1	*"OREJA";	1	1	1	569	_	1
sub8	bl1	3	*"BRAZO";	1	1	0	534	534	0
sub8	bl1	3	*"PERRO";	1	0	0	543	543	0
sub8	bl1	3	*"CAMELLO";	0	1	0	657	657	0
sub8	bl1	3	*"HORMIGA";	0	1	0	1456	_	1
sub8	bl1	3	*"MANZANA";	1	0	0	589	589	0
sub8	bl1	3	*"HUEVO";	1	0	0	683	683	0
sub8	bl1	3	*"MUELA";	0	0	0	704	_	1
sub8	bl1	3	*"VENTANA";	1	0	0	662	_	1
sub8	bl1	3	*"NUBE";	1	1	0	967	967	0
sub8	bl1	1	*"VESTIDO";	1	1	1	607	607	0
sub8	bl1	3	*"BANCO";	1	1	0	1070	1070	0
sub8	bl1	1	*"PAT";	0	1	1	853	853	0
sub8	bl1	1	*"CASCO";	1	1	1	605	605	0
sub8	bl1	1	*"RELOJ";	1	1	1	619	619	0
sub8	bl1	3	*"GATO";	1	1	0	532	532	0
sub8	bl1	1	*"LLAVE";	1	0	1	507	507	0
sub8	bl1	3	*"BOMBIL";	0	1	0	673	673	0
sub8	bl1	3	*"CEPILLO";	0	0	0	652	652	0
sub8	bl1	3	*"SILLA";	1	0	0	670	670	0
sub8	bl1	3	*"TRINEO";	0	1	0	1182	_	1
sub8	bl1	3	*"CINTUR";	1	1	0	772	_	1
sub8	bl1	1	*"RBOL";	1	1	1	589	589	0
sub8	bl1	1	*"MARIPO";	0	0	1	544	544	0
sub8	bl1	3	*"SILBATO";	0	0	0	667	667	0
sub8	bl1	1	*"OJO";	1	0	1	609	609	0
sub8	bl1	1	*"PANUELO";	1	0	1	906	_	1
sub8	bl1	3	*"RANA";	0	0	0	648	648	0
sub8	bl1	3	*"SARTEN";	0	0	0	987	987	0
sub8	bl1	3	*"SOMBR";	1	0	0	551	551	0
sub8	bl1	1	*"CALCET";	0	0	1	658	658	0
sub8	bl1	3	*"GRIFO";	0	0	0	761	761	0
sub8	bl1	1	*"TELF";	1	1	1	600	600	0
sub8	bl1	3	*"MARTIL";	0	1	0	716	716	0
sub8	bl1	1	*"JIRAFA";	0	1	1	485	485	0
sub8	bl1	1	*"PLTN";	0	1	1	532	532	0
sub8	bl1	3	*"ANILLO";	1	1	0	740	740	0
sub8	bl1	1	*"ZORRO";	0	0	1	1065	1065	0
sub8	bl1	1	*"DEDO";	1	0	1	553	553	0
sub8	bl1	1	*"HACHA";	0	0	1	938	938	0
sub8	bl1	1	*"GUANTE";	0	1	1	814	814	0
sub8	bl1	1	*"OVEJA";	0	1	1	1010	1010	0
sub8	bl1	1	*"BHO";	0	0	1	639	_	1
sub8	bl1	3	*"PINCEL";	0	1	0	783	783	0
sub8	bl1	1	*"FALDA";	1	1	1	746	746	0
sub8	bl1	1	*"TENEDOR";	0	0	1	888	888	0
sub8	bl1	3	*"LAGART";	0	0	0	881	_	1
sub8	bl1	1	*"RAT";	0	1	1	679	679	0
sub8	bl1	1	*"OSO";	1	1	1	661	661	0
sub8	bl1	1	*"FRESA";	0	0	1	804	804	0
sub8	bl1	1	*"CAMA";	1	0	1	708	708	0
sub8	bl1	1	*"ESCOBA";	0	1	1	826	826	0
sub8	bl1	1	*"CERDO";	1	0	1	573	573	0
sub8	bl1	1	*"NARANJA";	1	0	1	47	_	1
sub8	bl1	3	*"UVA";	0	0	0	561	561	0
sub8	bl1	1	*"PEONZA";	0	0	1	1013	1013	0
sub8	bl1	3	*"FLOR";	1	1	0	598	598	0
sub8	bl1	3	*"BOLSIL";	1	0	0	-3000	_	1
sub8	bl1	1	*"RAMA";	1	0	1	1035	1035	0
sub8	bl1	3	*"LLUVIA";	1	0	0	742	742	0
sub8	bl1	3	*"ESCRIT";	0	1	0	786	_	1
sub8	bl2	1	*"BHO";	0	0	1	556	556	0
sub8	bl2	3	*"BOMBIL";	0	1	0	1094	_	1
sub8	bl2	1	*"PANUELO";	1	0	1	829	829	0
sub8	bl2	1	*"FALDA";	1	1	1	798	798	0
sub8	bl2	3	*"SARTEN";	0	0	0	567	567	0
sub8	bl2	1	*"PLTN";	0	1	1	546	546	0
sub8	bl2	1	*"OREJA";	1	1	1	472	472	0
sub8	bl2	3	*"LAGART";	0	0	0	819	819	0
sub8	bl2	3	*"CEPILLO";	0	0	0	629	629	0
sub8	bl2	1	*"VESTIDO";	1	1	1	534	534	0
sub8	bl2	3	*"GRIFO";	0	0	0	855	855	0
sub8	bl2	1	*"CALCET";	0	0	1	573	573	0
sub8	bl2	3	*"BOLSIL";	1	0	0	955	955	0
sub8	bl2	1	*"PAT";	0	1	1	736	736	0
sub8	bl2	1	*"ESCOBA";	0	1	1	737	737	0
sub8	bl2	3	*"ANILLO";	1	1	0	606	606	0
sub8	bl2	1	*"OVEJA";	0	1	1	777	777	0
sub8	bl2	1	*"GUANTE";	0	1	1	641	641	0
sub8	bl2	1	*"CAMA";	1	0	1	563	563	0
sub8	bl2	3	*"VENTANA";	1	0	0	610	610	0
sub8	bl2	3	*"TIGRE";	0	1	0	596	596	0
sub8	bl2	3	*"RANA";	0	0	0	665	665	0
sub8	bl2	3	*"PERRO";	1	0	0	647	647	0
sub8	bl2	3	*"LLUVIA";	1	0	0	623	623	0
sub8	bl2	3	*"ESCRIT";	0	1	0	771	771	0
sub8	bl2	3	*"CAJA";	1	1	0	816	816	0
sub8	bl2	1	*"TENEDOR";	0	0	1	688	688	0
sub8	bl2	3	*"TRINEO";	0	1	0	1028	1028	0
sub8	bl2	3	*"CINTUR";	1	1	0	869	869	0
sub8	bl2	1	*"RBOL";	1	1	1	555	555	0
sub8	bl2	3	*"MARTIL";	0	1	0	728	728	0
sub8	bl2	3	*"SILLA";	1	0	0	625	625	0
sub8	bl2	1	*"FRESA";	0	0	1	619	619	0
sub8	bl2	1	*"OJO";	1	0	1	578	578	0
sub8	bl2	3	*"HUEVO";	1	0	0	747	747	0
sub8	bl2	3	*"SILBATO";	0	0	0	709	709	0
sub8	bl2	1	*"PEONZA";	0	0	1	626	626	0
sub8	bl2	1	*"ZORRO";	0	0	1	746	746	0
sub8	bl2	1	*"HACHA";	0	0	1	737	_	1
sub8	bl2	1	*"RELOJ";	1	1	1	610	610	0
sub8	bl2	3	*"BRAZO";	1	1	0	615	615	0
sub8	bl2	1	*"CASCO";	1	1	1	1002	1002	0
sub8	bl2	1	*"TELF";	1	1	1	593	593	0
sub8	bl2	3	*"SOMBR";	1	0	0	846	_	1
sub8	bl2	1	*"TANQUE";	0	1	1	651	651	0
sub8	bl2	3	*"CAMELLO";	0	1	0	988	988	0
sub8	bl2	1	*"LLAVE";	1	0	1	571	571	0
sub8	bl2	1	*"RAT";	0	1	1	742	742	0
sub8	bl2	1	*"DEDO";	1	0	1	576	576	0
sub8	bl2	1	*"OSO";	1	1	1	630	630	0
sub8	bl2	3	*"HORMIGA";	0	1	0	812	_	1
sub8	bl2	3	*"FLOR";	1	1	0	649	649	0
sub8	bl2	1	*"MARIPO";	0	0	1	653	653	0
sub8	bl2	3	*"NUBE";	1	1	0	901	901	0
sub8	bl2	3	*"PINCEL";	0	1	0	649	649	0
sub8	bl2	3	*"MANZANA";	1	0	0	574	574	0
sub8	bl2	3	*"BANCO";	1	1	0	1311	1311	0
sub8	bl2	1	*"JIRAFA";	0	1	1	660	660	0
sub8	bl2	1	*"RAMA";	1	0	1	1169	1169	0
sub8	bl2	1	*"CERDO";	1	0	1	777	777	0
sub8	bl2	3	*"UVA";	0	0	0	601	601	0
sub8	bl2	1	*"NARANJA";	1	0	1	510	510	0
sub8	bl2	3	*"MUELA";	0	0	0	955	955	0
sub8	bl2	3	*"GATO";	1	1	0	790	790	0
sub8	bl3	3	*"RANA";	0	0	0	646	646	0
sub8	bl3	1	*"RAMA";	1	0	1	708	708	0
sub8	bl3	1	*"RELOJ";	1	1	1	678	678	0
sub8	bl3	1	*"DEDO";	1	0	1	495	495	0
sub8	bl3	3	*"PINCEL";	0	1	0	594	594	0
sub8	bl3	3	*"FLOR";	1	1	0	776	776	0
sub8	bl3	1	*"RBOL";	1	1	1	539	539	0
sub8	bl3	3	*"MARTIL";	0	1	0	584	584	0
sub8	bl3	1	*"OSO";	1	1	1	646	646	0
sub8	bl3	1	*"CERDO";	1	0	1	551	551	0
sub8	bl3	1	*"VESTIDO";	1	1	1	813	813	0
sub8	bl3	1	*"OVEJA";	0	1	1	749	749	0
sub8	bl3	3	*"BRAZO";	1	1	0	538	538	0
sub8	bl3	3	*"GRIFO";	0	0	0	652	652	0
sub8	bl3	3	*"CINTUR";	1	1	0	653	653	0
sub8	bl3	3	*"CEPILLO";	0	0	0	1039	1039	0
sub8	bl3	1	*"GUANTE";	0	1	1	1265	1265	0
sub8	bl3	3	*"BANCO";	1	1	0	739	739	0
sub8	bl3	1	*"TANQUE";	0	1	1	634	634	0
sub8	bl3	1	*"CALCET";	0	0	1	711	711	0
sub8	bl3	1	*"RAT";	0	1	1	1067	1067	0
sub8	bl3	3	*"HORMIGA";	0	1	0	726	726	0
sub8	bl3	3	*"GATO";	1	1	0	543	543	0
sub8	bl3	3	*"SILBATO";	0	0	0	618	618	0
sub8	bl3	3	*"MANZANA";	1	0	0	682	682	0
sub8	bl3	3	*"ESCRIT";	0	1	0	789	789	0
sub8	bl3	1	*"JIRAFA";	0	1	1	556	556	0
sub8	bl3	1	*"PLTN";	0	1	1	565	565	0
sub8	bl3	3	*"LLUVIA";	1	0	0	592	592	0
sub8	bl3	3	*"HUEVO";	1	0	0	648	648	0
sub8	bl3	3	*"TIGRE";	0	1	0	675	675	0
sub8	bl3	1	*"PANUELO";	1	0	1	1170	1170	0
sub8	bl3	1	*"LLAVE";	1	0	1	521	521	0
sub8	bl3	3	*"SILLA";	1	0	0	557	557	0
sub8	bl3	3	*"TRINEO";	0	1	0	1250	1250	0
sub8	bl3	3	*"ANILLO";	1	1	0	679	679	0
sub8	bl3	1	*"NARANJA";	1	0	1	961	961	0
sub8	bl3	1	*"FRESA";	0	0	1	716	716	0
sub8	bl3	3	*"BOLSIL";	1	0	0	1037	1037	0
sub8	bl3	1	*"PAT";	0	1	1	1007	1007	0
sub8	bl3	1	*"CAMA";	1	0	1	702	702	0
sub8	bl3	1	*"OJO";	1	0	1	528	528	0
sub8	bl3	3	*"BOMBIL";	0	1	0	860	860	0
sub8	bl3	3	*"MUELA";	0	0	0	795	795	0
sub8	bl3	3	*"UVA";	0	0	0	715	715	0
sub8	bl3	1	*"FALDA";	1	1	1	713	713	0
sub8	bl3	1	*"TELF";	1	1	1	632	632	0
sub8	bl3	3	*"SARTEN";	0	0	0	788	788	0
sub8	bl3	3	*"PERRO";	1	0	0	529	529	0
sub8	bl3	1	*"OREJA";	1	1	1	776	776	0
sub8	bl3	1	*"ESCOBA";	0	1	1	718	718	0
sub8	bl3	3	*"NUBE";	1	1	0	532	532	0
sub8	bl3	3	*"SOMBR";	1	0	0	654	654	0
sub8	bl3	3	*"CAJA";	1	1	0	576	576	0
sub8	bl3	1	*"TENEDOR";	0	0	1	844	844	0
sub8	bl3	1	*"ZORRO";	0	0	1	714	714	0
sub8	bl3	1	*"MARIPO";	0	0	1	561	561	0
sub8	bl3	3	*"LAGART";	0	0	0	676	676	0
sub8	bl3	1	*"BHO";	0	0	1	695	695	0
sub8	bl3	1	*"PEONZA";	0	0	1	667	667	0
sub8	bl3	3	*"CAMELLO";	0	1	0	587	587	0
sub8	bl3	1	*"HACHA";	0	0	1	625	625	0
sub8	bl3	1	*"CASCO";	1	1	1	1302	1302	0
sub8	bl3	3	*"VENTANA";	1	0	0	868	868	0
sub9	bl1	2	*"ZANAHOR";	0	0	1	474	474	0
sub9	bl1	2	*"CUCHIL";	1	0	1	440	440	0
sub9	bl1	2	*"ARDILLA";	0	0	1	1008	_	1
sub9	bl1	3	*"SARTEN";	0	0	0	365	365	0
sub9	bl1	2	*"DRAG";	0	1	1	1175	1175	0
sub9	bl1	3	*"FLOR";	1	1	0	723	723	0
sub9	bl1	2	*"HOJA";	1	0	1	918	918	0
sub9	bl1	2	*"PING";	0	1	1	-3000	_	0
sub9	bl1	2	*"GAFAS";	1	0	1	655	655	0
sub9	bl1	3	*"RANA";	0	0	0	925	925	0
sub9	bl1	3	*"BOLSIL";	1	0	0	1370	_	1
sub9	bl1	2	*"CUBO";	0	0	1	549	549	0
sub9	bl1	2	*"RED";	1	0	1	1219	1219	0
sub9	bl1	2	*"MELOC";	0	0	1	1214	_	1
sub9	bl1	3	*"HORMIGA";	0	1	0	1087	1087	0
sub9	bl1	3	*"GRIFO";	0	0	0	874	874	0
sub9	bl1	3	*"MUELA";	0	0	0	799	799	0
sub9	bl1	3	*"VENTANA";	1	0	0	925	925	0
sub9	bl1	2	*"COCODR";	0	1	1	1584	1584	0
sub9	bl1	2	*"CABALLO";	1	1	1	875	875	0
sub9	bl1	2	*"CAMION";	1	1	1	726	726	0
sub9	bl1	2	*"ELEFANT";	0	1	1	636	636	0
sub9	bl1	2	*"PATO";	0	0	1	702	702	0
sub9	bl1	2	*"CUCHARA";	0	1	1	742	742	0
sub9	bl1	3	*"TRINEO";	0	1	0	1260	1260	0
sub9	bl1	3	*"BANCO";	1	1	0	727	727	0
sub9	bl1	3	*"LLUVIA";	1	0	0	543	543	0
sub9	bl1	2	*"AVI";	1	1	1	606	606	0
sub9	bl1	3	*"BRAZO";	1	1	0	702	702	0
sub9	bl1	2	*"QUESO";	1	0	1	729	729	0
sub9	bl1	3	*"SOMBR";	1	0	0	977	977	0
sub9	bl1	2	*"VIOL";	0	1	1	319	_	1
sub9	bl1	2	*"GUSANO";	0	0	1	581	581	0
sub9	bl1	3	*"SILBATO";	0	0	0	981	_	1
sub9	bl1	3	*"CAJA";	1	1	0	767	767	0
sub9	bl1	3	*"HUEVO";	1	0	0	-3000	_	0
sub9	bl1	3	*"ANILLO";	1	1	0	807	807	0
sub9	bl1	3	*"CINTUR";	1	1	0	1321	1321	0
sub9	bl1	2	*"PAN";	1	1	1	947	947	0
sub9	bl1	2	*"VELA";	1	0	1	670	670	0
sub9	bl1	2	*"LAPIZ";	0	1	1	797	797	0
sub9	bl1	3	*"MANZANA";	1	0	0	1181	1181	0
sub9	bl1	3	*"ESCRIT";	0	1	0	-3000	_	1
sub9	bl1	3	*"MARTIL";	0	1	0	1132	1132	0
sub9	bl1	2	*"NARIZ";	1	1	1	757	757	0
sub9	bl1	3	*"CAMELLO";	0	1	0	521	521	0
sub9	bl1	3	*"NUBE";	1	1	0	-3000	_	0
sub9	bl1	3	*"PERRO";	1	0	0	651	651	0
sub9	bl1	3	*"PINCEL";	0	1	0	923	923	0
sub9	bl1	2	*"HUCHA";	0	0	1	975	_	1
sub9	bl1	2	*"PELOTA";	1	1	1	-3000	_	1
sub9	bl1	3	*"CEPILLO";	0	0	0	1861	_	1
sub9	bl1	2	*"LECHUGA";	0	0	1	1159	_	1
sub9	bl1	2	*"POMO";	0	1	1	-3000	_	1
sub9	bl1	3	*"SILLA";	1	0	0	505	505	0
sub9	bl1	3	*"GATO";	1	1	0	572	572	0
sub9	bl1	3	*"BOMBIL";	0	1	0	889	889	0
sub9	bl1	2	*"GLOBO";	1	1	1	549	549	0
sub9	bl1	2	*"PLATO";	1	1	1	733	733	0
sub9	bl1	3	*"LAGART";	0	0	0	1108	_	1
sub9	bl1	2	*"MESA";	1	0	1	596	596	0
sub9	bl1	2	*"PAJARO";	1	0	1	702	_	1
sub9	bl1	3	*"UVA";	0	0	0	487	487	0
sub9	bl1	3	*"TIGRE";	0	1	0	976	976	0
sub9	bl2	2	*"VELA";	1	0	1	729	729	0
sub9	bl2	2	*"HOJA";	1	0	1	592	592	0
sub9	bl2	3	*"NUBE";	1	1	0	771	771	0
sub9	bl2	2	*"CUCHIL";	1	0	1	549	549	0
sub9	bl2	3	*"TRINEO";	0	1	0	660	660	0
sub9	bl2	2	*"GUSANO";	0	0	1	719	719	0
sub9	bl2	3	*"SARTEN";	0	0	0	2326	2326	0
sub9	bl2	2	*"HUCHA";	0	0	1	1090	1090	0
sub9	bl2	2	*"MESA";	1	0	1	669	669	0
sub9	bl2	3	*"UVA";	0	0	0	585	585	0
sub9	bl2	2	*"DRAG";	0	1	1	549	549	0
sub9	bl2	3	*"BOLSIL";	1	0	0	502	_	1
sub9	bl2	3	*"HUEVO";	1	0	0	549	549	0
sub9	bl2	3	*"CINTUR";	1	1	0	987	987	0
sub9	bl2	2	*"PAJARO";	1	0	1	780	780	0
sub9	bl2	2	*"GLOBO";	1	1	1	492	492	0
sub9	bl2	2	*"MELOC";	0	0	1	946	_	1
sub9	bl2	2	*"PING";	0	1	1	459	459	0
sub9	bl2	2	*"VIOL";	0	1	1	345	_	1
sub9	bl2	2	*"CABALLO";	1	1	1	604	604	0
sub9	bl2	3	*"RANA";	0	0	0	532	532	0
sub9	bl2	3	*"TIGRE";	0	1	0	755	755	0
sub9	bl2	3	*"GRIFO";	0	0	0	395	_	1
sub9	bl2	3	*"VENTANA";	1	0	0	452	452	0
sub9	bl2	2	*"NARIZ";	1	1	1	661	661	0
sub9	bl2	3	*"ANILLO";	1	1	0	542	_	1
sub9	bl2	2	*"PATO";	0	0	1	776	776	0
sub9	bl2	2	*"GAFAS";	1	0	1	594	594	0
sub9	bl2	3	*"CAMELLO";	0	1	0	794	794	0
sub9	bl2	2	*"QUESO";	1	0	1	385	385	0
sub9	bl2	3	*"FLOR";	1	1	0	571	571	0
sub9	bl2	2	*"RED";	1	0	1	841	841	0
sub9	bl2	3	*"GATO";	1	1	0	656	656	0
sub9	bl2	2	*"CUCHARA";	0	1	1	829	829	0
sub9	bl2	3	*"BOMBIL";	0	1	0	611	611	0
sub9	bl2	3	*"MARTIL";	0	1	0	748	748	0
sub9	bl2	2	*"POMO";	0	1	1	841	841	0
sub9	bl2	3	*"SILLA";	1	0	0	775	775	0
sub9	bl2	2	*"AVI";	1	1	1	653	653	0
sub9	bl2	2	*"PLATO";	1	1	1	744	744	0
sub9	bl2	3	*"MANZANA";	1	0	0	1088	1088	0
sub9	bl2	2	*"CUBO";	0	0	1	501	501	0
sub9	bl2	3	*"SOMBR";	1	0	0	486	486	0
sub9	bl2	2	*"CAMION";	1	1	1	485	485	0
sub9	bl2	3	*"PERRO";	1	0	0	621	621	0
sub9	bl2	3	*"LAGART";	0	0	0	347	347	0
sub9	bl2	3	*"LLUVIA";	1	0	0	929	929	0
sub9	bl2	2	*"ARDILLA";	0	0	1	560	560	0
sub9	bl2	3	*"ESCRIT";	0	1	0	847	847	0
sub9	bl2	3	*"BANCO";	1	1	0	1159	1159	0
sub9	bl2	2	*"ZANAHOR";	0	0	1	664	664	0
sub9	bl2	2	*"COCODR";	0	1	1	592	_	1
sub9	bl2	3	*"BRAZO";	1	1	0	445	445	0
sub9	bl2	2	*"ELEFANT";	0	1	1	593	593	0
sub9	bl2	3	*"MUELA";	0	0	0	462	462	0
sub9	bl2	3	*"CAJA";	1	1	0	1055	1055	0
sub9	bl2	3	*"SILBATO";	0	0	0	545	_	1
sub9	bl2	2	*"LAPIZ";	0	1	1	587	587	0
sub9	bl2	2	*"LECHUGA";	0	0	1	2610	2610	0
sub9	bl2	3	*"HORMIGA";	0	1	0	586	_	1
sub9	bl2	3	*"PINCEL";	0	1	0	548	548	0
sub9	bl2	3	*"CEPILLO";	0	0	0	-3000	_	1
sub9	bl2	2	*"PAN";	1	1	1	831	831	0
sub9	bl2	2	*"PELOTA";	1	1	1	922	922	0
sub9	bl3	2	*"PATO";	0	0	1	627	627	0
sub9	bl3	2	*"AVI";	1	1	1	443	443	0
sub9	bl3	3	*"ANILLO";	1	1	0	527	527	0
sub9	bl3	2	*"MELOC";	0	0	1	1317	_	1
sub9	bl3	3	*"LAGART";	0	0	0	896	896	0
sub9	bl3	3	*"SILBATO";	0	0	0	916	916	0
sub9	bl3	3	*"SOMBR";	1	0	0	803	803	0
sub9	bl3	3	*"MUELA";	0	0	0	364	364	0
sub9	bl3	3	*"CAMELLO";	0	1	0	629	629	0
sub9	bl3	3	*"BOLSIL";	1	0	0	1027	1027	0
sub9	bl3	2	*"CUBO";	0	0	1	882	882	0
sub9	bl3	2	*"HOJA";	1	0	1	595	595	0
sub9	bl3	2	*"LAPIZ";	0	1	1	308	308	0
sub9	bl3	3	*"PINCEL";	0	1	0	629	629	0
sub9	bl3	2	*"ZANAHOR";	0	0	1	519	519	0
sub9	bl3	3	*"CINTUR";	1	1	0	794	794	0
sub9	bl3	3	*"TIGRE";	0	1	0	745	745	0
sub9	bl3	2	*"QUESO";	1	0	1	640	640	0
sub9	bl3	2	*"CUCHIL";	1	0	1	595	595	0
sub9	bl3	3	*"NUBE";	1	1	0	319	319	0
sub9	bl3	3	*"PERRO";	1	0	0	523	523	0
sub9	bl3	3	*"LLUVIA";	1	0	0	601	601	0
sub9	bl3	3	*"TRINEO";	0	1	0	863	863	0
sub9	bl3	3	*"MANZANA";	1	0	0	932	932	0
sub9	bl3	3	*"SARTEN";	0	0	0	374	374	0
sub9	bl3	2	*"CAMION";	1	1	1	569	569	0
sub9	bl3	3	*"BOMBIL";	0	1	0	636	636	0
sub9	bl3	2	*"CABALLO";	1	1	1	612	612	0
sub9	bl3	3	*"CEPILLO";	0	0	0	726	726	0
sub9	bl3	2	*"PAJARO";	1	0	1	631	631	0
sub9	bl3	3	*"RANA";	0	0	0	399	399	0
sub9	bl3	2	*"GAFAS";	1	0	1	681	681	0
sub9	bl3	3	*"MARTIL";	0	1	0	1241	1241	0
sub9	bl3	2	*"PING";	0	1	1	472	472	0
sub9	bl3	3	*"GRIFO";	0	0	0	1055	1055	0
sub9	bl3	2	*"RED";	1	0	1	722	722	0
sub9	bl3	3	*"CAJA";	1	1	0	607	607	0
sub9	bl3	3	*"BANCO";	1	1	0	476	476	0
sub9	bl3	3	*"HORMIGA";	0	1	0	448	448	0
sub9	bl3	3	*"VENTANA";	1	0	0	664	664	0
sub9	bl3	2	*"NARIZ";	1	1	1	452	452	0
sub9	bl3	2	*"DRAG";	0	1	1	727	727	0
sub9	bl3	3	*"BRAZO";	1	1	0	370	370	0
sub9	bl3	2	*"POMO";	0	1	1	408	408	0
sub9	bl3	2	*"COCODR";	0	1	1	573	_	1
sub9	bl3	2	*"MESA";	1	0	1	726	726	0
sub9	bl3	2	*"GUSANO";	0	0	1	483	_	1
sub9	bl3	2	*"HUCHA";	0	0	1	316	_	1
sub9	bl3	3	*"ESCRIT";	0	1	0	437	_	1
sub9	bl3	2	*"ARDILLA";	0	0	1	634	634	0
sub9	bl3	2	*"PAN";	1	1	1	790	790	0
sub9	bl3	2	*"ELEFANT";	0	1	1	703	703	0
sub9	bl3	3	*"HUEVO";	1	0	0	729	729	0
sub9	bl3	2	*"PELOTA";	1	1	1	537	537	0
sub9	bl3	3	*"UVA";	0	0	0	764	764	0
sub9	bl3	2	*"GLOBO";	1	1	1	757	757	0
sub9	bl3	3	*"GATO";	1	1	0	786	786	0
sub9	bl3	2	*"VELA";	1	0	1	590	590	0
sub9	bl3	2	*"CUCHARA";	0	1	1	577	577	0
sub9	bl3	3	*"SILLA";	1	0	0	660	660	0
sub9	bl3	2	*"PLATO";	1	1	1	628	628	0
sub9	bl3	3	*"FLOR";	1	1	0	552	552	0
sub9	bl3	2	*"LECHUGA";	0	0	1	552	_	1
sub9	bl3	2	*"VIOL";	0	1	1	745	745	0
sub10	bl1	1	*"OREJA";	1	1	0	693	693	0
sub10	bl1	1	*"ZORRO";	0	0	0	980	_	1
sub10	bl1	1	*"HACHA";	0	0	0	708	708	0
sub10	bl1	2	*"DRAG";	0	1	1	1102	1102	0
sub10	bl1	1	*"FRESA";	0	0	0	752	752	0
sub10	bl1	2	*"PAJARO";	1	0	1	620	620	0
sub10	bl1	1	*"LLAVE";	1	0	0	731	731	0
sub10	bl1	1	*"RBOL";	1	1	0	663	663	0
sub10	bl1	1	*"CAMA";	1	0	0	715	715	0
sub10	bl1	2	*"PATO";	0	0	1	1250	1250	0
sub10	bl1	1	*"ESCOBA";	0	1	0	630	630	0
sub10	bl1	1	*"OSO";	1	1	0	854	854	0
sub10	bl1	2	*"CAMION";	1	1	1	667	667	0
sub10	bl1	2	*"PING";	0	1	1	1061	1061	0
sub10	bl1	2	*"LECHUGA";	0	0	1	1199	_	1
sub10	bl1	2	*"LAPIZ";	0	1	1	638	638	0
sub10	bl1	2	*"MESA";	1	0	1	803	803	0
sub10	bl1	1	*"GUANTE";	0	1	0	783	783	0
sub10	bl1	2	*"ZANAHOR";	0	0	1	1157	1157	0
sub10	bl1	1	*"RAT";	0	1	0	701	701	0
sub10	bl1	2	*"NARIZ";	1	1	1	860	860	0
sub10	bl1	2	*"RED";	1	0	1	1468	_	1
sub10	bl1	1	*"TANQUE";	0	1	0	957	957	0
sub10	bl1	1	*"BHO";	0	0	0	1519	1519	0
sub10	bl1	1	*"OVEJA";	0	1	0	2209	2209	0
sub10	bl1	2	*"CUCHIL";	1	0	1	924	924	0
sub10	bl1	2	*"QUESO";	1	0	1	675	675	0
sub10	bl1	2	*"AVI";	1	1	1	661	661	0
sub10	bl1	1	*"FALDA";	1	1	0	1025	1025	0
sub10	bl1	1	*"OJO";	1	0	0	612	612	0
sub10	bl1	2	*"PLATO";	1	1	1	794	794	0
sub10	bl1	1	*"RELOJ";	1	1	0	1055	1055	0
sub10	bl1	2	*"GAFAS";	1	0	1	738	738	0
sub10	bl1	1	*"PAT";	0	1	0	1332	1332	0
sub10	bl1	2	*"ELEFANT";	0	1	1	693	693	0
sub10	bl1	1	*"NARANJA";	1	0	0	947	947	0
sub10	bl1	2	*"VELA";	1	0	1	838	838	0
sub10	bl1	2	*"VIOL";	0	1	1	918	918	0
sub10	bl1	2	*"CUCHARA";	0	1	1	743	743	0
sub10	bl1	2	*"GLOBO";	1	1	1	683	683	0
sub10	bl1	1	*"TELF";	1	1	0	520	520	0
sub10	bl1	1	*"PEONZA";	0	0	0	1058	1058	0
sub10	bl1	2	*"HOJA";	1	0	1	972	972	0
sub10	bl1	1	*"PLTN";	0	1	0	668	668	0
sub10	bl1	1	*"VESTIDO";	1	1	0	1312	1312	0
sub10	bl1	1	*"CASCO";	1	1	0	745	745	0
sub10	bl1	2	*"HUCHA";	0	0	1	957	_	1
sub10	bl1	2	*"CABALLO";	1	1	1	680	680	0
sub10	bl1	1	*"CALCET";	0	0	0	598	598	0
sub10	bl1	2	*"POMO";	0	1	1	1151	1151	0
sub10	bl1	2	*"GUSANO";	0	0	1	1038	1038	0
sub10	bl1	2	*"ARDILLA";	0	0	1	899	899	0
sub10	bl1	1	*"TENEDOR";	0	0	0	766	766	0
sub10	bl1	1	*"DEDO";	1	0	0	661	661	0
sub10	bl1	2	*"CUBO";	0	0	1	772	772	0
sub10	bl1	1	*"PANUELO";	1	0	0	848	_	1
sub10	bl1	1	*"JIRAFA";	0	1	0	868	868	0
sub10	bl1	1	*"CERDO";	1	0	0	937	937	0
sub10	bl1	1	*"RAMA";	1	0	0	1832	1832	0
sub10	bl1	2	*"PAN";	1	1	1	935	935	0
sub10	bl1	2	*"COCODR";	0	1	1	754	754	0
sub10	bl1	2	*"PELOTA";	1	1	1	1133	1133	0
sub10	bl1	1	*"MARIPO";	0	0	0	1165	1165	0
sub10	bl1	2	*"MELOC";	0	0	1	1836	1836	0
sub10	bl2	1	*"FRESA";	0	0	0	582	582	0
sub10	bl2	1	*"BHO";	0	0	0	953	953	0
sub10	bl2	2	*"POMO";	0	1	1	665	665	0
sub10	bl2	2	*"LAPIZ";	0	1	1	735	735	0
sub10	bl2	2	*"CUCHARA";	0	1	1	665	665	0
sub10	bl2	2	*"PAJARO";	1	0	1	821	821	0
sub10	bl2	1	*"TELF";	1	1	0	539	539	0
sub10	bl2	2	*"VIOL";	0	1	1	642	642	0
sub10	bl2	2	*"QUESO";	1	0	1	589	589	0
sub10	bl2	1	*"RBOL";	1	1	0	663	663	0
sub10	bl2	2	*"ARDILLA";	0	0	1	676	676	0
sub10	bl2	2	*"CUCHIL";	1	0	1	832	832	0
sub10	bl2	2	*"PATO";	0	0	1	836	836	0
sub10	bl2	1	*"RAMA";	1	0	0	1041	1041	0
sub10	bl2	2	*"LECHUGA";	0	0	1	853	853	0
sub10	bl2	1	*"MARIPO";	0	0	0	853	853	0
sub10	bl2	1	*"OVEJA";	0	1	0	1295	1295	0
sub10	bl2	2	*"RED";	1	0	1	2297	2297	0
sub10	bl2	1	*"LLAVE";	1	0	0	919	919	0
sub10	bl2	1	*"NARANJA";	1	0	0	1222	1222	0
sub10	bl2	2	*"AVI";	1	1	1	741	741	0
sub10	bl2	2	*"DRAG";	0	1	1	1045	1045	0
sub10	bl2	1	*"CALCET";	0	0	0	658	658	0
sub10	bl2	1	*"ZORRO";	0	0	0	953	953	0
sub10	bl2	2	*"MELOC";	0	0	1	1323	1323	0
sub10	bl2	2	*"MESA";	1	0	1	652	652	0
sub10	bl2	1	*"DEDO";	1	0	0	602	602	0
sub10	bl2	2	*"ZANAHOR";	0	0	1	807	807	0
sub10	bl2	2	*"CABALLO";	1	1	1	700	700	0
sub10	bl2	2	*"CAMION";	1	1	1	674	674	0
sub10	bl2	1	*"PEONZA";	0	0	0	723	723	0
sub10	bl2	1	*"PAT";	0	1	0	852	852	0
sub10	bl2	1	*"TENEDOR";	0	0	0	1109	1109	0
sub10	bl2	1	*"OSO";	1	1	0	624	624	0
sub10	bl2	2	*"GLOBO";	1	1	1	679	679	0
sub10	bl2	2	*"HOJA";	1	0	1	753	753	0
sub10	bl2	2	*"VELA";	1	0	1	945	945	0
sub10	bl2	2	*"PLATO";	1	1	1	676	676	0
sub10	bl2	2	*"CUBO";	0	0	1	879	879	0
sub10	bl2	1	*"OJO";	1	0	0	567	567	0
sub10	bl2	1	*"TANQUE";	0	1	0	649	649	0
sub10	bl2	2	*"PAN";	1	1	1	659	659	0
sub10	bl2	1	*"ESCOBA";	0	1	0	1089	1089	0
sub10	bl2	1	*"CERDO";	1	0	0	792	792	0
sub10	bl2	1	*"CAMA";	1	0	0	681	681	0
sub10	bl2	2	*"COCODR";	0	1	1	572	572	0
sub10	bl2	2	*"HUCHA";	0	0	1	828	828	0
sub10	bl2	1	*"PLTN";	0	1	0	580	580	0
sub10	bl2	2	*"PING";	0	1	1	721	721	0
sub10	bl2	1	*"JIRAFA";	0	1	0	672	672	0
sub10	bl2	1	*"VESTIDO";	1	1	0	676	676	0
sub10	bl2	2	*"PELOTA";	1	1	1	714	714	0
sub10	bl2	1	*"RELOJ";	1	1	0	694	694	0
sub10	bl2	2	*"NARIZ";	1	1	1	617	617	0
sub10	bl2	1	*"GUANTE";	0	1	0	734	734	0
sub10	bl2	1	*"HACHA";	0	0	0	675	675	0
sub10	bl2	2	*"GUSANO";	0	0	1	789	789	0
sub10	bl2	1	*"RAT";	0	1	0	656	656	0
sub10	bl2	1	*"CASCO";	1	1	0	641	641	0
sub10	bl2	2	*"ELEFANT";	0	1	1	584	584	0
sub10	bl2	1	*"OREJA";	1	1	0	557	557	0
sub10	bl2	1	*"PANUELO";	1	0	0	1360	1360	0
sub10	bl2	1	*"FALDA";	1	1	0	902	902	0
sub10	bl2	2	*"GAFAS";	1	0	1	641	641	0
sub10	bl3	1	*"GUANTE";	0	1	0	643	643	0
sub10	bl3	1	*"RAMA";	1	0	0	853	853	0
sub10	bl3	2	*"NARIZ";	1	1	1	612	612	0
sub10	bl3	2	*"RED";	1	0	1	843	843	0
sub10	bl3	1	*"ZORRO";	0	0	0	852	852	0
sub10	bl3	2	*"PATO";	0	0	1	750	750	0
sub10	bl3	1	*"NARANJA";	1	0	0	903	903	0
sub10	bl3	1	*"RELOJ";	1	1	0	604	604	0
sub10	bl3	1	*"OSO";	1	1	0	700	700	0
sub10	bl3	1	*"CALCET";	0	0	0	781	781	0
sub10	bl3	2	*"ELEFANT";	0	1	1	606	606	0
sub10	bl3	2	*"ARDILLA";	0	0	1	648	648	0
sub10	bl3	2	*"CUCHIL";	1	0	1	1250	1250	0
sub10	bl3	1	*"CASCO";	1	1	0	619	619	0
sub10	bl3	2	*"GLOBO";	1	1	1	643	643	0
sub10	bl3	1	*"VESTIDO";	1	1	0	549	549	0
sub10	bl3	1	*"FALDA";	1	1	0	635	635	0
sub10	bl3	1	*"RBOL";	1	1	0	661	661	0
sub10	bl3	1	*"PANUELO";	1	0	0	804	804	0
sub10	bl3	1	*"DEDO";	1	0	0	656	656	0
sub10	bl3	1	*"BHO";	0	0	0	1006	1006	0
sub10	bl3	1	*"TENEDOR";	0	0	0	771	771	0
sub10	bl3	1	*"CAMA";	1	0	0	604	604	0
sub10	bl3	1	*"PAT";	0	1	0	655	655	0
sub10	bl3	2	*"PLATO";	1	1	1	699	699	0
sub10	bl3	1	*"TANQUE";	0	1	0	655	655	0
sub10	bl3	2	*"ZANAHOR";	0	0	1	751	751	0
sub10	bl3	2	*"POMO";	0	1	1	699	699	0
sub10	bl3	2	*"PING";	0	1	1	699	699	0
sub10	bl3	2	*"HOJA";	1	0	1	624	624	0
sub10	bl3	2	*"CUCHARA";	0	1	1	563	563	0
sub10	bl3	1	*"TELF";	1	1	0	566	566	0
sub10	bl3	2	*"DRAG";	0	1	1	901	901	0
sub10	bl3	2	*"PAN";	1	1	1	696	696	0
sub10	bl3	1	*"HACHA";	0	0	0	737	737	0
sub10	bl3	2	*"MELOC";	0	0	1	1026	1026	0
sub10	bl3	2	*"AVI";	1	1	1	566	566	0
sub10	bl3	1	*"JIRAFA";	0	1	0	603	603	0
sub10	bl3	1	*"RAT";	0	1	0	630	630	0
sub10	bl3	2	*"CABALLO";	1	1	1	573	573	0
sub10	bl3	2	*"VIOL";	0	1	1	666	666	0
sub10	bl3	2	*"VELA";	1	0	1	1059	1059	0
sub10	bl3	1	*"LLAVE";	1	0	0	654	654	0
sub10	bl3	1	*"PEONZA";	0	0	0	725	725	0
sub10	bl3	2	*"LAPIZ";	0	1	1	622	622	0
sub10	bl3	1	*"ESCOBA";	0	1	0	948	948	0
sub10	bl3	2	*"LECHUGA";	0	0	1	1147	1147	0
sub10	bl3	1	*"FRESA";	0	0	0	771	771	0
sub10	bl3	1	*"PLTN";	0	1	0	602	602	0
sub10	bl3	1	*"OVEJA";	0	1	0	993	993	0
sub10	bl3	2	*"HUCHA";	0	0	1	1006	1006	0
sub10	bl3	1	*"CERDO";	1	0	0	871	871	0
sub10	bl3	1	*"MARIPO";	0	0	0	1075	1075	0
sub10	bl3	2	*"MESA";	1	0	1	691	691	0
sub10	bl3	1	*"OREJA";	1	1	0	703	703	0
sub10	bl3	2	*"GAFAS";	1	0	1	653	653	0
sub10	bl3	1	*"OJO";	1	0	0	695	695	0
sub10	bl3	2	*"PAJARO";	1	0	1	674	674	0
sub10	bl3	2	*"CAMION";	1	1	1	621	621	0
sub10	bl3	2	*"PELOTA";	1	1	1	639	639	0
sub10	bl3	2	*"QUESO";	1	0	1	630	630	0
sub10	bl3	2	*"CUBO";	0	0	1	766	766	0
sub10	bl3	2	*"GUSANO";	0	0	1	946	_	1
sub10	bl3	2	*"COCODR";	0	1	1	677	677	0
sub11	bl1	1	*"HACHA";	0	0	0	878	878	0
sub11	bl1	1	*"TELF";	1	1	0	573	573	0
sub11	bl1	1	*"ZORRO";	0	0	0	577	_	1
sub11	bl1	3	*"NUBE";	1	1	1	989	989	0
sub11	bl1	1	*"RELOJ";	1	1	0	557	557	0
sub11	bl1	1	*"PLTN";	0	1	0	625	625	0
sub11	bl1	3	*"SILLA";	1	0	1	456	456	0
sub11	bl1	1	*"OVEJA";	0	1	0	1141	_	1
sub11	bl1	1	*"BHO";	0	0	0	1144	1144	0
sub11	bl1	1	*"CALCET";	0	0	0	605	605	0
sub11	bl1	3	*"UVA";	0	0	1	-3000	_	1
sub11	bl1	3	*"LAGART";	0	0	1	995	_	1
sub11	bl1	3	*"GATO";	1	1	1	849	849	0
sub11	bl1	3	*"MANZANA";	1	0	1	746	746	0
sub11	bl1	1	*"CASCO";	1	1	0	1112	1112	0
sub11	bl1	1	*"NARANJA";	1	0	0	786	786	0
sub11	bl1	3	*"SOMBR";	1	0	1	936	936	0
sub11	bl1	1	*"TANQUE";	0	1	0	817	_	1
sub11	bl1	1	*"OREJA";	1	1	0	707	707	0
sub11	bl1	3	*"SILBATO";	0	0	1	1250	_	1
sub11	bl1	1	*"ESCOBA";	0	1	0	-3000	_	1
sub11	bl1	3	*"CAMELLO";	0	1	1	1059	1059	0
sub11	bl1	1	*"GUANTE";	0	1	0	680	680	0
sub11	bl1	1	*"FALDA";	1	1	0	1001	1001	0
sub11	bl1	3	*"BOLSIL";	1	0	1	1826	1826	0
sub11	bl1	1	*"OSO";	1	1	0	806	806	0
sub11	bl1	3	*"MARTIL";	0	1	1	1470	1470	0
sub11	bl1	1	*"LLAVE";	1	0	0	673	673	0
sub11	bl1	1	*"FRESA";	0	0	0	1327	1327	0
sub11	bl1	1	*"DEDO";	1	0	0	794	794	0
sub11	bl1	1	*"MARIPO";	0	0	0	2758	2758	0
sub11	bl1	3	*"HUEVO";	1	0	1	736	736	0
sub11	bl1	1	*"CERDO";	1	0	0	932	932	0
sub11	bl1	1	*"OJO";	1	0	0	699	699	0
sub11	bl1	1	*"RAT";	0	1	0	972	972	0
sub11	bl1	1	*"RBOL";	1	1	0	827	827	0
sub11	bl1	1	*"JIRAFA";	0	1	0	920	920	0
sub11	bl1	1	*"TENEDOR";	0	0	0	1582	1582	0
sub11	bl1	3	*"MUELA";	0	0	1	1227	_	1
sub11	bl1	3	*"BANCO";	1	1	1	2272	2272	0
sub11	bl1	3	*"PINCEL";	0	1	1	932	932	0
sub11	bl1	3	*"CAJA";	1	1	1	1490	1490	0
sub11	bl1	1	*"PAT";	0	1	0	2633	_	1
sub11	bl1	3	*"BOMBIL";	0	1	1	909	909	0
sub11	bl1	3	*"RANA";	0	0	1	884	884	0
sub11	bl1	3	*"ANILLO";	1	1	1	944	944	0
sub11	bl1	3	*"ESCRIT";	0	1	1	-3000	_	1
sub11	bl1	1	*"RAMA";	1	0	0	2275	_	1
sub11	bl1	3	*"CEPILLO";	0	0	1	1431	_	1
sub11	bl1	1	*"CAMA";	1	0	0	1168	1168	0
sub11	bl1	1	*"VESTIDO";	1	1	0	852	852	0
sub11	bl1	3	*"GRIFO";	0	0	1	721	721	0
sub11	bl1	3	*"SARTEN";	0	0	1	1870	_	1
sub11	bl1	1	*"PEONZA";	0	0	0	-3000	_	1
sub11	bl1	3	*"PERRO";	1	0	1	815	815	0
sub11	bl1	3	*"TIGRE";	0	1	1	1029	_	1
sub11	bl1	3	*"CINTUR";	1	1	1	1397	1397	0
sub11	bl1	3	*"LLUVIA";	1	0	1	993	993	0
sub11	bl1	3	*"TRINEO";	0	1	1	-3000	_	1
sub11	bl1	3	*"BRAZO";	1	1	1	1480	1480	0
sub11	bl1	3	*"VENTANA";	1	0	1	1094	1094	0
sub11	bl1	3	*"FLOR";	1	1	1	764	764	0
sub11	bl1	1	*"PANUELO";	1	0	0	2096	2096	0
sub11	bl1	3	*"HORMIGA";	0	1	1	1357	1357	0
sub11	bl2	1	*"FRESA";	0	0	0	987	987	0
sub11	bl2	1	*"OJO";	1	0	0	597	597	0
sub11	bl2	1	*"PANUELO";	1	0	0	762	762	0
sub11	bl2	1	*"BHO";	0	0	0	699	699	0
sub11	bl2	3	*"SOMBR";	1	0	1	505	505	0
sub11	bl2	1	*"LLAVE";	1	0	0	750	750	0
sub11	bl2	1	*"NARANJA";	1	0	0	599	599	0
sub11	bl2	3	*"CAMELLO";	0	1	1	730	730	0
sub11	bl2	1	*"ZORRO";	0	0	0	620	620	0
sub11	bl2	1	*"OSO";	1	1	0	649	649	0
sub11	bl2	1	*"CASCO";	1	1	0	595	595	0
sub11	bl2	3	*"SILBATO";	0	0	1	2006	2006	0
sub11	bl2	3	*"CAJA";	1	1	1	1079	1079	0
sub11	bl2	3	*"BOLSIL";	1	0	1	1127	1127	0
sub11	bl2	1	*"MARIPO";	0	0	0	1455	1455	0
[truncated: 3,569 more rows]

## Sheet: Catalan (L2 testing phase)
subject	repetition	stimulus list	item	frequency	cognate status	Old/New	RT	RT above 250 ms without errors	incorrect
sub1	bl1	3	*"HUEVO";	1	0	0	743	743	0
sub1	bl1	3	*"GATO";	1	1	0	914	914	0
sub1	bl1	3	*"SILLA";	1	0	0	610	610	0
sub1	bl1	3	*"CINTUR";	1	1	0	782	782	0
sub1	bl1	1	*"JIRAFA";	0	1	1	771	771	0
sub1	bl1	3	*"CAMELLO";	0	1	0	777	777	0
sub1	bl1	3	*"SARTEN";	0	0	0	-3000	_	1
sub1	bl1	1	*"PAT";	0	1	1	1123	1123	0
sub1	bl1	1	*"CAMA";	1	0	1	581	581	0
sub1	bl1	3	*"TIGRE";	0	1	0	1307	1307	0
sub1	bl1	3	*"PERRO";	1	0	0	800	800	0
sub1	bl1	3	*"CEPILLO";	0	0	0	846	846	0
sub1	bl1	1	*"OJO";	1	0	1	846	846	0
sub1	bl1	1	*"PLTN";	0	1	1	649	649	0
sub1	bl1	1	*"BHO";	0	0	1	1089	1089	0
sub1	bl1	3	*"MARTIL";	0	1	0	862	862	0
sub1	bl1	3	*"ESCRIT";	0	1	0	1189	1189	0
sub1	bl1	3	*"BOMBIL";	0	1	0	946	946	0
sub1	bl1	3	*"LAGART";	0	0	0	1032	1032	0
sub1	bl1	1	*"CALCET";	0	0	1	853	853	0
sub1	bl1	3	*"RANA";	0	0	0	812	812	0
sub1	bl1	1	*"PEONZA";	0	0	1	-3000	_	1
sub1	bl1	3	*"VENTANA";	1	0	0	845	845	0
sub1	bl1	1	*"TENEDOR";	0	0	1	1107	1107	0
sub1	bl1	1	*"RBOL";	1	1	1	811	811	0
sub1	bl1	1	*"OREJA";	1	1	1	672	672	0
sub1	bl1	1	*"RAMA";	1	0	1	-3000	_	1
sub1	bl1	3	*"BOLSIL";	1	0	0	1357	1357	0
sub1	bl1	3	*"CAJA";	1	1	0	879	879	0
sub1	bl1	1	*"NARANJA";	1	0	1	873	873	0
sub1	bl1	1	*"RAT";	0	1	1	779	779	0
sub1	bl1	1	*"OVEJA";	0	1	1	781	781	0
sub1	bl1	3	*"TRINEO";	0	1	0	-3000	_	0
sub1	bl1	1	*"ESCOBA";	0	1	1	1076	1076	0
sub1	bl1	1	*"OSO";	1	1	1	782	782	0
sub1	bl1	1	*"LLAVE";	1	0	1	1713	1713	0
sub1	bl1	1	*"CASCO";	1	1	1	746	746	0
sub1	bl1	3	*"SILBATO";	0	0	0	1158	1158	0
sub1	bl1	1	*"ZORRO";	0	0	1	788	788	0
sub1	bl1	1	*"FRESA";	0	0	1	903	903	0
sub1	bl1	1	*"MARIPO";	0	0	1	829	829	0
sub1	bl1	3	*"MANZANA";	1	0	0	1060	1060	0
sub1	bl1	1	*"TELF";	1	1	1	645	645	0
sub1	bl1	3	*"UVA";	0	0	0	1124	1124	0
sub1	bl1	1	*"RELOJ";	1	1	1	840	840	0
sub1	bl1	3	*"SOMBR";	1	0	0	1017	1017	0
sub1	bl1	1	*"DEDO";	1	0	1	869	869	0
sub1	bl1	1	*"FALDA";	1	1	1	840	840	0
sub1	bl1	3	*"PINCEL";	0	1	0	989	989	0
sub1	bl1	1	*"HACHA";	0	0	1	792	792	0
sub1	bl1	3	*"FLOR";	1	1	0	1026	1026	0
sub1	bl1	3	*"BANCO";	1	1	0	992	992	0
sub1	bl1	3	*"MUELA";	0	0	0	1592	1592	0
sub1	bl1	3	*"NUBE";	1	1	0	-3000	_	1
sub1	bl1	3	*"GRIFO";	0	0	0	1053	1053	0
sub1	bl1	1	*"VESTIDO";	1	1	1	829	829	0
sub1	bl1	1	*"PANUELO";	1	0	1	1458	1458	0
sub1	bl1	3	*"BRAZO";	1	1	0	854	854	0
sub1	bl1	1	*"GUANTE";	0	1	1	948	948	0
sub1	bl1	3	*"HORMIGA";	0	1	0	842	842	0
sub1	bl1	1	*"CERDO";	1	0	1	862	862	0
sub1	bl1	3	*"LLUVIA";	1	0	0	877	877	0
sub1	bl1	1	*"TANQUE";	0	1	1	743	743	0
sub1	bl1	3	*"ANILLO";	1	1	0	910	910	0
sub1	bl2	1	*"OJO";	1	0	1	772	772	0
sub1	bl2	3	*"BOLSIL";	1	0	0	806	806	0
sub1	bl2	3	*"ANILLO";	1	1	0	590	590	0
sub1	bl2	3	*"PERRO";	1	0	0	657	657	0
sub1	bl2	1	*"FALDA";	1	1	1	586	586	0
sub1	bl2	1	*"TELF";	1	1	1	586	586	0
sub1	bl2	3	*"PINCEL";	0	1	0	670	670	0
sub1	bl2	1	*"LLAVE";	1	0	1	676	676	0
sub1	bl2	1	*"RELOJ";	1	1	1	635	635	0
sub1	bl2	3	*"LLUVIA";	1	0	0	676	676	0
sub1	bl2	3	*"CAMELLO";	0	1	0	601	601	0
sub1	bl2	3	*"ESCRIT";	0	1	0	865	865	0
sub1	bl2	1	*"PLTN";	0	1	1	603	603	0
sub1	bl2	3	*"BANCO";	1	1	0	783	783	0
sub1	bl2	1	*"HACHA";	0	0	1	610	610	0
sub1	bl2	3	*"BOMBIL";	0	1	0	666	666	0
sub1	bl2	3	*"GATO";	1	1	0	728	728	0
sub1	bl2	3	*"MARTIL";	0	1	0	868	868	0
sub1	bl2	1	*"PEONZA";	0	0	1	714	714	0
sub1	bl2	1	*"FRESA";	0	0	1	866	866	0
sub1	bl2	1	*"CAMA";	1	0	1	715	715	0
sub1	bl2	3	*"TIGRE";	0	1	0	1027	1027	0
sub1	bl2	1	*"OREJA";	1	1	1	692	692	0
sub1	bl2	1	*"CALCET";	0	0	1	687	687	0
sub1	bl2	1	*"TANQUE";	0	1	1	648	648	0
sub1	bl2	1	*"ESCOBA";	0	1	1	595	595	0
sub1	bl2	3	*"CAJA";	1	1	0	907	907	0
sub1	bl2	3	*"NUBE";	1	1	0	775	775	0
sub1	bl2	1	*"VESTIDO";	1	1	1	792	792	0
sub1	bl2	1	*"PAT";	0	1	1	725	725	0
sub1	bl2	3	*"SILBATO";	0	0	0	678	678	0
sub1	bl2	1	*"BHO";	0	0	1	876	876	0
sub1	bl2	1	*"CASCO";	1	1	1	707	707	0
sub1	bl2	3	*"CINTUR";	1	1	0	675	675	0
sub1	bl2	3	*"LAGART";	0	0	0	702	702	0
sub1	bl2	3	*"UVA";	0	0	0	691	691	0
sub1	bl2	1	*"CERDO";	1	0	1	735	735	0
sub1	bl2	3	*"MANZANA";	1	0	0	865	865	0
sub1	bl2	1	*"JIRAFA";	0	1	1	696	696	0
sub1	bl2	3	*"MUELA";	0	0	0	1132	1132	0
sub1	bl2	3	*"VENTANA";	1	0	0	687	687	0
sub1	bl2	3	*"SARTEN";	0	0	0	868	868	0
sub1	bl2	1	*"RBOL";	1	1	1	701	701	0
sub1	bl2	3	*"SOMBR";	1	0	0	763	763	0
sub1	bl2	3	*"HORMIGA";	0	1	0	736	736	0
sub1	bl2	3	*"BRAZO";	1	1	0	678	678	0
sub1	bl2	3	*"FLOR";	1	1	0	715	715	0
sub1	bl2	3	*"SILLA";	1	0	0	595	595	0
sub1	bl2	1	*"TENEDOR";	0	0	1	995	995	0
sub1	bl2	1	*"RAMA";	1	0	1	942	942	0
sub1	bl2	3	*"HUEVO";	1	0	0	703	703	0
sub1	bl2	1	*"OSO";	1	1	1	667	667	0
sub1	bl2	1	*"PANUELO";	1	0	1	1573	1573	0
sub1	bl2	3	*"RANA";	0	0	0	696	696	0
sub1	bl2	1	*"RAT";	0	1	1	725	725	0
sub1	bl2	1	*"ZORRO";	0	0	1	688	688	0
sub1	bl2	3	*"CEPILLO";	0	0	0	744	744	0
sub1	bl2	1	*"DEDO";	1	0	1	713	713	0
sub1	bl2	1	*"NARANJA";	1	0	1	936	936	0
sub1	bl2	3	*"TRINEO";	0	1	0	951	951	0
sub1	bl2	1	*"GUANTE";	0	1	1	882	882	0
sub1	bl2	3	*"GRIFO";	0	0	0	756	756	0
sub1	bl2	1	*"OVEJA";	0	1	1	1148	1148	0
sub1	bl2	1	*"MARIPO";	0	0	1	737	737	0
sub1	bl3	1	*"CASCO";	1	1	1	622	622	0
sub1	bl3	1	*"RELOJ";	1	1	1	595	595	0
sub1	bl3	1	*"RBOL";	1	1	1	558	558	0
sub1	bl3	3	*"SARTEN";	0	0	0	604	604	0
sub1	bl3	3	*"MARTIL";	0	1	0	573	573	0
sub1	bl3	3	*"GRIFO";	0	0	0	610	610	0
sub1	bl3	1	*"PAT";	0	1	1	660	660	0
sub1	bl3	1	*"OJO";	1	0	1	699	699	0
sub1	bl3	3	*"NUBE";	1	1	0	857	857	0
sub1	bl3	3	*"BOLSIL";	1	0	0	817	817	0
sub1	bl3	1	*"OSO";	1	1	1	618	618	0
sub1	bl3	1	*"DEDO";	1	0	1	783	783	0
sub1	bl3	1	*"PEONZA";	0	0	1	875	875	0
sub1	bl3	1	*"LLAVE";	1	0	1	754	754	0
sub1	bl3	1	*"VESTIDO";	1	1	1	702	702	0
sub1	bl3	1	*"TANQUE";	0	1	1	628	628	0
sub1	bl3	1	*"BHO";	0	0	1	652	652	0
sub1	bl3	3	*"CINTUR";	1	1	0	772	772	0
sub1	bl3	3	*"LLUVIA";	1	0	0	697	697	0
sub1	bl3	3	*"CEPILLO";	0	0	0	669	669	0
sub1	bl3	1	*"ZORRO";	0	0	1	675	675	0
sub1	bl3	1	*"TENEDOR";	0	0	1	1029	1029	0
sub1	bl3	1	*"PLTN";	0	1	1	604	604	0
sub1	bl3	1	*"OREJA";	1	1	1	579	579	0
sub1	bl3	1	*"JIRAFA";	0	1	1	674	674	0
sub1	bl3	3	*"MUELA";	0	0	0	942	942	0
sub1	bl3	3	*"SILLA";	1	0	0	617	617	0
sub1	bl3	3	*"SILBATO";	0	0	0	727	727	0
sub1	bl3	1	*"GUANTE";	0	1	1	791	791	0
sub1	bl3	1	*"ESCOBA";	0	1	1	674	674	0
sub1	bl3	1	*"NARANJA";	1	0	1	864	864	0
sub1	bl3	3	*"TRINEO";	0	1	0	775	775	0
sub1	bl3	1	*"CERDO";	1	0	1	729	729	0
sub1	bl3	1	*"TELF";	1	1	1	647	647	0
sub1	bl3	1	*"RAT";	0	1	1	611	611	0
sub1	bl3	1	*"CAMA";	1	0	1	726	726	0
sub1	bl3	3	*"GATO";	1	1	0	932	932	0
sub1	bl3	3	*"SOMBR";	1	0	0	631	631	0
sub1	bl3	1	*"HACHA";	0	0	1	644	644	0
sub1	bl3	1	*"FALDA";	1	1	1	1089	1089	0
sub1	bl3	3	*"ANILLO";	1	1	0	647	647	0
sub1	bl3	3	*"BOMBIL";	0	1	0	702	702	0
sub1	bl3	3	*"PINCEL";	0	1	0	700	700	0
sub1	bl3	3	*"HORMIGA";	0	1	0	786	786	0
sub1	bl3	1	*"CALCET";	0	0	1	684	684	0
sub1	bl3	3	*"CAMELLO";	0	1	0	706	706	0
sub1	bl3	3	*"HUEVO";	1	0	0	649	649	0
sub1	bl3	3	*"LAGART";	0	0	0	725	725	0
sub1	bl3	1	*"OVEJA";	0	1	1	832	832	0
sub1	bl3	1	*"FRESA";	0	0	1	725	725	0
sub1	bl3	3	*"MANZANA";	1	0	0	708	708	0
sub1	bl3	1	*"MARIPO";	0	0	1	607	607	0
sub1	bl3	1	*"PANUELO";	1	0	1	1058	1058	0
sub1	bl3	3	*"ESCRIT";	0	1	0	842	842	0
sub1	bl3	3	*"CAJA";	1	1	0	786	786	0
sub1	bl3	3	*"PERRO";	1	0	0	820	820	0
sub1	bl3	3	*"UVA";	0	0	0	789	789	0
sub1	bl3	3	*"BANCO";	1	1	0	770	770	0
sub1	bl3	3	*"VENTANA";	1	0	0	707	707	0
sub1	bl3	1	*"RAMA";	1	0	1	663	663	0
sub1	bl3	3	*"FLOR";	1	1	0	798	798	0
sub1	bl3	3	*"TIGRE";	0	1	0	901	901	0
sub1	bl3	3	*"RANA";	0	0	0	805	805	0
sub1	bl3	3	*"BRAZO";	1	1	0	724	724	0
sub2	bl1	3	*"HUEVO";	1	0	0	1124	1124	0
sub2	bl1	3	*"GATO";	1	1	0	911	911	0
sub2	bl1	3	*"SILLA";	1	0	0	550	550	0
sub2	bl1	3	*"CINTUR";	1	1	0	662	662	0
sub2	bl1	1	*"JIRAFA";	0	1	1	748	748	0
sub2	bl1	3	*"CAMELLO";	0	1	0	1007	1007	0
sub2	bl1	3	*"SARTEN";	0	0	0	-3000	_	1
sub2	bl1	1	*"PAT";	0	1	1	1521	1521	0
sub2	bl1	1	*"CAMA";	1	0	1	753	753	0
sub2	bl1	3	*"TIGRE";	0	1	0	1026	1026	0
sub2	bl1	3	*"PERRO";	1	0	0	719	719	0
sub2	bl1	3	*"CEPILLO";	0	0	0	711	711	0
sub2	bl1	1	*"OJO";	1	0	1	572	572	0
sub2	bl1	1	*"PLTN";	0	1	1	683	683	0
sub2	bl1	1	*"BHO";	0	0	1	1128	1128	0
sub2	bl1	3	*"MARTIL";	0	1	0	2502	2502	0
sub2	bl1	3	*"ESCRIT";	0	1	0	1095	_	1
sub2	bl1	3	*"BOMBIL";	0	1	0	1096	1096	0
sub2	bl1	3	*"LAGART";	0	0	0	-3000	_	1
sub2	bl1	1	*"CALCET";	0	0	1	1318	1318	0
sub2	bl1	3	*"RANA";	0	0	0	808	808	0
sub2	bl1	1	*"PEONZA";	0	0	1	621	621	0
sub2	bl1	3	*"VENTANA";	1	0	0	1437	1437	0
sub2	bl1	1	*"TENEDOR";	0	0	1	1347	1347	0
sub2	bl1	1	*"RBOL";	1	1	1	600	600	0
sub2	bl1	1	*"OREJA";	1	1	1	1140	1140	0
sub2	bl1	1	*"RAMA";	1	0	1	854	854	0
sub2	bl1	3	*"BOLSIL";	1	0	0	2058	2058	0
sub2	bl1	3	*"CAJA";	1	1	0	998	998	0
sub2	bl1	1	*"NARANJA";	1	0	1	1380	1380	0
sub2	bl1	1	*"RAT";	0	1	1	779	779	0
sub2	bl1	1	*"OVEJA";	0	1	1	918	918	0
sub2	bl1	3	*"TRINEO";	0	1	0	-3000	_	1
sub2	bl1	1	*"ESCOBA";	0	1	1	978	978	0
sub2	bl1	1	*"OSO";	1	1	1	699	699	0
sub2	bl1	1	*"LLAVE";	1	0	1	688	688	0
sub2	bl1	1	*"CASCO";	1	1	1	731	731	0
sub2	bl1	3	*"SILBATO";	0	0	0	1079	1079	0
sub2	bl1	1	*"ZORRO";	0	0	1	1313	1313	0
sub2	bl1	1	*"FRESA";	0	0	1	595	595	0
sub2	bl1	1	*"MARIPO";	0	0	1	589	589	0
sub2	bl1	3	*"MANZANA";	1	0	0	1642	1642	0
sub2	bl1	1	*"TELF";	1	1	1	578	578	0
sub2	bl1	3	*"UVA";	0	0	0	1065	1065	0
sub2	bl1	1	*"RELOJ";	1	1	1	1044	1044	0
sub2	bl1	3	*"SOMBR";	1	0	0	1473	1473	0
sub2	bl1	1	*"DEDO";	1	0	1	645	645	0
sub2	bl1	1	*"FALDA";	1	1	1	818	818	0
sub2	bl1	3	*"PINCEL";	0	1	0	913	913	0
sub2	bl1	1	*"HACHA";	0	0	1	694	694	0
sub2	bl1	3	*"FLOR";	1	1	0	1176	1176	0
sub2	bl1	3	*"BANCO";	1	1	0	1019	1019	0
sub2	bl1	3	*"MUELA";	0	0	0	1657	_	1
sub2	bl1	3	*"NUBE";	1	1	0	1072	1072	0
sub2	bl1	3	*"GRIFO";	0	0	0	1238	1238	0
sub2	bl1	1	*"VESTIDO";	1	1	1	1001	1001	0
sub2	bl1	1	*"PANUELO";	1	0	1	829	829	0
sub2	bl1	3	*"BRAZO";	1	1	0	872	872	0
sub2	bl1	1	*"GUANTE";	0	1	1	693	693	0
sub2	bl1	3	*"HORMIGA";	0	1	0	937	937	0
sub2	bl1	1	*"CERDO";	1	0	1	988	988	0
sub2	bl1	3	*"LLUVIA";	1	0	0	1152	1152	0
sub2	bl1	1	*"TANQUE";	0	1	1	668	668	0
sub2	bl1	3	*"ANILLO";	1	1	0	993	993	0
sub2	bl2	1	*"OJO";	1	0	1	524	524	0
sub2	bl2	3	*"BOLSIL";	1	0	0	2261	2261	0
sub2	bl2	3	*"ANILLO";	1	1	0	640	640	0
sub2	bl2	3	*"PERRO";	1	0	0	657	657	0
sub2	bl2	1	*"FALDA";	1	1	1	575	575	0
sub2	bl2	1	*"TELF";	1	1	1	555	555	0
sub2	bl2	3	*"PINCEL";	0	1	0	585	585	0
sub2	bl2	1	*"LLAVE";	1	0	1	852	852	0
sub2	bl2	1	*"RELOJ";	1	1	1	562	562	0
sub2	bl2	3	*"LLUVIA";	1	0	0	778	778	0
sub2	bl2	3	*"CAMELLO";	0	1	0	68	_	1
sub2	bl2	3	*"ESCRIT";	0	1	0	974	974	0
sub2	bl2	1	*"PLTN";	0	1	1	690	690	0
sub2	bl2	3	*"BANCO";	1	1	0	-3000	_	1
sub2	bl2	1	*"HACHA";	0	0	1	802	802	0
sub2	bl2	3	*"BOMBIL";	0	1	0	961	961	0
sub2	bl2	3	*"GATO";	1	1	0	517	517	0
sub2	bl2	3	*"MARTIL";	0	1	0	1298	1298	0
sub2	bl2	1	*"PEONZA";	0	0	1	933	933	0
sub2	bl2	1	*"FRESA";	0	0	1	605	605	0
sub2	bl2	1	*"CAMA";	1	0	1	624	624	0
sub2	bl2	3	*"TIGRE";	0	1	0	773	773	0
sub2	bl2	1	*"OREJA";	1	1	1	591	591	0
sub2	bl2	1	*"CALCET";	0	0	1	665	665	0
sub2	bl2	1	*"TANQUE";	0	1	1	632	632	0
sub2	bl2	1	*"ESCOBA";	0	1	1	1272	1272	0
sub2	bl2	3	*"CAJA";	1	1	0	689	689	0
sub2	bl2	3	*"NUBE";	1	1	0	1043	1043	0
sub2	bl2	1	*"VESTIDO";	1	1	1	1021	1021	0
sub2	bl2	1	*"PAT";	0	1	1	910	910	0
sub2	bl2	3	*"SILBATO";	0	0	0	777	777	0
sub2	bl2	1	*"BHO";	0	0	1	748	748	0
sub2	bl2	1	*"CASCO";	1	1	1	642	642	0
sub2	bl2	3	*"CINTUR";	1	1	0	628	628	0
sub2	bl2	3	*"LAGART";	0	0	0	878	878	0
sub2	bl2	3	*"UVA";	0	0	0	636	636	0
sub2	bl2	1	*"CERDO";	1	0	1	970	970	0
sub2	bl2	3	*"MANZANA";	1	0	0	1215	1215	0
sub2	bl2	1	*"JIRAFA";	0	1	1	679	679	0
sub2	bl2	3	*"MUELA";	0	0	0	1283	1283	0
sub2	bl2	3	*"VENTANA";	1	0	0	671	671	0
sub2	bl2	3	*"SARTEN";	0	0	0	1166	1166	0
sub2	bl2	1	*"RBOL";	1	1	1	568	568	0
sub2	bl2	3	*"SOMBR";	1	0	0	626	626	0
sub2	bl2	3	*"HORMIGA";	0	1	0	703	703	0
sub2	bl2	3	*"BRAZO";	1	1	0	610	610	0
sub2	bl2	3	*"FLOR";	1	1	0	640	640	0
sub2	bl2	3	*"SILLA";	1	0	0	512	512	0
sub2	bl2	1	*"TENEDOR";	0	0	1	2054	2054	0
sub2	bl2	1	*"RAMA";	1	0	1	866	866	0
sub2	bl2	3	*"HUEVO";	1	0	0	640	640	0
sub2	bl2	1	*"OSO";	1	1	1	647	647	0
sub2	bl2	1	*"PANUELO";	1	0	1	727	727	0
sub2	bl2	3	*"RANA";	0	0	0	601	601	0
sub2	bl2	1	*"RAT";	0	1	1	545	545	0
sub2	bl2	1	*"ZORRO";	0	0	1	957	957	0
sub2	bl2	3	*"CEPILLO";	0	0	0	655	655	0
sub2	bl2	1	*"DEDO";	1	0	1	584	584	0
sub2	bl2	1	*"NARANJA";	1	0	1	1294	1294	0
sub2	bl2	3	*"TRINEO";	0	1	0	896	896	0
sub2	bl2	1	*"GUANTE";	0	1	1	599	599	0
sub2	bl2	3	*"GRIFO";	0	0	0	658	658	0
sub2	bl2	1	*"OVEJA";	0	1	1	1320	1320	0
sub2	bl2	1	*"MARIPO";	0	0	1	552	552	0
sub2	bl3	1	*"CASCO";	1	1	1	637	637	0
sub2	bl3	1	*"RELOJ";	1	1	1	604	604	0
sub2	bl3	1	*"RBOL";	1	1	1	487	487	0
sub2	bl3	3	*"SARTEN";	0	0	0	859	859	0
sub2	bl3	3	*"MARTIL";	0	1	0	1092	1092	0
sub2	bl3	3	*"GRIFO";	0	0	0	548	548	0
sub2	bl3	1	*"PAT";	0	1	1	731	731	0
sub2	bl3	1	*"OJO";	1	0	1	531	531	0
sub2	bl3	3	*"NUBE";	1	1	0	749	749	0
sub2	bl3	3	*"BOLSIL";	1	0	0	918	918	0
sub2	bl3	1	*"OSO";	1	1	1	517	517	0
sub2	bl3	1	*"DEDO";	1	0	1	563	563	0
sub2	bl3	1	*"PEONZA";	0	0	1	557	557	0
sub2	bl3	1	*"LLAVE";	1	0	1	668	668	0
sub2	bl3	1	*"VESTIDO";	1	1	1	869	869	0
sub2	bl3	1	*"TANQUE";	0	1	1	555	555	0
sub2	bl3	1	*"BHO";	0	0	1	693	693	0
sub2	bl3	3	*"CINTUR";	1	1	0	711	711	0
sub2	bl3	3	*"LLUVIA";	1	0	0	695	695	0
sub2	bl3	3	*"CEPILLO";	0	0	0	560	560	0
sub2	bl3	1	*"ZORRO";	0	0	1	770	770	0
sub2	bl3	1	*"TENEDOR";	0	0	1	1404	1404	0
sub2	bl3	1	*"PLTN";	0	1	1	623	623	0
sub2	bl3	1	*"OREJA";	1	1	1	680	680	0
sub2	bl3	1	*"JIRAFA";	0	1	1	657	657	0
sub2	bl3	3	*"MUELA";	0	0	0	910	910	0
sub2	bl3	3	*"SILLA";	1	0	0	544	544	0
sub2	bl3	3	*"SILBATO";	0	0	0	639	639	0
sub2	bl3	1	*"GUANTE";	0	1	1	529	529	0
sub2	bl3	1	*"ESCOBA";	0	1	1	775	775	0
sub2	bl3	1	*"NARANJA";	1	0	1	1124	1124	0
sub2	bl3	3	*"TRINEO";	0	1	0	1176	1176	0
sub2	bl3	1	*"CERDO";	1	0	1	1023	1023	0
sub2	bl3	1	*"TELF";	1	1	1	730	730	0
sub2	bl3	1	*"RAT";	0	1	1	679	679	0
sub2	bl3	1	*"CAMA";	1	0	1	641	641	0
sub2	bl3	3	*"GATO";	1	1	0	693	693	0
sub2	bl3	3	*"SOMBR";	1	0	0	583	583	0
sub2	bl3	1	*"HACHA";	0	0	1	874	874	0
sub2	bl3	1	*"FALDA";	1	1	1	775	775	0
sub2	bl3	3	*"ANILLO";	1	1	0	695	695	0
sub2	bl3	3	*"BOMBIL";	0	1	0	646	646	0
sub2	bl3	3	*"PINCEL";	0	1	0	669	669	0
sub2	bl3	3	*"HORMIGA";	0	1	0	729	_	1
sub2	bl3	1	*"CALCET";	0	0	1	616	616	0
sub2	bl3	3	*"CAMELLO";	0	1	0	622	622	0
sub2	bl3	3	*"HUEVO";	1	0	0	539	539	0
sub2	bl3	3	*"LAGART";	0	0	0	750	750	0
sub2	bl3	1	*"OVEJA";	0	1	1	885	885	0
sub2	bl3	1	*"FRESA";	0	0	1	582	582	0
sub2	bl3	3	*"MANZANA";	1	0	0	767	767	0
sub2	bl3	1	*"MARIPO";	0	0	1	596	596	0
sub2	bl3	1	*"PANUELO";	1	0	1	596	596	0
sub2	bl3	3	*"ESCRIT";	0	1	0	1386	1386	0
sub2	bl3	3	*"CAJA";	1	1	0	642	642	0
sub2	bl3	3	*"PERRO";	1	0	0	723	723	0
sub2	bl3	3	*"UVA";	0	0	0	721	721	0
sub2	bl3	3	*"BANCO";	1	1	0	915	915	0
sub2	bl3	3	*"VENTANA";	1	0	0	926	926	0
sub2	bl3	1	*"RAMA";	1	0	1	858	858	0
sub2	bl3	3	*"FLOR";	1	1	0	560	560	0
sub2	bl3	3	*"TIGRE";	0	1	0	709	709	0
sub2	bl3	3	*"RANA";	0	0	0	628	628	0
sub2	bl3	3	*"BRAZO";	1	1	0	592	592	0
sub3	bl1	1	*"PAT";	0	1	1	936	936	0
sub3	bl1	1	*"TENEDOR";	0	0	1	815	815	0
sub3	bl1	1	*"CAMA";	1	0	1	747	747	0
sub3	bl1	1	*"ZORRO";	0	0	1	-3000	_	1
sub3	bl1	1	*"FRESA";	0	0	1	909	909	0
sub3	bl1	2	*"CUCHIL";	1	0	0	1206	1206	0
sub3	bl1	2	*"NARIZ";	1	1	0	714	714	0
sub3	bl1	1	*"RELOJ";	1	1	1	948	948	0
sub3	bl1	1	*"RAMA";	1	0	1	887	887	0
sub3	bl1	1	*"ESCOBA";	0	1	1	655	655	0
sub3	bl1	1	*"OSO";	1	1	1	561	561	0
sub3	bl1	1	*"GUANTE";	0	1	1	751	751	0
sub3	bl1	2	*"HUCHA";	0	0	0	1642	1642	0
sub3	bl1	1	*"TELF";	1	1	1	649	649	0
sub3	bl1	1	*"PEONZA";	0	0	1	926	926	0
sub3	bl1	2	*"POMO";	0	1	0	2307	2307	0
sub3	bl1	1	*"MARIPO";	0	0	1	884	884	0
sub3	bl1	2	*"MESA";	1	0	0	2069	2069	0
sub3	bl1	2	*"PAJARO";	1	0	0	982	982	0
sub3	bl1	2	*"LECHUGA";	0	0	0	2212	_	1
sub3	bl1	1	*"RAT";	0	1	1	909	909	0
sub3	bl1	2	*"CUBO";	0	0	0	-3000	_	1
sub3	bl1	1	*"OREJA";	1	1	1	820	820	0
sub3	bl1	1	*"OJO";	1	0	1	967	967	0
sub3	bl1	2	*"VELA";	1	0	0	978	978	0
sub3	bl1	2	*"PING";	0	1	0	1255	1255	0
sub3	bl1	2	*"MELOC";	0	0	0	1187	1187	0
sub3	bl1	1	*"CASCO";	1	1	1	778	778	0
sub3	bl1	2	*"CABALLO";	1	1	0	645	645	0
sub3	bl1	2	*"PAN";	1	1	0	853	853	0
sub3	bl1	2	*"CAMION";	1	1	0	643	643	0
sub3	bl1	1	*"PLTN";	0	1	1	887	887	0
sub3	bl1	1	*"JIRAFA";	0	1	1	782	782	0
sub3	bl1	2	*"QUESO";	1	0	0	1026	1026	0
sub3	bl1	1	*"FALDA";	1	1	1	609	609	0
sub3	bl1	2	*"COCODR";	0	1	0	-3000	_	0
sub3	bl1	1	*"VESTIDO";	1	1	1	669	669	0
sub3	bl1	2	*"ZANAHOR";	0	0	0	1655	1655	0
sub3	bl1	1	*"TANQUE";	0	1	1	2659	2659	0
sub3	bl1	1	*"CALCET";	0	0	1	860	860	0
sub3	bl1	2	*"ELEFANT";	0	1	0	774	774	0
sub3	bl1	2	*"RED";	1	0	0	-3000	_	1
sub3	bl1	1	*"HACHA";	0	0	1	-3000	_	1
sub3	bl1	2	*"HOJA";	1	0	0	1388	1388	0
sub3	bl1	1	*"OVEJA";	0	1	1	942	942	0
sub3	bl1	1	*"BHO";	0	0	1	670	670	0
sub3	bl1	2	*"DRAG";	0	1	0	1209	1209	0
sub3	bl1	2	*"GUSANO";	0	0	0	965	965	0
sub3	bl1	1	*"PANUELO";	1	0	1	1426	1426	0
sub3	bl1	2	*"GLOBO";	1	1	0	-3000	_	1
sub3	bl1	2	*"CUCHARA";	0	1	0	1690	1690	0
sub3	bl1	2	*"ARDILLA";	0	0	0	-3000	_	1
sub3	bl1	2	*"PATO";	0	0	0	1150	1150	0
sub3	bl1	2	*"AVI";	1	1	0	938	938	0
sub3	bl1	1	*"NARANJA";	1	0	1	1388	1388	0
sub3	bl1	2	*"LAPIZ";	0	1	0	648	648	0
sub3	bl1	2	*"PELOTA";	1	1	0	1496	1496	0
sub3	bl1	2	*"PLATO";	1	1	0	1174	1174	0
sub3	bl1	1	*"DEDO";	1	0	1	899	899	0
sub3	bl1	2	*"VIOL";	0	1	0	1016	1016	0
sub3	bl1	2	*"GAFAS";	1	0	0	920	920	0
sub3	bl1	1	*"RBOL";	1	1	1	727	727	0
sub3	bl1	1	*"LLAVE";	1	0	1	1141	1141	0
sub3	bl1	1	*"CERDO";	1	0	1	782	782	0
sub3	bl2	1	*"RELOJ";	1	1	1	858	858	0
sub3	bl2	1	*"RBOL";	1	1	1	615	615	0
sub3	bl2	2	*"PATO";	0	0	0	612	612	0
sub3	bl2	1	*"HACHA";	0	0	1	1762	1762	0
sub3	bl2	2	*"ELEFANT";	0	1	0	645	645	0
sub3	bl2	1	*"NARANJA";	1	0	1	702	702	0
sub3	bl2	1	*"CASCO";	1	1	1	686	686	0
sub3	bl2	1	*"DEDO";	1	0	1	612	612	0
sub3	bl2	1	*"FRESA";	0	0	1	683	683	0
sub3	bl2	1	*"LLAVE";	1	0	1	599	599	0
sub3	bl2	1	*"PANUELO";	1	0	1	829	829	0
sub3	bl2	2	*"NARIZ";	1	1	0	682	682	0
sub3	bl2	1	*"BHO";	0	0	1	732	732	0
sub3	bl2	2	*"COCODR";	0	1	0	889	889	0
sub3	bl2	1	*"OSO";	1	1	1	682	682	0
sub3	bl2	1	*"MARIPO";	0	0	1	888	888	0
sub3	bl2	1	*"OJO";	1	0	1	722	722	0
sub3	bl2	2	*"HOJA";	1	0	0	851	851	0
sub3	bl2	2	*"LECHUGA";	0	0	0	880	880	0
sub3	bl2	1	*"GUANTE";	0	1	1	656	656	0
sub3	bl2	2	*"VIOL";	0	1	0	803	803	0
sub3	bl2	2	*"PING";	0	1	0	1232	1232	0
sub3	bl2	2	*"AVI";	1	1	0	554	554	0
sub3	bl2	1	*"TENEDOR";	0	0	1	769	769	0
sub3	bl2	2	*"GUSANO";	0	0	0	727	727	0
sub3	bl2	2	*"CABALLO";	1	1	0	588	588	0
sub3	bl2	2	*"CUCHIL";	1	0	0	1266	1266	0
sub3	bl2	2	*"CAMION";	1	1	0	-3000	_	1
sub3	bl2	2	*"QUESO";	1	0	0	828	828	0
sub3	bl2	1	*"PLTN";	0	1	1	644	644	0
sub3	bl2	1	*"RAMA";	1	0	1	1675	1675	0
sub3	bl2	1	*"PEONZA";	0	0	1	809	809	0
sub3	bl2	2	*"CUCHARA";	0	1	0	532	532	0
sub3	bl2	1	*"TANQUE";	0	1	1	853	853	0
sub3	bl2	2	*"PAN";	1	1	0	673	673	0
sub3	bl2	1	*"FALDA";	1	1	1	610	610	0
sub3	bl2	2	*"POMO";	0	1	0	1245	1245	0
sub3	bl2	2	*"MELOC";	0	0	0	899	899	0
sub3	bl2	2	*"RED";	1	0	0	987	987	0
sub3	bl2	2	*"MESA";	1	0	0	704	704	0
sub3	bl2	2	*"HUCHA";	0	0	0	1094	1094	0
sub3	bl2	1	*"JIRAFA";	0	1	1	766	766	0
sub3	bl2	2	*"ARDILLA";	0	0	0	-3000	_	1
sub3	bl2	2	*"CUBO";	0	0	0	867	867	0
sub3	bl2	1	*"CERDO";	1	0	1	764	764	0
sub3	bl2	2	*"LAPIZ";	0	1	0	746	746	0
sub3	bl2	1	*"CALCET";	0	0	1	957	957	0
sub3	bl2	2	*"PAJARO";	1	0	0	803	803	0
sub3	bl2	2	*"GLOBO";	1	1	0	921	921	0
sub3	bl2	2	*"PELOTA";	1	1	0	598	598	0
sub3	bl2	1	*"OVEJA";	0	1	1	809	_	1
sub3	bl2	2	*"PLATO";	1	1	0	735	735	0
sub3	bl2	1	*"PAT";	0	1	1	740	740	0
sub3	bl2	2	*"ZANAHOR";	0	0	0	1275	1275	0
sub3	bl2	1	*"OREJA";	1	1	1	484	484	0
sub3	bl2	1	*"VESTIDO";	1	1	1	612	612	0
sub3	bl2	1	*"ZORRO";	0	0	1	-3000	_	1
sub3	bl2	2	*"GAFAS";	1	0	0	744	744	0
sub3	bl2	1	*"CAMA";	1	0	1	-3000	_	1
sub3	bl2	1	*"TELF";	1	1	1	587	587	0
sub3	bl2	1	*"RAT";	0	1	1	603	603	0
sub3	bl2	2	*"VELA";	1	0	0	855	855	0
sub3	bl2	1	*"ESCOBA";	0	1	1	803	803	0
sub3	bl2	2	*"DRAG";	0	1	0	861	861	0
sub3	bl3	2	*"RED";	1	0	0	647	647	0
sub3	bl3	2	*"MELOC";	0	0	0	752	752	0
sub3	bl3	2	*"MESA";	1	0	0	586	586	0
sub3	bl3	1	*"RBOL";	1	1	1	504	504	0
sub3	bl3	2	*"AVI";	1	1	0	754	754	0
sub3	bl3	1	*"CERDO";	1	0	1	617	617	0
sub3	bl3	1	*"TANQUE";	0	1	1	755	755	0
sub3	bl3	1	*"OREJA";	1	1	1	637	637	0
sub3	bl3	1	*"PEONZA";	0	0	1	883	883	0
sub3	bl3	2	*"ARDILLA";	0	0	0	1059	1059	0
sub3	bl3	2	*"CUBO";	0	0	0	798	798	0
sub3	bl3	2	*"POMO";	0	1	0	882	882	0
sub3	bl3	1	*"TENEDOR";	0	0	1	724	724	0
sub3	bl3	2	*"QUESO";	1	0	0	996	996	0
sub3	bl3	2	*"PLATO";	1	1	0	668	668	0
sub3	bl3	2	*"DRAG";	0	1	0	708	708	0
sub3	bl3	1	*"CALCET";	0	0	1	774	774	0
sub3	bl3	1	*"OSO";	1	1	1	-3000	_	1
sub3	bl3	1	*"ESCOBA";	0	1	1	-3000	_	1
sub3	bl3	1	*"GUANTE";	0	1	1	683	683	0
sub3	bl3	2	*"PING";	0	1	0	-3000	_	1
sub3	bl3	1	*"FRESA";	0	0	1	820	820	0
sub3	bl3	1	*"HACHA";	0	0	1	1143	1143	0
sub3	bl3	1	*"RAT";	0	1	1	720	720	0
sub3	bl3	2	*"PAJARO";	1	0	0	916	916	0
sub3	bl3	2	*"HUCHA";	0	0	0	839	839	0
sub3	bl3	2	*"LECHUGA";	0	0	0	918	918	0
sub3	bl3	2	*"PELOTA";	1	1	0	785	785	0
sub3	bl3	1	*"TELF";	1	1	1	744	744	0
sub3	bl3	1	*"JIRAFA";	0	1	1	849	849	0
sub3	bl3	1	*"BHO";	0	0	1	788	788	0
sub3	bl3	2	*"PAN";	1	1	0	703	703	0
sub3	bl3	2	*"CABALLO";	1	1	0	740	740	0
sub3	bl3	2	*"CUCHIL";	1	0	0	2185	2185	0
sub3	bl3	2	*"HOJA";	1	0	0	975	975	0
sub3	bl3	2	*"CUCHARA";	0	1	0	1256	1256	0
sub3	bl3	1	*"PAT";	0	1	1	939	939	0
sub3	bl3	1	*"RAMA";	1	0	1	685	_	1
sub3	bl3	1	*"RELOJ";	1	1	1	621	621	0
sub3	bl3	1	*"LLAVE";	1	0	1	734	734	0
sub3	bl3	1	*"NARANJA";	1	0	1	1111	1111	0
sub3	bl3	2	*"LAPIZ";	0	1	0	643	643	0
sub3	bl3	1	*"ZORRO";	0	0	1	830	830	0
sub3	bl3	2	*"COCODR";	0	1	0	948	948	0
sub3	bl3	1	*"DEDO";	1	0	1	614	614	0
sub3	bl3	2	*"NARIZ";	1	1	0	-3000	_	0
sub3	bl3	2	*"ZANAHOR";	0	0	0	486	486	0
sub3	bl3	2	*"PATO";	0	0	0	701	701	0
sub3	bl3	2	*"GAFAS";	1	0	0	749	_	1
sub3	bl3	1	*"CAMA";	1	0	1	-3000	_	0
sub3	bl3	1	*"FALDA";	1	1	1	692	692	0
sub3	bl3	2	*"GLOBO";	1	1	0	594	594	0
sub3	bl3	1	*"OJO";	1	0	1	-3000	_	1
sub3	bl3	2	*"ELEFANT";	0	1	0	565	565	0
sub3	bl3	1	*"VESTIDO";	1	1	1	-3000	_	1
sub3	bl3	2	*"GUSANO";	0	0	0	-3000	_	1
sub3	bl3	1	*"CASCO";	1	1	1	598	598	0
sub3	bl3	1	*"PANUELO";	1	0	1	1353	1353	0
sub3	bl3	2	*"VELA";	1	0	0	829	829	0
sub3	bl3	2	*"VIOL";	0	1	0	781	781	0
sub3	bl3	1	*"PLTN";	0	1	1	784	784	0
sub3	bl3	2	*"CAMION";	1	1	0	-3000	_	1
sub3	bl3	1	*"MARIPO";	0	0	1	-3000	_	1
sub3	bl3	1	*"OVEJA";	0	1	1	718	718	0
sub4	bl1	2	*"MESA";	1	0	1	617	617	0
sub4	bl1	1	*"FALDA";	1	1	0	979	979	0
sub4	bl1	1	*"FRESA";	0	0	0	1670	1670	0
sub4	bl1	2	*"GAFAS";	1	0	1	743	743	0
sub4	bl1	1	*"TELF";	1	1	0	858	858	0
sub4	bl1	1	*"ZORRO";	0	0	0	-3000	_	1
sub4	bl1	2	*"GLOBO";	1	1	1	538	538	0
sub4	bl1	2	*"LAPIZ";	0	1	1	1042	1042	0
sub4	bl1	1	*"TENEDOR";	0	0	0	2361	2361	0
sub4	bl1	1	*"PAT";	0	1	0	1847	1847	0
sub4	bl1	1	*"BHO";	0	0	0	2873	2873	0
sub4	bl1	2	*"COCODR";	0	1	1	2002	2002	0
sub4	bl1	1	*"CALCET";	0	0	0	1057	1057	0
sub4	bl1	1	*"OVEJA";	0	1	0	1235	1235	0
sub4	bl1	1	*"RELOJ";	1	1	0	1008	1008	0
sub4	bl1	1	*"OREJA";	1	1	0	985	985	0
sub4	bl1	1	*"VESTIDO";	1	1	0	1479	1479	0
sub4	bl1	1	*"PANUELO";	1	0	0	2116	_	1
sub4	bl1	2	*"PATO";	0	0	1	1046	1046	0
sub4	bl1	1	*"CAMA";	1	0	0	665	665	0
sub4	bl1	1	*"RAMA";	1	0	0	1405	1405	0
sub4	bl1	2	*"POMO";	0	1	1	1640	1640	0
sub4	bl1	1	*"MARIPO";	0	0	0	696	696	0
sub4	bl1	2	*"VIOL";	0	1	1	877	877	0
sub4	bl1	2	*"AVI";	1	1	1	736	736	0
sub4	bl1	2	*"NARIZ";	1	1	1	753	753	0
sub4	bl1	2	*"MELOC";	0	0	1	1070	1070	0
sub4	bl1	1	*"OSO";	1	1	0	1271	1271	0
sub4	bl1	1	*"CASCO";	1	1	0	1121	1121	0
sub4	bl1	2	*"CAMION";	1	1	1	754	754	0
sub4	bl1	1	*"PEONZA";	0	0	0	-3000	_	1
sub4	bl1	2	*"PING";	0	1	1	1159	1159	0
sub4	bl1	1	*"LLAVE";	1	0	0	710	710	0
sub4	bl1	1	*"TANQUE";	0	1	0	2532	2532	0
sub4	bl1	2	*"HUCHA";	0	0	1	2509	_	1
sub4	bl1	2	*"RED";	1	0	1	1630	_	1
sub4	bl1	2	*"ARDILLA";	0	0	1	1118	1118	0
sub4	bl1	1	*"ESCOBA";	0	1	0	994	994	0
sub4	bl1	2	*"PLATO";	1	1	1	682	682	0
sub4	bl1	1	*"JIRAFA";	0	1	0	1475	1475	0
sub4	bl1	2	*"GUSANO";	0	0	1	820	820	0
sub4	bl1	1	*"GUANTE";	0	1	0	576	576	0
sub4	bl1	2	*"PAN";	1	1	1	733	733	0
sub4	bl1	2	*"ELEFANT";	0	1	1	771	771	0
sub4	bl1	2	*"CUCHIL";	1	0	1	785	785	0
sub4	bl1	2	*"DRAG";	0	1	1	1242	1242	0
sub4	bl1	2	*"CUCHARA";	0	1	1	982	982	0
sub4	bl1	1	*"CERDO";	1	0	0	2137	2137	0
sub4	bl1	2	*"VELA";	1	0	1	1409	_	1
sub4	bl1	2	*"LECHUGA";	0	0	1	950	950	0
sub4	bl1	2	*"CABALLO";	1	1	1	856	856	0
sub4	bl1	2	*"HOJA";	1	0	1	481	481	0
sub4	bl1	2	*"PELOTA";	1	1	1	712	712	0
sub4	bl1	1	*"PLTN";	0	1	0	848	848	0
sub4	bl1	2	*"PAJARO";	1	0	1	945	945	0
sub4	bl1	2	*"ZANAHOR";	0	0	1	1253	1253	0
sub4	bl1	1	*"DEDO";	1	0	0	836	836	0
sub4	bl1	1	*"RAT";	0	1	0	1010	1010	0
sub4	bl1	1	*"HACHA";	0	0	0	-3000	_	1
sub4	bl1	1	*"NARANJA";	1	0	0	1453	1453	0
sub4	bl1	1	*"RBOL";	1	1	0	1017	1017	0
sub4	bl1	2	*"CUBO";	0	0	1	2079	_	1
sub4	bl1	2	*"QUESO";	1	0	1	1135	1135	0
sub4	bl1	1	*"OJO";	1	0	0	804	804	0
sub4	bl2	1	*"OREJA";	1	1	0	757	757	0
sub4	bl2	1	*"PANUELO";	1	0	0	859	859	0
sub4	bl2	2	*"ELEFANT";	0	1	1	583	583	0
sub4	bl2	1	*"VESTIDO";	1	1	0	722	722	0
sub4	bl2	1	*"CERDO";	1	0	0	779	779	0
sub4	bl2	2	*"POMO";	0	1	1	807	807	0
sub4	bl2	2	*"PING";	0	1	1	708	708	0
sub4	bl2	2	*"MELOC";	0	0	1	1294	1294	0
sub4	bl2	1	*"TANQUE";	0	1	0	784	784	0
sub4	bl2	2	*"PATO";	0	0	1	1039	1039	0
sub4	bl2	2	*"PAN";	1	1	1	731	731	0
sub4	bl2	1	*"FRESA";	0	0	0	868	868	0
sub4	bl2	1	*"LLAVE";	1	0	0	687	687	0
sub4	bl2	1	*"ZORRO";	0	0	0	1010	1010	0
sub4	bl2	1	*"DEDO";	1	0	0	669	669	0
sub4	bl2	1	*"TENEDOR";	0	0	0	1684	1684	0
sub4	bl2	1	*"CALCET";	0	0	0	890	890	0
sub4	bl2	1	*"MARIPO";	0	0	0	775	775	0
sub4	bl2	2	*"PLATO";	1	1	1	862	862	0
sub4	bl2	1	*"NARANJA";	1	0	0	679	_	1
sub4	bl2	2	*"GAFAS";	1	0	1	646	646	0
sub4	bl2	1	*"ESCOBA";	0	1	0	646	646	0
sub4	bl2	1	*"PEONZA";	0	0	0	777	777	0
sub4	bl2	2	*"CAMION";	1	1	1	672	672	0
sub4	bl2	2	*"QUESO";	1	0	1	896	896	0
sub4	bl2	2	*"VIOL";	0	1	1	730	730	0
sub4	bl2	2	*"GLOBO";	1	1	1	579	_	1
sub4	bl2	2	*"CUCHIL";	1	0	1	1344	1344	0
sub4	bl2	2	*"NARIZ";	1	1	1	701	701	0
sub4	bl2	2	*"GUSANO";	0	0	1	605	605	0
sub4	bl2	1	*"JIRAFA";	0	1	0	1342	1342	0
sub4	bl2	2	*"CUBO";	0	0	1	1272	_	1
sub4	bl2	2	*"LAPIZ";	0	1	1	725	725	0
sub4	bl2	2	*"PAJARO";	1	0	1	823	823	0
sub4	bl2	2	*"ARDILLA";	0	0	1	1100	1100	0
sub4	bl2	2	*"HUCHA";	0	0	1	858	858	0
sub4	bl2	2	*"CABALLO";	1	1	1	754	754	0
sub4	bl2	2	*"PELOTA";	1	1	1	655	655	0
sub4	bl2	2	*"RED";	1	0	1	772	772	0
sub4	bl2	1	*"FALDA";	1	1	0	1280	1280	0
sub4	bl2	1	*"GUANTE";	0	1	0	588	588	0
sub4	bl2	2	*"DRAG";	0	1	1	741	741	0
sub4	bl2	1	*"HACHA";	0	0	0	1678	1678	0
sub4	bl2	1	*"OSO";	1	1	0	652	652	0
sub4	bl2	2	*"HOJA";	1	0	1	457	457	0
sub4	bl2	2	*"VELA";	1	0	1	823	823	0
sub4	bl2	1	*"BHO";	0	0	0	605	605	0
sub4	bl2	1	*"RAMA";	1	0	0	894	894	0
sub4	bl2	1	*"TELF";	1	1	0	736	736	0
sub4	bl2	1	*"RELOJ";	1	1	0	756	756	0
sub4	bl2	1	*"CASCO";	1	1	0	784	784	0
sub4	bl2	2	*"AVI";	1	1	1	631	631	0
sub4	bl2	1	*"RAT";	0	1	0	1280	1280	0
sub4	bl2	2	*"MESA";	1	0	1	757	757	0
sub4	bl2	2	*"LECHUGA";	0	0	1	653	_	1
sub4	bl2	1	*"RBOL";	1	1	0	667	667	0
sub4	bl2	2	*"ZANAHOR";	0	0	1	696	696	0
sub4	bl2	2	*"COCODR";	0	1	1	1306	1306	0
sub4	bl2	1	*"OJO";	1	0	0	577	577	0
sub4	bl2	1	*"CAMA";	1	0	0	639	639	0
sub4	bl2	1	*"PLTN";	0	1	0	1146	1146	0
sub4	bl2	1	*"PAT";	0	1	0	861	861	0
sub4	bl2	2	*"CUCHARA";	0	1	1	987	987	0
sub4	bl2	1	*"OVEJA";	0	1	0	853	853	0
sub4	bl3	2	*"ZANAHOR";	0	0	1	578	578	0
sub4	bl3	2	*"VIOL";	0	1	1	597	597	0
sub4	bl3	1	*"PLTN";	0	1	0	667	667	0
sub4	bl3	1	*"TELF";	1	1	0	629	629	0
sub4	bl3	2	*"CAMION";	1	1	1	692	692	0
sub4	bl3	1	*"HACHA";	0	0	0	815	815	0
sub4	bl3	2	*"NARIZ";	1	1	1	567	567	0
sub4	bl3	2	*"HOJA";	1	0	1	394	394	0
sub4	bl3	2	*"MESA";	1	0	1	651	651	0
sub4	bl3	2	*"GLOBO";	1	1	1	468	468	0
sub4	bl3	2	*"GAFAS";	1	0	1	765	765	0
sub4	bl3	1	*"NARANJA";	1	0	0	1117	1117	0
sub4	bl3	1	*"RBOL";	1	1	0	852	852	0
sub4	bl3	1	*"OVEJA";	0	1	0	360	360	0
sub4	bl3	2	*"CUCHARA";	0	1	1	545	545	0
sub4	bl3	2	*"CABALLO";	1	1	1	661	661	0
sub4	bl3	1	*"RAMA";	1	0	0	796	796	0
sub4	bl3	1	*"ZORRO";	0	0	0	1064	1064	0
sub4	bl3	2	*"PING";	0	1	1	920	920	0
sub4	bl3	1	*"VESTIDO";	1	1	0	885	885	0
sub4	bl3	2	*"PATO";	0	0	1	721	721	0
sub4	bl3	2	*"CUBO";	0	0	1	923	923	0
sub4	bl3	1	*"OJO";	1	0	0	836	836	0
sub4	bl3	1	*"OREJA";	1	1	0	655	655	0
sub4	bl3	1	*"ESCOBA";	0	1	0	670	670	0
sub4	bl3	2	*"POMO";	0	1	1	760	760	0
sub4	bl3	2	*"COCODR";	0	1	1	988	988	0
sub4	bl3	1	*"TANQUE";	0	1	0	1287	1287	0
sub4	bl3	1	*"DEDO";	1	0	0	771	771	0
sub4	bl3	1	*"FRESA";	0	0	0	757	757	0
sub4	bl3	1	*"TENEDOR";	0	0	0	976	976	0
sub4	bl3	2	*"ARDILLA";	0	0	1	739	739	0
sub4	bl3	1	*"FALDA";	1	1	0	549	549	0
sub4	bl3	1	*"PAT";	0	1	0	866	866	0
sub4	bl3	1	*"OSO";	1	1	0	935	935	0
sub4	bl3	1	*"CAMA";	1	0	0	961	961	0
sub4	bl3	2	*"PELOTA";	1	1	1	924	924	0
sub4	bl3	2	*"GUSANO";	0	0	1	1075	1075	0
sub4	bl3	1	*"GUANTE";	0	1	0	472	472	0
sub4	bl3	1	*"RAT";	0	1	0	1043	1043	0
sub4	bl3	2	*"MELOC";	0	0	1	1602	1602	0
sub4	bl3	1	*"LLAVE";	1	0	0	574	574	0
sub4	bl3	2	*"LAPIZ";	0	1	1	983	983	0
sub4	bl3	2	*"ELEFANT";	0	1	1	1052	1052	0
sub4	bl3	2	*"PAJARO";	1	0	1	962	962	0
sub4	bl3	1	*"CERDO";	1	0	0	962	962	0
sub4	bl3	1	*"MARIPO";	0	0	0	1255	1255	0
sub4	bl3	2	*"PLATO";	1	1	1	821	821	0
sub4	bl3	2	*"QUESO";	1	0	1	847	847	0
sub4	bl3	2	*"AVI";	1	1	1	677	677	0
sub4	bl3	1	*"JIRAFA";	0	1	0	560	560	0
sub4	bl3	2	*"LECHUGA";	0	0	1	594	_	1
sub4	bl3	1	*"BHO";	0	0	0	938	938	0
sub4	bl3	1	*"PEONZA";	0	0	0	1185	1185	0
sub4	bl3	2	*"HUCHA";	0	0	1	1182	1182	0
sub4	bl3	2	*"RED";	1	0	1	905	905	0
sub4	bl3	1	*"RELOJ";	1	1	0	863	863	0
sub4	bl3	2	*"DRAG";	0	1	1	1062	1062	0
sub4	bl3	2	*"CUCHIL";	1	0	1	887	887	0
sub4	bl3	1	*"CASCO";	1	1	0	508	508	0
sub4	bl3	2	*"VELA";	1	0	1	932	932	0
sub4	bl3	2	*"PAN";	1	1	1	945	945	0
sub4	bl3	1	*"PANUELO";	1	0	0	1010	1010	0
sub4	bl3	1	*"CALCET";	0	0	0	862	862	0
sub5	bl1	2	*"QUESO";	1	0	1	885	885	0
sub5	bl1	3	*"TRINEO";	0	1	0	-3000	_	1
sub5	bl1	3	*"TIGRE";	0	1	0	798	798	0
sub5	bl1	2	*"VELA";	1	0	1	944	_	1
sub5	bl1	2	*"PELOTA";	1	1	1	611	611	0
sub5	bl1	2	*"CUBO";	0	0	1	1039	1039	0
sub5	bl1	2	*"ZANAHOR";	0	0	1	1207	1207	0
sub5	bl1	2	*"PING";	0	1	1	1053	1053	0
sub5	bl1	3	*"UVA";	0	0	0	1498	1498	0
sub5	bl1	2	*"AVI";	1	1	1	860	860	0
sub5	bl1	3	*"SOMBR";	1	0	0	1368	1368	0
sub5	bl1	3	*"SILLA";	1	0	0	967	967	0
sub5	bl1	3	*"LLUVIA";	1	0	0	1033	1033	0
sub5	bl1	3	*"HORMIGA";	0	1	0	827	827	0
sub5	bl1	3	*"BOMBIL";	0	1	0	1717	_	1
sub5	bl1	2	*"PATO";	0	0	1	904	904	0
sub5	bl1	2	*"VIOL";	0	1	1	955	955	0
sub5	bl1	3	*"SARTEN";	0	0	0	1358	_	1
sub5	bl1	2	*"GUSANO";	0	0	1	845	845	0
sub5	bl1	3	*"LAGART";	0	0	0	2183	_	1
sub5	bl1	2	*"COCODR";	0	1	1	866	866	0
sub5	bl1	2	*"MELOC";	0	0	1	702	702	0
sub5	bl1	3	*"PERRO";	1	0	0	720	720	0
sub5	bl1	2	*"HUCHA";	0	0	1	1214	_	1
sub5	bl1	2	*"ELEFANT";	0	1	1	692	692	0
sub5	bl1	2	*"NARIZ";	1	1	1	595	595	0
sub5	bl1	2	*"LAPIZ";	0	1	1	674	674	0
sub5	bl1	2	*"GLOBO";	1	1	1	778	778	0
sub5	bl1	3	*"VENTANA";	1	0	0	834	834	0
sub5	bl1	2	*"POMO";	0	1	1	906	906	0
sub5	bl1	2	*"HOJA";	1	0	1	603	603	0
sub5	bl1	3	*"MANZANA";	1	0	0	707	707	0
sub5	bl1	2	*"CUCHARA";	0	1	1	676	676	0
sub5	bl1	3	*"MUELA";	0	0	0	1755	_	1
sub5	bl1	2	*"CABALLO";	1	1	1	779	779	0
sub5	bl1	2	*"MESA";	1	0	1	986	986	0
sub5	bl1	2	*"DRAG";	0	1	1	1129	1129	0
sub5	bl1	3	*"BANCO";	1	1	0	1018	1018	0
sub5	bl1	3	*"FLOR";	1	1	0	923	923	0
sub5	bl1	2	*"LECHUGA";	0	0	1	753	_	1
sub5	bl1	3	*"HUEVO";	1	0	0	933	933	0
sub5	bl1	2	*"GAFAS";	1	0	1	611	611	0
sub5	bl1	2	*"PAJARO";	1	0	1	871	871	0
sub5	bl1	2	*"RED";	1	0	1	954	_	1
sub5	bl1	3	*"ESCRIT";	0	1	0	1682	_	1
sub5	bl1	3	*"PINCEL";	0	1	0	1665	1665	0
sub5	bl1	3	*"CEPILLO";	0	0	0	1035	1035	0
sub5	bl1	3	*"SILBATO";	0	0	0	1774	_	1
sub5	bl1	3	*"BOLSIL";	1	0	0	-3000	_	1
sub5	bl1	3	*"GATO";	1	1	0	737	737	0
sub5	bl1	3	*"CAMELLO";	0	1	0	1391	1391	0
sub5	bl1	3	*"GRIFO";	0	0	0	1744	1744	0
sub5	bl1	3	*"NUBE";	1	1	0	2662	2662	0
sub5	bl1	2	*"CAMION";	1	1	1	623	623	0
sub5	bl1	3	*"CINTUR";	1	1	0	1035	1035	0
sub5	bl1	2	*"PLATO";	1	1	1	652	652	0
sub5	bl1	2	*"PAN";	1	1	1	728	728	0
sub5	bl1	3	*"RANA";	0	0	0	699	699	0
sub5	bl1	3	*"CAJA";	1	1	0	1041	_	1
sub5	bl1	2	*"ARDILLA";	0	0	1	-3000	_	0
sub5	bl1	3	*"BRAZO";	1	1	0	1067	1067	0
sub5	bl1	3	*"ANILLO";	1	1	0	1239	1239	0
sub5	bl1	2	*"CUCHIL";	1	0	1	879	879	0
sub5	bl1	3	*"MARTIL";	0	1	0	1696	1696	0
sub5	bl2	2	*"PELOTA";	1	1	1	599	599	0
sub5	bl2	3	*"SILLA";	1	0	0	595	595	0
sub5	bl2	3	*"BRAZO";	1	1	0	809	809	0
sub5	bl2	3	*"CAJA";	1	1	0	676	676	0
sub5	bl2	3	*"CINTUR";	1	1	0	845	845	0
sub5	bl2	2	*"GAFAS";	1	0	1	629	629	0
sub5	bl2	2	*"NARIZ";	1	1	1	666	666	0
sub5	bl2	3	*"HORMIGA";	0	1	0	1083	1083	0
sub5	bl2	2	*"MESA";	1	0	1	667	667	0
sub5	bl2	3	*"UVA";	0	0	0	726	726	0
sub5	bl2	3	*"BOLSIL";	1	0	0	1140	1140	0
sub5	bl2	2	*"QUESO";	1	0	1	834	834	0
sub5	bl2	2	*"HOJA";	1	0	1	759	759	0
sub5	bl2	2	*"COCODR";	0	1	1	1452	1452	0
sub5	bl2	2	*"PLATO";	1	1	1	601	601	0
sub5	bl2	2	*"CUBO";	0	0	1	945	945	0
sub5	bl2	3	*"GATO";	1	1	0	754	754	0
sub5	bl2	2	*"POMO";	0	1	1	734	734	0
sub5	bl2	3	*"RANA";	0	0	0	656	656	0
sub5	bl2	2	*"LAPIZ";	0	1	1	588	588	0
sub5	bl2	3	*"CEPILLO";	0	0	0	757	757	0
sub5	bl2	3	*"NUBE";	1	1	0	1388	_	1
sub5	bl2	2	*"LECHUGA";	0	0	1	1403	1403	0
sub5	bl2	3	*"SARTEN";	0	0	0	1144	_	1
sub5	bl2	3	*"MUELA";	0	0	0	951	951	0
sub5	bl2	3	*"FLOR";	1	1	0	663	663	0
sub5	bl2	3	*"MARTIL";	0	1	0	673	673	0
sub5	bl2	3	*"PINCEL";	0	1	0	881	881	0
sub5	bl2	2	*"CUCHARA";	0	1	1	1622	1622	0
sub5	bl2	2	*"GUSANO";	0	0	1	761	761	0
sub5	bl2	3	*"HUEVO";	1	0	0	667	667	0
sub5	bl2	3	*"ANILLO";	1	1	0	854	854	0
sub5	bl2	2	*"PATO";	0	0	1	1316	1316	0
sub5	bl2	3	*"MANZANA";	1	0	0	659	659	0
sub5	bl2	2	*"RED";	1	0	1	795	795	0
sub5	bl2	2	*"VIOL";	0	1	1	852	852	0
sub5	bl2	2	*"ZANAHOR";	0	0	1	1090	1090	0
sub5	bl2	3	*"LAGART";	0	0	0	1343	1343	0
sub5	bl2	3	*"LLUVIA";	1	0	0	778	778	0
sub5	bl2	2	*"PAJARO";	1	0	1	713	713	0
sub5	bl2	2	*"PING";	0	1	1	650	650	0
sub5	bl2	2	*"ELEFANT";	0	1	1	600	600	0
sub5	bl2	3	*"BOMBIL";	0	1	0	1172	1172	0
sub5	bl2	2	*"CAMION";	1	1	1	605	605	0
sub5	bl2	3	*"TRINEO";	0	1	0	1061	1061	0
sub5	bl2	2	*"DRAG";	0	1	1	1004	1004	0
sub5	bl2	3	*"SOMBR";	1	0	0	1099	1099	0
sub5	bl2	3	*"BANCO";	1	1	0	1319	1319	0
sub5	bl2	2	*"CABALLO";	1	1	1	581	581	0
sub5	bl2	2	*"GLOBO";	1	1	1	595	595	0
sub5	bl2	2	*"AVI";	1	1	1	597	597	0
sub5	bl2	3	*"SILBATO";	0	0	0	911	911	0
sub5	bl2	3	*"ESCRIT";	0	1	0	1072	_	1
sub5	bl2	2	*"CUCHIL";	1	0	1	1227	1227	0
sub5	bl2	3	*"PERRO";	1	0	0	671	671	0
sub5	bl2	2	*"HUCHA";	0	0	1	1749	1749	0
sub5	bl2	2	*"MELOC";	0	0	1	-3000	_	1
sub5	bl2	2	*"ARDILLA";	0	0	1	933	933	0
sub5	bl2	3	*"CAMELLO";	0	1	0	937	937	0
sub5	bl2	2	*"PAN";	1	1	1	693	693	0
sub5	bl2	2	*"VELA";	1	0	1	726	726	0
sub5	bl2	3	*"TIGRE";	0	1	0	842	842	0
sub5	bl2	3	*"GRIFO";	0	0	0	805	805	0
sub5	bl2	3	*"VENTANA";	1	0	0	571	571	0
sub5	bl3	3	*"BANCO";	1	1	0	844	844	0
sub5	bl3	3	*"SILBATO";	0	0	0	666	666	0
sub5	bl3	3	*"ESCRIT";	0	1	0	667	_	1
sub5	bl3	2	*"MELOC";	0	0	1	984	984	0
sub5	bl3	3	*"LLUVIA";	1	0	0	981	981	0
sub5	bl3	2	*"VELA";	1	0	1	588	588	0
sub5	bl3	2	*"PELOTA";	1	1	1	657	657	0
sub5	bl3	2	*"DRAG";	0	1	1	663	663	0
sub5	bl3	3	*"NUBE";	1	1	0	895	895	0
sub5	bl3	3	*"SOMBR";	1	0	0	850	850	0
sub5	bl3	3	*"PINCEL";	0	1	0	863	863	0
sub5	bl3	3	*"MANZANA";	1	0	0	589	589	0
sub5	bl3	3	*"BOMBIL";	0	1	0	714	714	0
sub5	bl3	2	*"LAPIZ";	0	1	1	608	608	0
sub5	bl3	2	*"RED";	1	0	1	812	812	0
sub5	bl3	3	*"SILLA";	1	0	0	946	946	0
sub5	bl3	2	*"PAJARO";	1	0	1	877	877	0
sub5	bl3	3	*"CAMELLO";	0	1	0	890	890	0
sub5	bl3	2	*"GAFAS";	1	0	1	801	801	0
sub5	bl3	2	*"GUSANO";	0	0	1	663	663	0
sub5	bl3	2	*"CUBO";	0	0	1	631	631	0
sub5	bl3	2	*"PATO";	0	0	1	703	703	0
sub5	bl3	2	*"CABALLO";	1	1	1	689	689	0
sub5	bl3	3	*"MUELA";	0	0	0	725	725	0
sub5	bl3	2	*"HOJA";	1	0	1	725	725	0
sub5	bl3	3	*"GATO";	1	1	0	656	656	0
sub5	bl3	2	*"VIOL";	0	1	1	829	829	0
sub5	bl3	2	*"CUCHARA";	0	1	1	745	745	0
sub5	bl3	3	*"FLOR";	1	1	0	677	677	0
sub5	bl3	3	*"PERRO";	1	0	0	763	763	0
sub5	bl3	3	*"TIGRE";	0	1	0	685	685	0
sub5	bl3	3	*"LAGART";	0	0	0	1246	1246	0
sub5	bl3	2	*"QUESO";	1	0	1	811	811	0
sub5	bl3	2	*"ARDILLA";	0	0	1	884	884	0
sub5	bl3	2	*"COCODR";	0	1	1	1718	1718	0
sub5	bl3	3	*"VENTANA";	1	0	0	607	607	0
sub5	bl3	3	*"CINTUR";	1	1	0	1040	1040	0
sub5	bl3	2	*"MESA";	1	0	1	656	656	0
sub5	bl3	3	*"CEPILLO";	0	0	0	651	651	0
sub5	bl3	2	*"POMO";	0	1	1	755	755	0
sub5	bl3	2	*"HUCHA";	0	0	1	849	_	1
sub5	bl3	2	*"CUCHIL";	1	0	1	785	785	0
sub5	bl3	3	*"UVA";	0	0	0	742	742	0
sub5	bl3	2	*"CAMION";	1	1	1	752	752	0
sub5	bl3	3	*"BOLSIL";	1	0	0	1104	1104	0
sub5	bl3	2	*"PING";	0	1	1	708	708	0
sub5	bl3	2	*"AVI";	1	1	1	750	750	0
sub5	bl3	3	*"HUEVO";	1	0	0	686	686	0
sub5	bl3	2	*"PLATO";	1	1	1	693	693	0
sub5	bl3	3	*"CAJA";	1	1	0	1136	1136	0
sub5	bl3	3	*"SARTEN";	0	0	0	886	886	0
sub5	bl3	2	*"GLOBO";	1	1	1	548	548	0
sub5	bl3	2	*"PAN";	1	1	1	615	615	0
sub5	bl3	2	*"NARIZ";	1	1	1	638	638	0
sub5	bl3	2	*"ZANAHOR";	0	0	1	685	685	0
sub5	bl3	3	*"TRINEO";	0	1	0	1154	1154	0
sub5	bl3	3	*"ANILLO";	1	1	0	840	840	0
sub5	bl3	2	*"LECHUGA";	0	0	1	1125	1125	0
sub5	bl3	2	*"ELEFANT";	0	1	1	564	564	0
sub5	bl3	3	*"BRAZO";	1	1	0	721	721	0
sub5	bl3	3	*"MARTIL";	0	1	0	852	852	0
sub5	bl3	3	*"GRIFO";	0	0	0	635	635	0
sub5	bl3	3	*"RANA";	0	0	0	729	729	0
sub5	bl3	3	*"HORMIGA";	0	1	0	860	860	0
sub6	bl1	3	*"MUELA";	0	0	1	832	_	1
sub6	bl1	2	*"GLOBO";	1	1	0	354	354	0
sub6	bl1	2	*"HUCHA";	0	0	0	1419	_	1
sub6	bl1	3	*"TRINEO";	0	1	1	2181	2181	0
sub6	bl1	3	*"MARTIL";	0	1	1	1273	1273	0
sub6	bl1	2	*"GUSANO";	0	0	0	1642	1642	0
sub6	bl1	3	*"GATO";	1	1	1	810	810	0
sub6	bl1	3	*"ESCRIT";	0	1	1	911	911	0
sub6	bl1	2	*"AVI";	1	1	0	886	886	0
sub6	bl1	2	*"NARIZ";	1	1	0	745	745	0
sub6	bl1	2	*"PAJARO";	1	0	0	802	802	0
sub6	bl1	2	*"HOJA";	1	0	0	807	807	0
sub6	bl1	2	*"RED";	1	0	0	-3000	_	1
sub6	bl1	3	*"GRIFO";	0	0	1	1080	1080	0
sub6	bl1	3	*"BANCO";	1	1	1	967	967	0
sub6	bl1	3	*"NUBE";	1	1	1	1136	1136	0
sub6	bl1	2	*"PING";	0	1	0	1193	1193	0
sub6	bl1	2	*"PAN";	1	1	0	1430	1430	0
sub6	bl1	3	*"PERRO";	1	0	1	1039	1039	0
sub6	bl1	3	*"LAGART";	0	0	1	849	849	0
sub6	bl1	2	*"MELOC";	0	0	0	1850	1850	0
sub6	bl1	3	*"HORMIGA";	0	1	1	1211	1211	0
sub6	bl1	3	*"BOMBIL";	0	1	1	-3000	_	1
sub6	bl1	2	*"DRAG";	0	1	0	1516	1516	0
sub6	bl1	2	*"QUESO";	1	0	0	990	990	0
sub6	bl1	3	*"TIGRE";	0	1	1	1047	1047	0
sub6	bl1	3	*"SOMBR";	1	0	1	2760	2760	0
sub6	bl1	3	*"CAJA";	1	1	1	893	_	1
sub6	bl1	2	*"VELA";	1	0	0	1391	_	1
sub6	bl1	2	*"LECHUGA";	0	0	0	2505	_	1
sub6	bl1	2	*"PATO";	0	0	0	1402	1402	0
sub6	bl1	3	*"CAMELLO";	0	1	1	1165	1165	0
sub6	bl1	2	*"PLATO";	1	1	0	1189	1189	0
sub6	bl1	3	*"BRAZO";	1	1	1	752	752	0
sub6	bl1	3	*"UVA";	0	0	1	1225	1225	0
sub6	bl1	2	*"CUCHIL";	1	0	0	1702	1702	0
sub6	bl1	2	*"PELOTA";	1	1	0	1205	1205	0
sub6	bl1	3	*"VENTANA";	1	0	1	1117	1117	0
sub6	bl1	3	*"CINTUR";	1	1	1	911	911	0
sub6	bl1	3	*"PINCEL";	0	1	1	1162	1162	0
sub6	bl1	3	*"ANILLO";	1	1	1	1121	1121	0
sub6	bl1	2	*"CUCHARA";	0	1	0	1684	1684	0
sub6	bl1	2	*"POMO";	0	1	0	1525	1525	0
sub6	bl1	2	*"CUBO";	0	0	0	-3000	_	1
sub6	bl1	3	*"SILBATO";	0	0	1	1200	_	1
sub6	bl1	2	*"MESA";	1	0	0	808	808	0
sub6	bl1	3	*"BOLSIL";	1	0	1	78	_	0
sub6	bl1	3	*"HUEVO";	1	0	1	-3000	_	1
sub6	bl1	2	*"ELEFANT";	0	1	0	855	855	0
sub6	bl1	2	*"LAPIZ";	0	1	0	1132	1132	0
sub6	bl1	2	*"COCODR";	0	1	0	1189	1189	0
sub6	bl1	2	*"CABALLO";	1	1	0	1290	1290	0
sub6	bl1	3	*"SILLA";	1	0	1	887	887	0
sub6	bl1	2	*"ARDILLA";	0	0	0	1178	_	1
sub6	bl1	3	*"LLUVIA";	1	0	1	914	914	0
sub6	bl1	3	*"SARTEN";	0	0	1	2819	_	1
sub6	bl1	2	*"GAFAS";	1	0	0	855	855	0
sub6	bl1	3	*"MANZANA";	1	0	1	803	803	0
sub6	bl1	2	*"ZANAHOR";	0	0	0	825	825	0
sub6	bl1	3	*"FLOR";	1	1	1	850	850	0
sub6	bl1	2	*"VIOL";	0	1	0	1405	1405	0
sub6	bl1	3	*"RANA";	0	0	1	1177	1177	0
sub6	bl1	2	*"CAMION";	1	1	0	1019	1019	0
sub6	bl1	3	*"CEPILLO";	0	0	1	946	946	0
sub6	bl2	2	*"PAN";	1	1	0	927	927	0
sub6	bl2	3	*"ESCRIT";	0	1	1	1096	1096	0
sub6	bl2	3	*"MARTIL";	0	1	1	944	944	0
sub6	bl2	2	*"AVI";	1	1	0	695	695	0
sub6	bl2	2	*"LAPIZ";	0	1	0	771	771	0
sub6	bl2	2	*"GUSANO";	0	0	0	470	470	0
sub6	bl2	2	*"RED";	1	0	0	1266	1266	0
sub6	bl2	2	*"ZANAHOR";	0	0	0	427	427	0
sub6	bl2	3	*"BANCO";	1	1	1	1333	1333	0
sub6	bl2	3	*"TIGRE";	0	1	1	756	756	0
sub6	bl2	2	*"MELOC";	0	0	0	1105	1105	0
sub6	bl2	3	*"HUEVO";	1	0	1	798	798	0
sub6	bl2	3	*"GRIFO";	0	0	1	1434	1434	0
sub6	bl2	3	*"BRAZO";	1	1	1	747	747	0
sub6	bl2	3	*"BOLSIL";	1	0	1	701	701	0
sub6	bl2	2	*"MESA";	1	0	0	764	764	0
sub6	bl2	3	*"SOMBR";	1	0	1	-3000	_	1
sub6	bl2	2	*"VELA";	1	0	0	861	861	0
sub6	bl2	2	*"CUCHARA";	0	1	0	323	_	1
sub6	bl2	3	*"SILBATO";	0	0	1	1317	1317	0
sub6	bl2	3	*"PINCEL";	0	1	1	444	444	0
sub6	bl2	2	*"VIOL";	0	1	0	784	784	0
sub6	bl2	2	*"PLATO";	1	1	0	977	977	0
sub6	bl2	3	*"CAJA";	1	1	1	1759	1759	0
sub6	bl2	3	*"HORMIGA";	0	1	1	1049	1049	0
sub6	bl2	2	*"GLOBO";	1	1	0	79	_	0
sub6	bl2	2	*"HUCHA";	0	0	0	1393	1393	0
sub6	bl2	2	*"LECHUGA";	0	0	0	926	926	0
sub6	bl2	3	*"CEPILLO";	0	0	1	788	788	0
sub6	bl2	2	*"CUCHIL";	1	0	0	1653	1653	0
sub6	bl2	3	*"TRINEO";	0	1	1	1789	1789	0
sub6	bl2	2	*"QUESO";	1	0	0	985	985	0
sub6	bl2	2	*"PING";	0	1	0	1077	1077	0
sub6	bl2	2	*"DRAG";	0	1	0	987	987	0
sub6	bl2	2	*"ELEFANT";	0	1	0	1199	1199	0
sub6	bl2	2	*"PAJARO";	1	0	0	724	724	0
sub6	bl2	3	*"UVA";	0	0	1	751	751	0
sub6	bl2	3	*"VENTANA";	1	0	1	744	744	0
sub6	bl2	3	*"LLUVIA";	1	0	1	730	730	0
sub6	bl2	2	*"PELOTA";	1	1	0	942	942	0
sub6	bl2	2	*"CUBO";	0	0	0	1490	1490	0
sub6	bl2	3	*"NUBE";	1	1	1	1257	1257	0
sub6	bl2	2	*"PATO";	0	0	0	1494	1494	0
sub6	bl2	3	*"MUELA";	0	0	1	2002	2002	0
sub6	bl2	2	*"NARIZ";	1	1	0	931	931	0
sub6	bl2	3	*"PERRO";	1	0	1	1515	1515	0
sub6	bl2	3	*"SARTEN";	0	0	1	1360	1360	0
sub6	bl2	3	*"SILLA";	1	0	1	950	950	0
sub6	bl2	3	*"BOMBIL";	0	1	1	2014	2014	0
sub6	bl2	3	*"RANA";	0	0	1	1049	1049	0
sub6	bl2	2	*"ARDILLA";	0	0	0	1051	1051	0
sub6	bl2	2	*"CABALLO";	1	1	0	938	938	0
sub6	bl2	3	*"GATO";	1	1	1	1035	1035	0
sub6	bl2	2	*"CAMION";	1	1	0	736	736	0
sub6	bl2	2	*"HOJA";	1	0	0	883	883	0
sub6	bl2	3	*"LAGART";	0	0	1	1040	1040	0
sub6	bl2	2	*"GAFAS";	1	0	0	908	908	0
sub6	bl2	3	*"CAMELLO";	0	1	1	714	714	0
sub6	bl2	3	*"MANZANA";	1	0	1	874	874	0
sub6	bl2	3	*"FLOR";	1	1	1	869	869	0
sub6	bl2	3	*"CINTUR";	1	1	1	897	897	0
sub6	bl2	2	*"POMO";	0	1	0	1291	1291	0
sub6	bl2	3	*"ANILLO";	1	1	1	743	743	0
sub6	bl2	2	*"COCODR";	0	1	0	974	974	0
sub6	bl3	3	*"SOMBR";	1	0	1	805	805	0
sub6	bl3	2	*"HOJA";	1	0	0	757	757	0
sub6	bl3	3	*"SILBATO";	0	0	1	941	941	0
sub6	bl3	3	*"PINCEL";	0	1	1	655	655	0
sub6	bl3	2	*"LECHUGA";	0	0	0	823	823	0
sub6	bl3	3	*"ANILLO";	1	1	1	698	698	0
sub6	bl3	3	*"MUELA";	0	0	1	985	985	0
sub6	bl3	2	*"CUBO";	0	0	0	856	856	0
sub6	bl3	2	*"RED";	1	0	0	772	772	0
sub6	bl3	3	*"VENTANA";	1	0	1	648	648	0
sub6	bl3	2	*"COCODR";	0	1	0	685	685	0
sub6	bl3	2	*"PING";	0	1	0	878	878	0
sub6	bl3	2	*"MESA";	1	0	0	754	754	0
sub6	bl3	2	*"GLOBO";	1	1	0	799	799	0
sub6	bl3	2	*"DRAG";	0	1	0	831	831	0
sub6	bl3	3	*"BOLSIL";	1	0	1	942	942	0
sub6	bl3	2	*"HUCHA";	0	0	0	1400	1400	0
sub6	bl3	3	*"ESCRIT";	0	1	1	969	969	0
sub6	bl3	2	*"ZANAHOR";	0	0	0	658	658	0
sub6	bl3	3	*"MANZANA";	1	0	1	687	687	0
sub6	bl3	2	*"PLATO";	1	1	0	955	955	0
sub6	bl3	2	*"PAN";	1	1	0	807	807	0
sub6	bl3	2	*"CAMION";	1	1	0	640	640	0
sub6	bl3	2	*"GUSANO";	0	0	0	810	810	0
sub6	bl3	2	*"CABALLO";	1	1	0	777	777	0
sub6	bl3	2	*"LAPIZ";	0	1	0	935	935	0
sub6	bl3	3	*"LLUVIA";	1	0	1	602	602	0
sub6	bl3	3	*"FLOR";	1	1	1	802	802	0
sub6	bl3	3	*"BRAZO";	1	1	1	718	718	0
sub6	bl3	3	*"NUBE";	1	1	1	964	964	0
sub6	bl3	2	*"GAFAS";	1	0	0	872	872	0
sub6	bl3	2	*"VELA";	1	0	0	693	693	0
sub6	bl3	2	*"CUCHARA";	0	1	0	1020	1020	0
sub6	bl3	3	*"SILLA";	1	0	1	882	882	0
sub6	bl3	2	*"ARDILLA";	0	0	0	664	664	0
sub6	bl3	3	*"LAGART";	0	0	1	816	816	0
sub6	bl3	2	*"POMO";	0	1	0	1498	_	1
sub6	bl3	3	*"TIGRE";	0	1	1	842	842	0
sub6	bl3	3	*"SARTEN";	0	0	1	1203	1203	0
sub6	bl3	2	*"AVI";	1	1	0	800	800	0
sub6	bl3	3	*"BOMBIL";	0	1	1	938	938	0
sub6	bl3	3	*"UVA";	0	0	1	968	968	0
sub6	bl3	3	*"CAJA";	1	1	1	1252	1252	0
sub6	bl3	3	*"PERRO";	1	0	1	765	765	0
sub6	bl3	3	*"HORMIGA";	0	1	1	1046	1046	0
sub6	bl3	2	*"VIOL";	0	1	0	883	883	0
sub6	bl3	3	*"CAMELLO";	0	1	1	815	815	0
sub6	bl3	3	*"RANA";	0	0	1	1182	1182	0
sub6	bl3	3	*"GATO";	1	1	1	875	875	0
sub6	bl3	2	*"QUESO";	1	0	0	1054	1054	0
sub6	bl3	2	*"CUCHIL";	1	0	0	659	659	0
sub6	bl3	3	*"GRIFO";	0	0	1	759	759	0
sub6	bl3	3	*"TRINEO";	0	1	1	2853	2853	0
sub6	bl3	2	*"PAJARO";	1	0	0	810	810	0
sub6	bl3	3	*"CINTUR";	1	1	1	997	997	0
sub6	bl3	3	*"BANCO";	1	1	1	899	899	0
sub6	bl3	2	*"NARIZ";	1	1	0	738	738	0
sub6	bl3	3	*"CEPILLO";	0	0	1	1778	1778	0
sub6	bl3	2	*"ELEFANT";	0	1	0	1160	1160	0
sub6	bl3	2	*"PATO";	0	0	0	867	867	0
sub6	bl3	2	*"MELOC";	0	0	0	939	939	0
sub6	bl3	3	*"MARTIL";	0	1	1	1197	1197	0
sub6	bl3	2	*"PELOTA";	1	1	0	787	787	0
sub6	bl3	3	*"HUEVO";	1	0	1	671	671	0
sub7	bl1	3	*"HUEVO";	1	0	0	796	796	0
sub7	bl1	3	*"GATO";	1	1	0	717	717	0
sub7	bl1	3	*"SILLA";	1	0	0	617	617	0
sub7	bl1	3	*"CINTUR";	1	1	0	661	661	0
sub7	bl1	1	*"JIRAFA";	0	1	1	1101	1101	0
sub7	bl1	3	*"CAMELLO";	0	1	0	-3000	_	1
sub7	bl1	3	*"SARTEN";	0	0	0	-3000	_	1
sub7	bl1	1	*"PAT";	0	1	1	1163	1163	0
sub7	bl1	1	*"CAMA";	1	0	1	664	664	0
sub7	bl1	3	*"TIGRE";	0	1	0	748	748	0
sub7	bl1	3	*"PERRO";	1	0	0	725	725	0
sub7	bl1	3	*"CEPILLO";	0	0	0	1094	1094	0
sub7	bl1	1	*"OJO";	1	0	1	641	641	0
sub7	bl1	1	*"PLTN";	0	1	1	489	489	0
sub7	bl1	1	*"BHO";	0	0	1	912	912	0
sub7	bl1	3	*"MARTIL";	0	1	0	957	957	0
sub7	bl1	3	*"ESCRIT";	0	1	0	1158	1158	0
sub7	bl1	3	*"BOMBIL";	0	1	0	1074	1074	0
sub7	bl1	3	*"LAGART";	0	0	0	869	_	1
sub7	bl1	1	*"CALCET";	0	0	1	809	809	0
sub7	bl1	3	*"RANA";	0	0	0	-3000	_	1
sub7	bl1	1	*"PEONZA";	0	0	1	653	653	0
sub7	bl1	3	*"VENTANA";	1	0	0	656	656	0
sub7	bl1	1	*"TENEDOR";	0	0	1	940	940	0
sub7	bl1	1	*"RBOL";	1	1	1	916	916	0
sub7	bl1	1	*"OREJA";	1	1	1	596	596	0
sub7	bl1	1	*"RAMA";	1	0	1	-3000	_	1
sub7	bl1	3	*"BOLSIL";	1	0	0	-3000	_	1
sub7	bl1	3	*"CAJA";	1	1	0	877	877	0
sub7	bl1	1	*"NARANJA";	1	0	1	1251	1251	0
sub7	bl1	1	*"RAT";	0	1	1	1928	1928	0
sub7	bl1	1	*"OVEJA";	0	1	1	761	761	0
sub7	bl1	3	*"TRINEO";	0	1	0	-3000	_	0
sub7	bl1	1	*"ESCOBA";	0	1	1	1808	1808	0
sub7	bl1	1	*"OSO";	1	1	1	1397	1397	0
sub7	bl1	1	*"LLAVE";	1	0	1	596	596	0
sub7	bl1	1	*"CASCO";	1	1	1	840	840	0
sub7	bl1	3	*"SILBATO";	0	0	0	-3000	_	1
sub7	bl1	1	*"ZORRO";	0	0	1	1222	_	1
sub7	bl1	1	*"FRESA";	0	0	1	840	840	0
sub7	bl1	1	*"MARIPO";	0	0	1	923	923	0
sub7	bl1	3	*"MANZANA";	1	0	0	602	602	0
sub7	bl1	1	*"TELF";	1	1	1	552	552	0
sub7	bl1	3	*"UVA";	0	0	0	558	558	0
sub7	bl1	1	*"RELOJ";	1	1	1	944	944	0
sub7	bl1	3	*"SOMBR";	1	0	0	1174	1174	0
sub7	bl1	1	*"DEDO";	1	0	1	637	637	0
sub7	bl1	1	*"FALDA";	1	1	1	646	646	0
sub7	bl1	3	*"PINCEL";	0	1	0	914	914	0
sub7	bl1	1	*"HACHA";	0	0	1	-3000	_	1
sub7	bl1	3	*"FLOR";	1	1	0	729	729	0
sub7	bl1	3	*"BANCO";	1	1	0	757	757	0
sub7	bl1	3	*"MUELA";	0	0	0	935	_	1
sub7	bl1	3	*"NUBE";	1	1	0	-3000	_	1
sub7	bl1	3	*"GRIFO";	0	0	0	1189	1189	0
sub7	bl1	1	*"VESTIDO";	1	1	1	732	732	0
sub7	bl1	1	*"PANUELO";	1	0	1	844	844	0
sub7	bl1	3	*"BRAZO";	1	1	0	667	667	0
sub7	bl1	1	*"GUANTE";	0	1	1	752	752	0
sub7	bl1	3	*"HORMIGA";	0	1	0	944	944	0
sub7	bl1	1	*"CERDO";	1	0	1	783	783	0
sub7	bl1	3	*"LLUVIA";	1	0	0	1021	1021	0
sub7	bl1	1	*"TANQUE";	0	1	1	-3000	_	1
sub7	bl1	3	*"ANILLO";	1	1	0	842	842	0
sub7	bl2	1	*"OJO";	1	0	1	549	549	0
sub7	bl2	3	*"BOLSIL";	1	0	0	778	778	0
sub7	bl2	3	*"ANILLO";	1	1	0	525	525	0
sub7	bl2	3	*"PERRO";	1	0	0	528	528	0
sub7	bl2	1	*"FALDA";	1	1	1	692	692	0
sub7	bl2	1	*"TELF";	1	1	1	529	529	0
sub7	bl2	3	*"PINCEL";	0	1	0	754	754	0
sub7	bl2	1	*"LLAVE";	1	0	1	694	694	0
sub7	bl2	1	*"RELOJ";	1	1	1	582	582	0
sub7	bl2	3	*"LLUVIA";	1	0	0	915	915	0
sub7	bl2	3	*"CAMELLO";	0	1	0	796	796	0
sub7	bl2	3	*"ESCRIT";	0	1	0	1359	1359	0
sub7	bl2	1	*"PLTN";	0	1	1	581	581	0
sub7	bl2	3	*"BANCO";	1	1	0	860	860	0
sub7	bl2	1	*"HACHA";	0	0	1	1064	1064	0
sub7	bl2	3	*"BOMBIL";	0	1	0	736	_	1
sub7	bl2	3	*"GATO";	1	1	0	567	567	0
sub7	bl2	3	*"MARTIL";	0	1	0	1648	1648	0
sub7	bl2	1	*"PEONZA";	0	0	1	644	644	0
sub7	bl2	1	*"FRESA";	0	0	1	837	837	0
sub7	bl2	1	*"CAMA";	1	0	1	582	582	0
sub7	bl2	3	*"TIGRE";	0	1	0	755	755	0
sub7	bl2	1	*"OREJA";	1	1	1	593	593	0
sub7	bl2	1	*"CALCET";	0	0	1	841	841	0
sub7	bl2	1	*"TANQUE";	0	1	1	967	967	0
sub7	bl2	1	*"ESCOBA";	0	1	1	1907	1907	0
sub7	bl2	3	*"CAJA";	1	1	0	1124	1124	0
sub7	bl2	3	*"NUBE";	1	1	0	760	760	0
sub7	bl2	1	*"VESTIDO";	1	1	1	1218	1218	0
sub7	bl2	1	*"PAT";	0	1	1	844	844	0
sub7	bl2	3	*"SILBATO";	0	0	0	1084	1084	0
sub7	bl2	1	*"BHO";	0	0	1	668	668	0
sub7	bl2	1	*"CASCO";	1	1	1	677	677	0
sub7	bl2	3	*"CINTUR";	1	1	0	804	804	0
sub7	bl2	3	*"LAGART";	0	0	0	1360	1360	0
sub7	bl2	3	*"UVA";	0	0	0	584	584	0
sub7	bl2	1	*"CERDO";	1	0	1	668	668	0
sub7	bl2	3	*"MANZANA";	1	0	0	702	702	0
sub7	bl2	1	*"JIRAFA";	0	1	1	1151	1151	0
sub7	bl2	3	*"MUELA";	0	0	0	1130	1130	0
sub7	bl2	3	*"VENTANA";	1	0	0	705	705	0
sub7	bl2	3	*"SARTEN";	0	0	0	-3000	_	1
sub7	bl2	1	*"RBOL";	1	1	1	499	499	0
sub7	bl2	3	*"SOMBR";	1	0	0	686	686	0
sub7	bl2	3	*"HORMIGA";	0	1	0	680	680	0
sub7	bl2	3	*"BRAZO";	1	1	0	881	881	0
sub7	bl2	3	*"FLOR";	1	1	0	808	808	0
sub7	bl2	3	*"SILLA";	1	0	0	481	481	0
sub7	bl2	1	*"TENEDOR";	0	0	1	852	852	0
sub7	bl2	1	*"RAMA";	1	0	1	1017	1017	0
sub7	bl2	3	*"HUEVO";	1	0	0	611	611	0
sub7	bl2	1	*"OSO";	1	1	1	563	563	0
sub7	bl2	1	*"PANUELO";	1	0	1	879	879	0
sub7	bl2	3	*"RANA";	0	0	0	709	709	0
sub7	bl2	1	*"RAT";	0	1	1	819	819	0
sub7	bl2	1	*"ZORRO";	0	0	1	934	934	0
sub7	bl2	3	*"CEPILLO";	0	0	0	547	547	0
sub7	bl2	1	*"DEDO";	1	0	1	602	602	0
sub7	bl2	1	*"NARANJA";	1	0	1	1187	1187	0
sub7	bl2	3	*"TRINEO";	0	1	0	1218	1218	0
sub7	bl2	1	*"GUANTE";	0	1	1	545	545	0
sub7	bl2	3	*"GRIFO";	0	0	0	882	882	0
sub7	bl2	1	*"OVEJA";	0	1	1	638	638	0
sub7	bl2	1	*"MARIPO";	0	0	1	666	666	0
sub7	bl3	1	*"CASCO";	1	1	1	581	581	0
sub7	bl3	1	*"RELOJ";	1	1	1	665	665	0
sub7	bl3	1	*"RBOL";	1	1	1	1137	1137	0
sub7	bl3	3	*"SARTEN";	0	0	0	1718	_	1
sub7	bl3	3	*"MARTIL";	0	1	0	767	767	0
sub7	bl3	3	*"GRIFO";	0	0	0	655	655	0
sub7	bl3	1	*"PAT";	0	1	1	742	742	0
sub7	bl3	1	*"OJO";	1	0	1	815	815	0
sub7	bl3	3	*"NUBE";	1	1	0	545	545	0
sub7	bl3	3	*"BOLSIL";	1	0	0	957	957	0
sub7	bl3	1	*"OSO";	1	1	1	581	581	0
sub7	bl3	1	*"DEDO";	1	0	1	542	542	0
sub7	bl3	1	*"PEONZA";	0	0	1	760	760	0
sub7	bl3	1	*"LLAVE";	1	0	1	561	561	0
sub7	bl3	1	*"VESTIDO";	1	1	1	775	775	0
sub7	bl3	1	*"TANQUE";	0	1	1	703	703	0
sub7	bl3	1	*"BHO";	0	0	1	670	670	0
sub7	bl3	3	*"CINTUR";	1	1	0	690	690	0
sub7	bl3	3	*"LLUVIA";	1	0	0	684	684	0
sub7	bl3	3	*"CEPILLO";	0	0	0	700	700	0
sub7	bl3	1	*"ZORRO";	0	0	1	832	832	0
sub7	bl3	1	*"TENEDOR";	0	0	1	875	875	0
sub7	bl3	1	*"PLTN";	0	1	1	571	571	0
sub7	bl3	1	*"OREJA";	1	1	1	593	593	0
sub7	bl3	1	*"JIRAFA";	0	1	1	948	948	0
sub7	bl3	3	*"MUELA";	0	0	0	921	921	0
sub7	bl3	3	*"SILLA";	1	0	0	582	582	0
sub7	bl3	3	*"SILBATO";	0	0	0	900	900	0
sub7	bl3	1	*"GUANTE";	0	1	1	554	554	0
sub7	bl3	1	*"ESCOBA";	0	1	1	1096	1096	0
sub7	bl3	1	*"NARANJA";	1	0	1	1216	1216	0
sub7	bl3	3	*"TRINEO";	0	1	0	847	847	0
sub7	bl3	1	*"CERDO";	1	0	1	640	640	0
sub7	bl3	1	*"TELF";	1	1	1	535	535	0
sub7	bl3	1	*"RAT";	0	1	1	662	662	0
sub7	bl3	1	*"CAMA";	1	0	1	630	630	0
sub7	bl3	3	*"GATO";	1	1	0	1348	1348	0
sub7	bl3	3	*"SOMBR";	1	0	0	797	797	0
sub7	bl3	1	*"HACHA";	0	0	1	902	902	0
sub7	bl3	1	*"FALDA";	1	1	1	882	882	0
sub7	bl3	3	*"ANILLO";	1	1	0	593	593	0
sub7	bl3	3	*"BOMBIL";	0	1	0	823	823	0
sub7	bl3	3	*"PINCEL";	0	1	0	706	706	0
sub7	bl3	3	*"HORMIGA";	0	1	0	819	819	0
sub7	bl3	1	*"CALCET";	0	0	1	672	672	0
sub7	bl3	3	*"CAMELLO";	0	1	0	790	790	0
sub7	bl3	3	*"HUEVO";	1	0	0	656	656	0
sub7	bl3	3	*"LAGART";	0	0	0	1011	1011	0
sub7	bl3	1	*"OVEJA";	0	1	1	754	754	0
sub7	bl3	1	*"FRESA";	0	0	1	1374	1374	0
sub7	bl3	3	*"MANZANA";	1	0	0	653	653	0
sub7	bl3	1	*"MARIPO";	0	0	1	617	617	0
sub7	bl3	1	*"PANUELO";	1	0	1	1001	1001	0
sub7	bl3	3	*"ESCRIT";	0	1	0	772	772	0
sub7	bl3	3	*"CAJA";	1	1	0	568	568	0
sub7	bl3	3	*"PERRO";	1	0	0	699	699	0
sub7	bl3	3	*"UVA";	0	0	0	553	553	0
sub7	bl3	3	*"BANCO";	1	1	0	687	687	0
sub7	bl3	3	*"VENTANA";	1	0	0	742	742	0
sub7	bl3	1	*"RAMA";	1	0	1	800	800	0
sub7	bl3	3	*"FLOR";	1	1	0	1023	1023	0
sub7	bl3	3	*"TIGRE";	0	1	0	590	590	0
sub7	bl3	3	*"RANA";	0	0	0	1018	1018	0
sub7	bl3	3	*"BRAZO";	1	1	0	594	594	0
sub8	bl1	1	*"PAT";	0	1	1	604	604	0
sub8	bl1	1	*"TENEDOR";	0	0	1	613	613	0
sub8	bl1	1	*"CAMA";	1	0	1	461	_	1
sub8	bl1	1	*"ZORRO";	0	0	1	484	484	0
sub8	bl1	1	*"FRESA";	0	0	1	769	769	0
sub8	bl1	2	*"CUCHIL";	1	0	0	-3000	_	1
sub8	bl1	2	*"NARIZ";	1	1	0	782	782	0
sub8	bl1	1	*"RELOJ";	1	1	1	744	744	0
sub8	bl1	1	*"RAMA";	1	0	1	1269	1269	0
sub8	bl1	1	*"ESCOBA";	0	1	1	609	609	0
sub8	bl1	1	*"OSO";	1	1	1	747	747	0
sub8	bl1	1	*"GUANTE";	0	1	1	1060	1060	0
sub8	bl1	2	*"HUCHA";	0	0	0	1727	_	1
sub8	bl1	1	*"TELF";	1	1	1	769	769	0
sub8	bl1	1	*"PEONZA";	0	0	1	-3000	_	1
sub8	bl1	2	*"POMO";	0	1	0	1502	1502	0
sub8	bl1	1	*"MARIPO";	0	0	1	768	768	0
sub8	bl1	2	*"MESA";	1	0	0	944	944	0
sub8	bl1	2	*"PAJARO";	1	0	0	691	691	0
sub8	bl1	2	*"LECHUGA";	0	0	0	1784	_	1
sub8	bl1	1	*"RAT";	0	1	1	1367	1367	0
sub8	bl1	2	*"CUBO";	0	0	0	1525	_	1
sub8	bl1	1	*"OREJA";	1	1	1	1149	1149	0
sub8	bl1	1	*"OJO";	1	0	1	833	833	0
sub8	bl1	2	*"VELA";	1	0	0	646	646	0
sub8	bl1	2	*"PING";	0	1	0	951	951	0
sub8	bl1	2	*"MELOC";	0	0	0	1863	1863	0
sub8	bl1	1	*"CASCO";	1	1	1	1497	1497	0
sub8	bl1	2	*"CABALLO";	1	1	0	733	733	0
sub8	bl1	2	*"PAN";	1	1	0	1038	1038	0
sub8	bl1	2	*"CAMION";	1	1	0	709	709	0
sub8	bl1	1	*"PLTN";	0	1	1	589	589	0
sub8	bl1	1	*"JIRAFA";	0	1	1	806	806	0
sub8	bl1	2	*"QUESO";	1	0	0	751	751	0
sub8	bl1	1	*"FALDA";	1	1	1	713	713	0
sub8	bl1	2	*"COCODR";	0	1	0	1254	1254	0
sub8	bl1	1	*"VESTIDO";	1	1	1	609	609	0
sub8	bl1	2	*"ZANAHOR";	0	0	0	787	787	0
sub8	bl1	1	*"TANQUE";	0	1	1	770	770	0
sub8	bl1	1	*"CALCET";	0	0	1	1127	1127	0
sub8	bl1	2	*"ELEFANT";	0	1	0	665	665	0
sub8	bl1	2	*"RED";	1	0	0	-3000	_	1
sub8	bl1	1	*"HACHA";	0	0	1	-3000	_	1
sub8	bl1	2	*"HOJA";	1	0	0	1124	1124	0
sub8	bl1	1	*"OVEJA";	0	1	1	1201	1201	0
sub8	bl1	1	*"BHO";	0	0	1	643	643	0
sub8	bl1	2	*"DRAG";	0	1	0	1015	1015	0
sub8	bl1	2	*"GUSANO";	0	0	0	989	989	0
sub8	bl1	1	*"PANUELO";	1	0	1	1976	1976	0
sub8	bl1	2	*"GLOBO";	1	1	0	759	759	0
sub8	bl1	2	*"CUCHARA";	0	1	0	1725	_	1
sub8	bl1	2	*"ARDILLA";	0	0	0	-3000	_	1
sub8	bl1	2	*"PATO";	0	0	0	958	958	0
sub8	bl1	2	*"AVI";	1	1	0	734	734	0
sub8	bl1	1	*"NARANJA";	1	0	1	765	765	0
sub8	bl1	2	*"LAPIZ";	0	1	0	624	624	0
sub8	bl1	2	*"PELOTA";	1	1	0	841	841	0
sub8	bl1	2	*"PLATO";	1	1	0	1359	1359	0
sub8	bl1	1	*"DEDO";	1	0	1	1207	1207	0
sub8	bl1	2	*"VIOL";	0	1	0	1128	1128	0
sub8	bl1	2	*"GAFAS";	1	0	0	790	_	1
sub8	bl1	1	*"RBOL";	1	1	1	1470	1470	0
sub8	bl1	1	*"LLAVE";	1	0	1	889	889	0
sub8	bl1	1	*"CERDO";	1	0	1	799	799	0
sub8	bl2	1	*"RELOJ";	1	1	1	797	797	0
sub8	bl2	1	*"RBOL";	1	1	1	513	513	0
sub8	bl2	2	*"PATO";	0	0	0	662	662	0
sub8	bl2	1	*"HACHA";	0	0	1	953	953	0
sub8	bl2	2	*"ELEFANT";	0	1	0	691	691	0
sub8	bl2	1	*"NARANJA";	1	0	1	750	750	0
sub8	bl2	1	*"CASCO";	1	1	1	988	988	0
sub8	bl2	1	*"DEDO";	1	0	1	601	601	0
sub8	bl2	1	*"FRESA";	0	0	1	673	673	0
sub8	bl2	1	*"LLAVE";	1	0	1	647	647	0
sub8	bl2	1	*"PANUELO";	1	0	1	768	768	0
sub8	bl2	2	*"NARIZ";	1	1	0	636	636	0
sub8	bl2	1	*"BHO";	0	0	1	638	638	0
sub8	bl2	2	*"COCODR";	0	1	0	528	528	0
sub8	bl2	1	*"OSO";	1	1	1	766	766	0
sub8	bl2	1	*"MARIPO";	0	0	1	651	651	0
sub8	bl2	1	*"OJO";	1	0	1	640	640	0
sub8	bl2	2	*"HOJA";	1	0	0	735	735	0
sub8	bl2	2	*"LECHUGA";	0	0	0	929	929	0
sub8	bl2	1	*"GUANTE";	0	1	1	704	704	0
sub8	bl2	2	*"VIOL";	0	1	0	680	680	0
sub8	bl2	2	*"PING";	0	1	0	1252	1252	0
sub8	bl2	2	*"AVI";	1	1	0	602	602	0
sub8	bl2	1	*"TENEDOR";	0	0	1	980	980	0
sub8	bl2	2	*"GUSANO";	0	0	0	753	753	0
sub8	bl2	2	*"CABALLO";	1	1	0	812	812	0
sub8	bl2	2	*"CUCHIL";	1	0	0	506	506	0
sub8	bl2	2	*"CAMION";	1	1	0	683	683	0
sub8	bl2	2	*"QUESO";	1	0	0	632	632	0
sub8	bl2	1	*"PLTN";	0	1	1	687	687	0
sub8	bl2	1	*"RAMA";	1	0	1	1486	1486	0
sub8	bl2	1	*"PEONZA";	0	0	1	1071	1071	0
sub8	bl2	2	*"CUCHARA";	0	1	0	844	844	0
sub8	bl2	1	*"TANQUE";	0	1	1	774	774	0
sub8	bl2	2	*"PAN";	1	1	0	855	855	0
sub8	bl2	1	*"FALDA";	1	1	1	676	676	0
sub8	bl2	2	*"POMO";	0	1	0	1146	1146	0
sub8	bl2	2	*"MELOC";	0	0	0	1112	1112	0
sub8	bl2	2	*"RED";	1	0	0	818	818	0
sub8	bl2	2	*"MESA";	1	0	0	728	728	0
sub8	bl2	2	*"HUCHA";	0	0	0	1480	_	1
sub8	bl2	1	*"JIRAFA";	0	1	1	780	780	0
sub8	bl2	2	*"ARDILLA";	0	0	0	-3000	_	1
sub8	bl2	2	*"CUBO";	0	0	0	1313	1313	0
sub8	bl2	1	*"CERDO";	1	0	1	607	607	0
sub8	bl2	2	*"LAPIZ";	0	1	0	632	632	0
sub8	bl2	1	*"CALCET";	0	0	1	1222	1222	0
sub8	bl2	2	*"PAJARO";	1	0	0	740	740	0
sub8	bl2	2	*"GLOBO";	1	1	0	689	689	0
sub8	bl2	2	*"PELOTA";	1	1	0	623	623	0
sub8	bl2	1	*"OVEJA";	0	1	1	898	898	0
sub8	bl2	2	*"PLATO";	1	1	0	867	867	0
sub8	bl2	1	*"PAT";	0	1	1	734	734	0
sub8	bl2	2	*"ZANAHOR";	0	0	0	685	685	0
sub8	bl2	1	*"OREJA";	1	1	1	1550	1550	0
sub8	bl2	1	*"VESTIDO";	1	1	1	643	643	0
sub8	bl2	1	*"ZORRO";	0	0	1	703	703	0
sub8	bl2	2	*"GAFAS";	1	0	0	908	908	0
sub8	bl2	1	*"CAMA";	1	0	1	746	746	0
sub8	bl2	1	*"TELF";	1	1	1	705	705	0
sub8	bl2	1	*"RAT";	0	1	1	718	718	0
sub8	bl2	2	*"VELA";	1	0	0	767	767	0
sub8	bl2	1	*"ESCOBA";	0	1	1	597	597	0
sub8	bl2	2	*"DRAG";	0	1	0	765	765	0
sub8	bl3	2	*"RED";	1	0	0	731	731	0
sub8	bl3	2	*"MELOC";	0	0	0	932	932	0
sub8	bl3	2	*"MESA";	1	0	0	574	574	0
sub8	bl3	1	*"RBOL";	1	1	1	450	450	0
sub8	bl3	2	*"AVI";	1	1	0	578	578	0
sub8	bl3	1	*"CERDO";	1	0	1	673	673	0
sub8	bl3	1	*"TANQUE";	0	1	1	643	643	0
sub8	bl3	1	*"OREJA";	1	1	1	913	913	0
sub8	bl3	1	*"PEONZA";	0	0	1	608	608	0
sub8	bl3	2	*"ARDILLA";	0	0	0	742	742	0
sub8	bl3	2	*"CUBO";	0	0	0	1262	_	1
sub8	bl3	2	*"POMO";	0	1	0	912	912	0
sub8	bl3	1	*"TENEDOR";	0	0	1	1096	1096	0
sub8	bl3	2	*"QUESO";	1	0	0	777	777	0
sub8	bl3	2	*"PLATO";	1	1	0	696	696	0
sub8	bl3	2	*"DRAG";	0	1	0	643	643	0
sub8	bl3	1	*"CALCET";	0	0	1	1037	1037	0
sub8	bl3	1	*"OSO";	1	1	1	664	664	0
sub8	bl3	1	*"ESCOBA";	0	1	1	612	612	0
sub8	bl3	1	*"GUANTE";	0	1	1	687	687	0
sub8	bl3	2	*"PING";	0	1	0	676	676	0
sub8	bl3	1	*"FRESA";	0	0	1	642	642	0
sub8	bl3	1	*"HACHA";	0	0	1	1176	1176	0
sub8	bl3	1	*"RAT";	0	1	1	692	692	0
sub8	bl3	2	*"PAJARO";	1	0	0	748	748	0
sub8	bl3	2	*"HUCHA";	0	0	0	677	_	1
sub8	bl3	2	*"LECHUGA";	0	0	0	740	740	0
sub8	bl3	2	*"PELOTA";	1	1	0	704	704	0
sub8	bl3	1	*"TELF";	1	1	1	585	585	0
sub8	bl3	1	*"JIRAFA";	0	1	1	670	670	0
sub8	bl3	1	*"BHO";	0	0	1	586	586	0
sub8	bl3	2	*"PAN";	1	1	0	687	687	0
sub8	bl3	2	*"CABALLO";	1	1	0	1063	1063	0
sub8	bl3	2	*"CUCHIL";	1	0	0	1247	_	1
sub8	bl3	2	*"HOJA";	1	0	0	1069	1069	0
sub8	bl3	2	*"CUCHARA";	0	1	0	1781	1781	0
sub8	bl3	1	*"PAT";	0	1	1	660	660	0
sub8	bl3	1	*"RAMA";	1	0	1	708	708	0
sub8	bl3	1	*"RELOJ";	1	1	1	806	806	0
sub8	bl3	1	*"LLAVE";	1	0	1	479	479	0
sub8	bl3	1	*"NARANJA";	1	0	1	839	839	0
sub8	bl3	2	*"LAPIZ";	0	1	0	575	575	0
sub8	bl3	1	*"ZORRO";	0	0	1	1017	1017	0
sub8	bl3	2	*"COCODR";	0	1	0	721	721	0
sub8	bl3	1	*"DEDO";	1	0	1	629	629	0
sub8	bl3	2	*"NARIZ";	1	1	0	586	586	0
sub8	bl3	2	*"ZANAHOR";	0	0	0	582	582	0
sub8	bl3	2	*"PATO";	0	0	0	971	971	0
sub8	bl3	2	*"GAFAS";	1	0	0	808	808	0
sub8	bl3	1	*"CAMA";	1	0	1	719	719	0
sub8	bl3	1	*"FALDA";	1	1	1	732	732	0
sub8	bl3	2	*"GLOBO";	1	1	0	801	801	0
sub8	bl3	1	*"OJO";	1	0	1	471	471	0
sub8	bl3	2	*"ELEFANT";	0	1	0	637	637	0
sub8	bl3	1	*"VESTIDO";	1	1	1	687	687	0
sub8	bl3	2	*"GUSANO";	0	0	0	503	503	0
sub8	bl3	1	*"CASCO";	1	1	1	910	910	0
sub8	bl3	1	*"PANUELO";	1	0	1	1500	1500	0
sub8	bl3	2	*"VELA";	1	0	0	743	743	0
sub8	bl3	2	*"VIOL";	0	1	0	782	782	0
sub8	bl3	1	*"PLTN";	0	1	1	611	611	0
sub8	bl3	2	*"CAMION";	1	1	0	711	711	0
sub8	bl3	1	*"MARIPO";	0	0	1	577	577	0
sub8	bl3	1	*"OVEJA";	0	1	1	720	720	0
sub9	bl1	2	*"MESA";	1	0	1	481	481	0
sub9	bl1	1	*"FALDA";	1	1	0	816	816	0
sub9	bl1	1	*"FRESA";	0	0	0	941	941	0
sub9	bl1	2	*"GAFAS";	1	0	1	734	734	0
sub9	bl1	1	*"TELF";	1	1	0	596	596	0
sub9	bl1	1	*"ZORRO";	0	0	0	953	953	0
sub9	bl1	2	*"GLOBO";	1	1	1	1018	1018	0
sub9	bl1	2	*"LAPIZ";	0	1	1	724	724	0
sub9	bl1	1	*"TENEDOR";	0	0	0	1362	1362	0
sub9	bl1	1	*"PAT";	0	1	0	929	_	1
sub9	bl1	1	*"BHO";	0	0	0	439	439	0
sub9	bl1	2	*"COCODR";	0	1	1	1419	1419	0
sub9	bl1	1	*"CALCET";	0	0	0	717	717	0
sub9	bl1	1	*"OVEJA";	0	1	0	1011	1011	0
sub9	bl1	1	*"RELOJ";	1	1	0	435	435	0
sub9	bl1	1	*"OREJA";	1	1	0	634	634	0
sub9	bl1	1	*"VESTIDO";	1	1	0	699	699	0
sub9	bl1	1	*"PANUELO";	1	0	0	780	780	0
sub9	bl1	2	*"PATO";	0	0	1	897	897	0
sub9	bl1	1	*"CAMA";	1	0	0	466	466	0
sub9	bl1	1	*"RAMA";	1	0	0	1022	1022	0
sub9	bl1	2	*"POMO";	0	1	1	1085	1085	0
sub9	bl1	1	*"MARIPO";	0	0	0	650	650	0
sub9	bl1	2	*"VIOL";	0	1	1	630	630	0
sub9	bl1	2	*"AVI";	1	1	1	427	427	0
sub9	bl1	2	*"NARIZ";	1	1	1	713	713	0
sub9	bl1	2	*"MELOC";	0	0	1	1015	1015	0
sub9	bl1	1	*"OSO";	1	1	0	1068	1068	0
sub9	bl1	1	*"CASCO";	1	1	0	643	643	0
sub9	bl1	2	*"CAMION";	1	1	1	689	689	0
sub9	bl1	1	*"PEONZA";	0	0	0	878	878	0
sub9	bl1	2	*"PING";	0	1	1	622	622	0
sub9	bl1	1	*"LLAVE";	1	0	0	689	689	0
sub9	bl1	1	*"TANQUE";	0	1	0	915	915	0
sub9	bl1	2	*"HUCHA";	0	0	1	946	946	0
sub9	bl1	2	*"RED";	1	0	1	869	_	1
sub9	bl1	2	*"ARDILLA";	0	0	1	1087	1087	0
sub9	bl1	1	*"ESCOBA";	0	1	0	797	797	0
sub9	bl1	2	*"PLATO";	1	1	1	638	638	0
sub9	bl1	1	*"JIRAFA";	0	1	0	723	723	0
sub9	bl1	2	*"GUSANO";	0	0	1	784	784	0
sub9	bl1	1	*"GUANTE";	0	1	0	695	695	0
sub9	bl1	2	*"PAN";	1	1	1	596	596	0
sub9	bl1	2	*"ELEFANT";	0	1	1	442	442	0
sub9	bl1	2	*"CUCHIL";	1	0	1	789	789	0
sub9	bl1	2	*"DRAG";	0	1	1	983	983	0
sub9	bl1	2	*"CUCHARA";	0	1	1	794	794	0
sub9	bl1	1	*"CERDO";	1	0	0	916	916	0
sub9	bl1	2	*"VELA";	1	0	1	636	636	0
sub9	bl1	2	*"LECHUGA";	0	0	1	1297	1297	0
sub9	bl1	2	*"CABALLO";	1	1	1	910	910	0
sub9	bl1	2	*"HOJA";	1	0	1	710	710	0
sub9	bl1	2	*"PELOTA";	1	1	1	773	773	0
sub9	bl1	1	*"PLTN";	0	1	0	1012	1012	0
sub9	bl1	2	*"PAJARO";	1	0	1	848	848	0
sub9	bl1	2	*"ZANAHOR";	0	0	1	836	836	0
sub9	bl1	1	*"DEDO";	1	0	0	640	640	0
sub9	bl1	1	*"RAT";	0	1	0	616	616	0
sub9	bl1	1	*"HACHA";	0	0	0	1148	_	1
sub9	bl1	1	*"NARANJA";	1	0	0	859	859	0
sub9	bl1	1	*"RBOL";	1	1	0	492	492	0
sub9	bl1	2	*"CUBO";	0	0	1	1184	_	1
sub9	bl1	2	*"QUESO";	1	0	1	784	784	0
sub9	bl1	1	*"OJO";	1	0	0	630	630	0
sub9	bl2	1	*"OREJA";	1	1	0	1041	1041	0
sub9	bl2	1	*"PANUELO";	1	0	0	450	450	0
sub9	bl2	2	*"ELEFANT";	0	1	1	547	547	0
sub9	bl2	1	*"VESTIDO";	1	1	0	605	605	0
sub9	bl2	1	*"CERDO";	1	0	0	734	734	0
sub9	bl2	2	*"POMO";	0	1	1	456	456	0
sub9	bl2	2	*"PING";	0	1	1	545	545	0
sub9	bl2	2	*"MELOC";	0	0	1	960	960	0
sub9	bl2	1	*"TANQUE";	0	1	0	612	612	0
sub9	bl2	2	*"PATO";	0	0	1	867	867	0
sub9	bl2	2	*"PAN";	1	1	1	698	698	0
sub9	bl2	1	*"FRESA";	0	0	0	782	782	0
sub9	bl2	1	*"LLAVE";	1	0	0	439	439	0
sub9	bl2	1	*"ZORRO";	0	0	0	698	698	0
sub9	bl2	1	*"DEDO";	1	0	0	605	605	0
sub9	bl2	1	*"TENEDOR";	0	0	0	902	902	0
sub9	bl2	1	*"CALCET";	0	0	0	679	679	0
sub9	bl2	1	*"MARIPO";	0	0	0	636	636	0
sub9	bl2	2	*"PLATO";	1	1	1	669	669	0
sub9	bl2	1	*"NARANJA";	1	0	0	670	670	0
sub9	bl2	2	*"GAFAS";	1	0	1	403	403	0
sub9	bl2	1	*"ESCOBA";	0	1	0	955	955	0
sub9	bl2	1	*"PEONZA";	0	0	0	719	719	0
sub9	bl2	2	*"CAMION";	1	1	1	497	497	0
sub9	bl2	2	*"QUESO";	1	0	1	607	607	0
sub9	bl2	2	*"VIOL";	0	1	1	738	738	0
sub9	bl2	2	*"GLOBO";	1	1	1	734	734	0
sub9	bl2	2	*"CUCHIL";	1	0	1	870	870	0
sub9	bl2	2	*"NARIZ";	1	1	1	582	582	0
sub9	bl2	2	*"GUSANO";	0	0	1	591	591	0
sub9	bl2	1	*"JIRAFA";	0	1	0	746	746	0
sub9	bl2	2	*"CUBO";	0	0	1	1093	1093	0
sub9	bl2	2	*"LAPIZ";	0	1	1	797	797	0
sub9	bl2	2	*"PAJARO";	1	0	1	1387	1387	0
sub9	bl2	2	*"ARDILLA";	0	0	1	846	846	0
sub9	bl2	2	*"HUCHA";	0	0	1	659	659	0
sub9	bl2	2	*"CABALLO";	1	1	1	749	749	0
sub9	bl2	2	*"PELOTA";	1	1	1	767	767	0
sub9	bl2	2	*"RED";	1	0	1	619	619	0
sub9	bl2	1	*"FALDA";	1	1	0	524	524	0
sub9	bl2	1	*"GUANTE";	0	1	0	639	639	0
sub9	bl2	2	*"DRAG";	0	1	1	602	602	0
sub9	bl2	1	*"HACHA";	0	0	0	711	711	0
sub9	bl2	1	*"OSO";	1	1	0	710	710	0
sub9	bl2	2	*"HOJA";	1	0	1	609	609	0
sub9	bl2	2	*"VELA";	1	0	1	810	810	0
sub9	bl2	1	*"BHO";	0	0	0	647	647	0
sub9	bl2	1	*"RAMA";	1	0	0	785	785	0
sub9	bl2	1	*"TELF";	1	1	0	546	546	0
sub9	bl2	1	*"RELOJ";	1	1	0	678	678	0
sub9	bl2	1	*"CASCO";	1	1	0	575	575	0
sub9	bl2	2	*"AVI";	1	1	1	594	594	0
sub9	bl2	1	*"RAT";	0	1	0	916	916	0
sub9	bl2	2	*"MESA";	1	0	1	1259	1259	0
sub9	bl2	2	*"LECHUGA";	0	0	1	605	_	1
sub9	bl2	1	*"RBOL";	1	1	0	512	512	0
sub9	bl2	2	*"ZANAHOR";	0	0	1	459	459	0
sub9	bl2	2	*"COCODR";	0	1	1	1198	1198	0
sub9	bl2	1	*"OJO";	1	0	0	686	686	0
sub9	bl2	1	*"CAMA";	1	0	0	523	523	0
sub9	bl2	1	*"PLTN";	0	1	0	802	802	0
sub9	bl2	1	*"PAT";	0	1	0	800	800	0
sub9	bl2	2	*"CUCHARA";	0	1	1	904	904	0
sub9	bl2	1	*"OVEJA";	0	1	0	838	838	0
sub9	bl3	2	*"ZANAHOR";	0	0	1	660	660	0
sub9	bl3	2	*"VIOL";	0	1	1	592	592	0
sub9	bl3	1	*"PLTN";	0	1	0	516	516	0
sub9	bl3	1	*"TELF";	1	1	0	552	552	0
sub9	bl3	2	*"CAMION";	1	1	1	522	522	0
sub9	bl3	1	*"HACHA";	0	0	0	629	629	0
sub9	bl3	2	*"NARIZ";	1	1	1	676	676	0
sub9	bl3	2	*"HOJA";	1	0	1	319	319	0
sub9	bl3	2	*"MESA";	1	0	1	298	298	0
sub9	bl3	2	*"GLOBO";	1	1	1	714	714	0
sub9	bl3	2	*"GAFAS";	1	0	1	347	347	0
sub9	bl3	1	*"NARANJA";	1	0	0	990	990	0
sub9	bl3	1	*"RBOL";	1	1	0	599	599	0
sub9	bl3	1	*"OVEJA";	0	1	0	648	648	0
sub9	bl3	2	*"CUCHARA";	0	1	1	649	649	0
sub9	bl3	2	*"CABALLO";	1	1	1	880	880	0
sub9	bl3	1	*"RAMA";	1	0	0	664	664	0
sub9	bl3	1	*"ZORRO";	0	0	0	820	820	0
sub9	bl3	2	*"PING";	0	1	1	593	593	0
sub9	bl3	1	*"VESTIDO";	1	1	0	692	692	0
sub9	bl3	2	*"PATO";	0	0	1	978	978	0
sub9	bl3	2	*"CUBO";	0	0	1	1168	1168	0
sub9	bl3	1	*"OJO";	1	0	0	601	601	0
sub9	bl3	1	*"OREJA";	1	1	0	605	605	0
sub9	bl3	1	*"ESCOBA";	0	1	0	1386	_	1
sub9	bl3	2	*"POMO";	0	1	1	692	692	0
sub9	bl3	2	*"COCODR";	0	1	1	832	832	0
sub9	bl3	1	*"TANQUE";	0	1	0	716	716	0
sub9	bl3	1	*"DEDO";	1	0	0	592	592	0
sub9	bl3	1	*"FRESA";	0	0	0	717	717	0
sub9	bl3	1	*"TENEDOR";	0	0	0	1199	1199	0
sub9	bl3	2	*"ARDILLA";	0	0	1	847	_	1
sub9	bl3	1	*"FALDA";	1	1	0	656	656	0
sub9	bl3	1	*"PAT";	0	1	0	839	839	0
sub9	bl3	1	*"OSO";	1	1	0	514	514	0
sub9	bl3	1	*"CAMA";	1	0	0	739	739	0
sub9	bl3	2	*"PELOTA";	1	1	1	686	686	0
sub9	bl3	2	*"GUSANO";	0	0	1	703	703	0
sub9	bl3	1	*"GUANTE";	0	1	0	712	712	0
sub9	bl3	1	*"RAT";	0	1	0	798	798	0
sub9	bl3	2	*"MELOC";	0	0	1	1079	1079	0
sub9	bl3	1	*"LLAVE";	1	0	0	593	593	0
sub9	bl3	2	*"LAPIZ";	0	1	1	507	507	0
sub9	bl3	2	*"ELEFANT";	0	1	1	612	612	0
sub9	bl3	2	*"PAJARO";	1	0	1	1024	1024	0
sub9	bl3	1	*"CERDO";	1	0	0	524	524	0
sub9	bl3	1	*"MARIPO";	0	0	0	755	755	0
sub9	bl3	2	*"PLATO";	1	1	1	607	607	0
sub9	bl3	2	*"QUESO";	1	0	1	795	795	0
sub9	bl3	2	*"AVI";	1	1	1	728	728	0
sub9	bl3	1	*"JIRAFA";	0	1	0	664	664	0
sub9	bl3	2	*"LECHUGA";	0	0	1	907	907	0
sub9	bl3	1	*"BHO";	0	0	0	690	690	0
sub9	bl3	1	*"PEONZA";	0	0	0	187	_	0
sub9	bl3	2	*"HUCHA";	0	0	1	1046	1046	0
sub9	bl3	2	*"RED";	1	0	1	777	777	0
sub9	bl3	1	*"RELOJ";	1	1	0	774	774	0
sub9	bl3	2	*"DRAG";	0	1	1	715	715	0
sub9	bl3	2	*"CUCHIL";	1	0	1	764	764	0
sub9	bl3	1	*"CASCO";	1	1	0	666	666	0
sub9	bl3	2	*"VELA";	1	0	1	1161	1161	0
sub9	bl3	2	*"PAN";	1	1	1	1042	1042	0
sub9	bl3	1	*"PANUELO";	1	0	0	860	860	0
sub9	bl3	1	*"CALCET";	0	0	0	615	615	0
sub10	bl1	2	*"QUESO";	1	0	1	1015	1015	0
sub10	bl1	3	*"TRINEO";	0	1	0	1803	1803	0
sub10	bl1	3	*"TIGRE";	0	1	0	825	825	0
sub10	bl1	2	*"VELA";	1	0	1	717	717	0
sub10	bl1	2	*"PELOTA";	1	1	1	630	630	0
sub10	bl1	2	*"CUBO";	0	0	1	852	852	0
sub10	bl1	2	*"ZANAHOR";	0	0	1	675	675	0
sub10	bl1	2	*"PING";	0	1	1	739	739	0
sub10	bl1	3	*"UVA";	0	0	0	928	928	0
sub10	bl1	2	*"AVI";	1	1	1	675	675	0
sub10	bl1	3	*"SOMBR";	1	0	0	1006	1006	0
sub10	bl1	3	*"SILLA";	1	0	0	665	665	0
sub10	bl1	3	*"LLUVIA";	1	0	0	829	829	0
sub10	bl1	3	*"HORMIGA";	0	1	0	1288	1288	0
sub10	bl1	3	*"BOMBIL";	0	1	0	1331	1331	0
sub10	bl1	2	*"PATO";	0	0	1	1503	1503	0
sub10	bl1	2	*"VIOL";	0	1	1	868	868	0
sub10	bl1	3	*"SARTEN";	0	0	0	1436	1436	0
sub10	bl1	2	*"GUSANO";	0	0	1	718	718	0
sub10	bl1	3	*"LAGART";	0	0	0	1130	1130	0
sub10	bl1	2	*"COCODR";	0	1	1	777	777	0
sub10	bl1	2	*"MELOC";	0	0	1	1431	1431	0
sub10	bl1	3	*"PERRO";	1	0	0	842	842	0
sub10	bl1	2	*"HUCHA";	0	0	1	-3000	_	1
sub10	bl1	2	*"ELEFANT";	0	1	1	693	693	0
sub10	bl1	2	*"NARIZ";	1	1	1	711	711	0
sub10	bl1	2	*"LAPIZ";	0	1	1	1362	1362	0
sub10	bl1	2	*"GLOBO";	1	1	1	674	674	0
sub10	bl1	3	*"VENTANA";	1	0	0	842	842	0
sub10	bl1	2	*"POMO";	0	1	1	839	839	0
sub10	bl1	2	*"HOJA";	1	0	1	748	748	0
sub10	bl1	3	*"MANZANA";	1	0	0	934	934	0
sub10	bl1	2	*"CUCHARA";	0	1	1	832	832	0
sub10	bl1	3	*"MUELA";	0	0	0	975	_	1
sub10	bl1	2	*"CABALLO";	1	1	1	936	936	0
sub10	bl1	2	*"MESA";	1	0	1	827	827	0
sub10	bl1	2	*"DRAG";	0	1	1	803	803	0
sub10	bl1	3	*"BANCO";	1	1	0	978	978	0
sub10	bl1	3	*"FLOR";	1	1	0	1072	1072	0
sub10	bl1	2	*"LECHUGA";	0	0	1	1239	1239	0
sub10	bl1	3	*"HUEVO";	1	0	0	925	925	0
sub10	bl1	2	*"GAFAS";	1	0	1	901	901	0
sub10	bl1	2	*"PAJARO";	1	0	1	770	770	0
sub10	bl1	2	*"RED";	1	0	1	2810	_	1
sub10	bl1	3	*"ESCRIT";	0	1	0	1364	1364	0
sub10	bl1	3	*"PINCEL";	0	1	0	1762	1762	0
sub10	bl1	3	*"CEPILLO";	0	0	0	1204	1204	0
sub10	bl1	3	*"SILBATO";	0	0	0	1595	1595	0
sub10	bl1	3	*"BOLSIL";	1	0	0	-3000	_	1
sub10	bl1	3	*"GATO";	1	1	0	771	771	0
sub10	bl1	3	*"CAMELLO";	0	1	0	936	936	0
sub10	bl1	3	*"GRIFO";	0	0	0	1021	1021	0
sub10	bl1	3	*"NUBE";	1	1	0	1531	1531	0
sub10	bl1	2	*"CAMION";	1	1	1	697	697	0
sub10	bl1	3	*"CINTUR";	1	1	0	787	787	0
sub10	bl1	2	*"PLATO";	1	1	1	770	770	0
sub10	bl1	2	*"PAN";	1	1	1	760	760	0
sub10	bl1	3	*"RANA";	0	0	0	1059	1059	0
sub10	bl1	3	*"CAJA";	1	1	0	887	887	0
sub10	bl1	2	*"ARDILLA";	0	0	1	872	872	0
sub10	bl1	3	*"BRAZO";	1	1	0	1093	1093	0
sub10	bl1	3	*"ANILLO";	1	1	0	944	944	0
sub10	bl1	2	*"CUCHIL";	1	0	1	860	860	0
sub10	bl1	3	*"MARTIL";	0	1	0	1078	1078	0
sub10	bl2	2	*"PELOTA";	1	1	1	603	603	0
sub10	bl2	3	*"SILLA";	1	0	0	603	603	0
sub10	bl2	3	*"BRAZO";	1	1	0	635	635	0
sub10	bl2	3	*"CAJA";	1	1	0	546	546	0
sub10	bl2	3	*"CINTUR";	1	1	0	601	601	0
sub10	bl2	2	*"GAFAS";	1	0	1	663	663	0
sub10	bl2	2	*"NARIZ";	1	1	1	658	658	0
sub10	bl2	3	*"HORMIGA";	0	1	0	818	818	0
sub10	bl2	2	*"MESA";	1	0	1	756	756	0
sub10	bl2	3	*"UVA";	0	0	0	611	611	0
sub10	bl2	3	*"BOLSIL";	1	0	0	922	922	0
sub10	bl2	2	*"QUESO";	1	0	1	752	752	0
sub10	bl2	2	*"HOJA";	1	0	1	809	809	0
sub10	bl2	2	*"COCODR";	0	1	1	655	655	0
sub10	bl2	2	*"PLATO";	1	1	1	720	720	0
sub10	bl2	2	*"CUBO";	0	0	1	837	837	0
sub10	bl2	3	*"GATO";	1	1	0	688	688	0
sub10	bl2	2	*"POMO";	0	1	1	814	814	0
sub10	bl2	3	*"RANA";	0	0	0	777	777	0
sub10	bl2	2	*"LAPIZ";	0	1	1	656	656	0
sub10	bl2	3	*"CEPILLO";	0	0	0	705	705	0
sub10	bl2	3	*"NUBE";	1	1	0	867	867	0
sub10	bl2	2	*"LECHUGA";	0	0	1	681	681	0
sub10	bl2	3	*"SARTEN";	0	0	0	729	729	0
sub10	bl2	3	*"MUELA";	0	0	0	842	842	0
sub10	bl2	3	*"FLOR";	1	1	0	691	691	0
sub10	bl2	3	*"MARTIL";	0	1	0	1012	1012	0
sub10	bl2	3	*"PINCEL";	0	1	0	1220	1220	0
sub10	bl2	2	*"CUCHARA";	0	1	1	703	703	0
sub10	bl2	2	*"GUSANO";	0	0	1	879	879	0
sub10	bl2	3	*"HUEVO";	1	0	0	661	661	0
sub10	bl2	3	*"ANILLO";	1	1	0	694	694	0
sub10	bl2	2	*"PATO";	0	0	1	798	798	0
sub10	bl2	3	*"MANZANA";	1	0	0	925	925	0
sub10	bl2	2	*"RED";	1	0	1	1226	1226	0
sub10	bl2	2	*"VIOL";	0	1	1	764	764	0
sub10	bl2	2	*"ZANAHOR";	0	0	1	687	687	0
sub10	bl2	3	*"LAGART";	0	0	0	2529	_	1
sub10	bl2	3	*"LLUVIA";	1	0	0	784	784	0
sub10	bl2	2	*"PAJARO";	1	0	1	616	616	0
sub10	bl2	2	*"PING";	0	1	1	709	709	0
sub10	bl2	2	*"ELEFANT";	0	1	1	651	651	0
sub10	bl2	3	*"BOMBIL";	0	1	0	2181	2181	0
sub10	bl2	2	*"CAMION";	1	1	1	652	652	0
sub10	bl2	3	*"TRINEO";	0	1	0	941	941	0
sub10	bl2	2	*"DRAG";	0	1	1	773	773	0
sub10	bl2	3	*"SOMBR";	1	0	0	715	715	0
sub10	bl2	3	*"BANCO";	1	1	0	717	717	0
sub10	bl2	2	*"CABALLO";	1	1	1	635	635	0
sub10	bl2	2	*"GLOBO";	1	1	1	656	656	0
sub10	bl2	2	*"AVI";	1	1	1	612	612	0
sub10	bl2	3	*"SILBATO";	0	0	0	726	726	0
sub10	bl2	3	*"ESCRIT";	0	1	0	796	796	0
sub10	bl2	2	*"CUCHIL";	1	0	1	793	793	0
sub10	bl2	3	*"PERRO";	1	0	0	902	902	0
sub10	bl2	2	*"HUCHA";	0	0	1	765	765	0
sub10	bl2	2	*"MELOC";	0	0	1	1042	1042	0
sub10	bl2	2	*"ARDILLA";	0	0	1	663	663	0
sub10	bl2	3	*"CAMELLO";	0	1	0	724	724	0
sub10	bl2	2	*"PAN";	1	1	1	789	789	0
sub10	bl2	2	*"VELA";	1	0	1	712	712	0
sub10	bl2	3	*"TIGRE";	0	1	0	765	765	0
sub10	bl2	3	*"GRIFO";	0	0	0	782	782	0
sub10	bl2	3	*"VENTANA";	1	0	0	731	731	0
sub10	bl3	3	*"BANCO";	1	1	0	704	704	0
sub10	bl3	3	*"SILBATO";	0	0	0	536	536	0
sub10	bl3	3	*"ESCRIT";	0	1	0	666	666	0
sub10	bl3	2	*"MELOC";	0	0	1	610	610	0
sub10	bl3	3	*"LLUVIA";	1	0	0	620	620	0
sub10	bl3	2	*"VELA";	1	0	1	563	563	0
sub10	bl3	2	*"PELOTA";	1	1	1	634	634	0
sub10	bl3	2	*"DRAG";	0	1	1	649	649	0
sub10	bl3	3	*"NUBE";	1	1	0	639	639	0
sub10	bl3	3	*"SOMBR";	1	0	0	720	720	0
sub10	bl3	3	*"PINCEL";	0	1	0	937	937	0
sub10	bl3	3	*"MANZANA";	1	0	0	868	868	0
sub10	bl3	3	*"BOMBIL";	0	1	0	734	734	0
sub10	bl3	2	*"LAPIZ";	0	1	1	945	945	0
sub10	bl3	2	*"RED";	1	0	1	775	775	0
sub10	bl3	3	*"SILLA";	1	0	0	604	604	0
sub10	bl3	2	*"PAJARO";	1	0	1	641	641	0
sub10	bl3	3	*"CAMELLO";	0	1	0	1046	1046	0
sub10	bl3	2	*"GAFAS";	1	0	1	925	925	0
sub10	bl3	2	*"GUSANO";	0	0	1	743	743	0
sub10	bl3	2	*"CUBO";	0	0	1	915	915	0
sub10	bl3	2	*"PATO";	0	0	1	730	730	0
sub10	bl3	2	*"CABALLO";	1	1	1	638	638	0
sub10	bl3	3	*"MUELA";	0	0	0	1017	1017	0
sub10	bl3	2	*"HOJA";	1	0	1	1072	1072	0
sub10	bl3	3	*"GATO";	1	1	0	715	715	0
sub10	bl3	2	*"VIOL";	0	1	1	640	640	0
sub10	bl3	2	*"CUCHARA";	0	1	1	667	667	0
sub10	bl3	3	*"FLOR";	1	1	0	678	678	0
sub10	bl3	3	*"PERRO";	1	0	0	700	700	0
sub10	bl3	3	*"TIGRE";	0	1	0	585	585	0
sub10	bl3	3	*"LAGART";	0	0	0	1033	1033	0
sub10	bl3	2	*"QUESO";	1	0	1	992	992	0
sub10	bl3	2	*"ARDILLA";	0	0	1	587	587	0
sub10	bl3	2	*"COCODR";	0	1	1	775	775	0
sub10	bl3	3	*"VENTANA";	1	0	0	679	679	0
sub10	bl3	3	*"CINTUR";	1	1	0	757	757	0
sub10	bl3	2	*"MESA";	1	0	1	871	871	0
sub10	bl3	3	*"CEPILLO";	0	0	0	1175	1175	0
sub10	bl3	2	*"POMO";	0	1	1	709	709	0
sub10	bl3	2	*"HUCHA";	0	0	1	824	824	0
sub10	bl3	2	*"CUCHIL";	1	0	1	706	706	0
sub10	bl3	3	*"UVA";	0	0	0	617	617	0
sub10	bl3	2	*"CAMION";	1	1	1	703	703	0
sub10	bl3	3	*"BOLSIL";	1	0	0	951	951	0
sub10	bl3	2	*"PING";	0	1	1	1068	1068	0
sub10	bl3	2	*"AVI";	1	1	1	608	608	0
sub10	bl3	3	*"HUEVO";	1	0	0	701	701	0
sub10	bl3	2	*"PLATO";	1	1	1	646	646	0
sub10	bl3	3	*"CAJA";	1	1	0	626	626	0
sub10	bl3	3	*"SARTEN";	0	0	0	651	651	0
sub10	bl3	2	*"GLOBO";	1	1	1	732	732	0
sub10	bl3	2	*"PAN";	1	1	1	751	751	0
sub10	bl3	2	*"NARIZ";	1	1	1	903	903	0
sub10	bl3	2	*"ZANAHOR";	0	0	1	747	747	0
sub10	bl3	3	*"TRINEO";	0	1	0	1361	1361	0
sub10	bl3	3	*"ANILLO";	1	1	0	799	799	0
sub10	bl3	2	*"LECHUGA";	0	0	1	1034	1034	0
sub10	bl3	2	*"ELEFANT";	0	1	1	618	618	0
sub10	bl3	3	*"BRAZO";	1	1	0	640	640	0
sub10	bl3	3	*"MARTIL";	0	1	0	928	928	0
sub10	bl3	3	*"GRIFO";	0	0	0	1002	1002	0
sub10	bl3	3	*"RANA";	0	0	0	716	716	0
sub10	bl3	3	*"HORMIGA";	0	1	0	789	789	0
sub11	bl1	3	*"MUELA";	0	0	1	863	_	1
sub11	bl1	2	*"GLOBO";	1	1	0	1101	1101	0
sub11	bl1	2	*"HUCHA";	0	0	0	-3000	_	1
sub11	bl1	3	*"TRINEO";	0	1	1	883	883	0
sub11	bl1	3	*"MARTIL";	0	1	1	824	824	0
sub11	bl1	2	*"GUSANO";	0	0	0	1554	1554	0
sub11	bl1	3	*"GATO";	1	1	1	594	594	0
sub11	bl1	3	*"ESCRIT";	0	1	1	937	937	0
sub11	bl1	2	*"AVI";	1	1	0	644	644	0
sub11	bl1	2	*"NARIZ";	1	1	0	893	893	0
sub11	bl1	2	*"PAJARO";	1	0	0	1632	1632	0
sub11	bl1	2	*"HOJA";	1	0	0	-3000	_	1
sub11	bl1	2	*"RED";	1	0	0	2733	_	1
sub11	bl1	3	*"GRIFO";	0	0	1	-3000	_	1
sub11	bl1	3	*"BANCO";	1	1	1	1001	1001	0
sub11	bl1	3	*"NUBE";	1	1	1	1963	1963	0
sub11	bl1	2	*"PING";	0	1	0	1948	1948	0
sub11	bl1	2	*"PAN";	1	1	0	857	857	0
sub11	bl1	3	*"PERRO";	1	0	1	691	691	0
sub11	bl1	3	*"LAGART";	0	0	1	1725	1725	0
sub11	bl1	2	*"MELOC";	0	0	0	-3000	_	1
sub11	bl1	3	*"HORMIGA";	0	1	1	832	832	0
sub11	bl1	3	*"BOMBIL";	0	1	1	1758	1758	0
sub11	bl1	2	*"DRAG";	0	1	0	1126	1126	0
sub11	bl1	2	*"QUESO";	1	0	0	1081	1081	0
sub11	bl1	3	*"TIGRE";	0	1	1	2183	2183	0
sub11	bl1	3	*"SOMBR";	1	0	1	1112	1112	0
sub11	bl1	3	*"CAJA";	1	1	1	1079	1079	0
sub11	bl1	2	*"VELA";	1	0	0	1577	1577	0
sub11	bl1	2	*"LECHUGA";	0	0	0	2034	2034	0
sub11	bl1	2	*"PATO";	0	0	0	1219	1219	0
sub11	bl1	3	*"CAMELLO";	0	1	1	806	806	0
sub11	bl1	2	*"PLATO";	1	1	0	1396	1396	0
sub11	bl1	3	*"BRAZO";	1	1	1	793	793	0
sub11	bl1	3	*"UVA";	0	0	1	1362	1362	0
sub11	bl1	2	*"CUCHIL";	1	0	0	1233	_	1
sub11	bl1	2	*"PELOTA";	1	1	0	1120	1120	0
sub11	bl1	3	*"VENTANA";	1	0	1	1164	1164	0
sub11	bl1	3	*"CINTUR";	1	1	1	1046	1046	0
sub11	bl1	3	*"PINCEL";	0	1	1	2271	2271	0
sub11	bl1	3	*"ANILLO";	1	1	1	872	872	0
sub11	bl1	2	*"CUCHARA";	0	1	0	1399	1399	0
sub11	bl1	2	*"POMO";	0	1	0	717	717	0
sub11	bl1	2	*"CUBO";	0	0	0	742	_	1
sub11	bl1	3	*"SILBATO";	0	0	1	1724	_	1
sub11	bl1	2	*"MESA";	1	0	0	1300	1300	0
sub11	bl1	3	*"BOLSIL";	1	0	1	-3000	_	1
sub11	bl1	3	*"HUEVO";	1	0	1	417	417	0
sub11	bl1	2	*"ELEFANT";	0	1	0	691	691	0
sub11	bl1	2	*"LAPIZ";	0	1	0	802	802	0
sub11	bl1	2	*"COCODR";	0	1	0	1026	1026	0
sub11	bl1	2	*"CABALLO";	1	1	0	889	889	0
sub11	bl1	3	*"SILLA";	1	0	1	617	617	0
sub11	bl1	2	*"ARDILLA";	0	0	0	2125	2125	0
sub11	bl1	3	*"LLUVIA";	1	0	1	997	997	0
sub11	bl1	3	*"SARTEN";	0	0	1	1790	_	1
sub11	bl1	2	*"GAFAS";	1	0	0	708	708	0
sub11	bl1	3	*"MANZANA";	1	0	1	634	634	0
sub11	bl1	2	*"ZANAHOR";	0	0	0	567	_	1
sub11	bl1	3	*"FLOR";	1	1	1	764	764	0
sub11	bl1	2	*"VIOL";	0	1	0	1117	1117	0
sub11	bl1	3	*"RANA";	0	0	1	1217	1217	0
sub11	bl1	2	*"CAMION";	1	1	0	704	704	0
sub11	bl1	3	*"CEPILLO";	0	0	1	-3000	_	1
sub11	bl2	2	*"PAN";	1	1	0	723	723	0
sub11	bl2	3	*"ESCRIT";	0	1	1	1246	1246	0
sub11	bl2	3	*"MARTIL";	0	1	1	657	657	0
sub11	bl2	2	*"AVI";	1	1	0	642	642	0
sub11	bl2	2	*"LAPIZ";	0	1	0	758	758	0
sub11	bl2	2	*"GUSANO";	0	0	0	1012	1012	0
sub11	bl2	2	*"RED";	1	0	0	754	754	0
sub11	bl2	2	*"ZANAHOR";	0	0	0	2194	2194	0
sub11	bl2	3	*"BANCO";	1	1	1	841	841	0
sub11	bl2	3	*"TIGRE";	0	1	1	603	603	0
sub11	bl2	2	*"MELOC";	0	0	0	873	873	0
sub11	bl2	3	*"HUEVO";	1	0	1	685	685	0
sub11	bl2	3	*"GRIFO";	0	0	1	824	824	0
sub11	bl2	3	*"BRAZO";	1	1	1	691	691	0
sub11	bl2	3	*"BOLSIL";	1	0	1	2718	_	1
[truncated: 3,569 more rows]
