# Supplementary material for: Error-based learning and lexical competition in word production: Evidence from multilingual naming
Source: PLoS One. 2019 Mar 22;14(3):e0213765. doi: 10.1371/journal.pone.0213765 (PMC6430390; doi:10.1371/journal.pone.0213765)
Supplement: S5 File — (XLSX) [file pone.0213765.s006.xlsx]

## Sheet: Spanish (L1 testing phase)
subject	repetition	stimulus list	item	frequency	cognate status	Old(1)/New(0)	RT	RTs above 250 ms without errors	incorrect	voice key error
1	bl1	1	FALDA	1	1	1	861	861	0
1	bl1	2	GLOBO	1	1	0	555	555	0
1	bl1	2	PELOTA	1	1	0	602	602	0
1	bl1	1	TELF	1	1	1	538	538	0
1	bl1	1	PEONZA	0	0	1	924	_	1
1	bl1	2	LECHUGA	0	0	0	833	_	1
1	bl1	1	LLAVE	1	0	1	589	589	0
1	bl1	2	DRAG	0	1	0	1848	_	1
1	bl1	1	VESTIDO	1	1	1	749	749	0
1	bl1	2	COCODR	0	1	0	1555	_	1
1	bl1	1	HACHA	0	0	1	1137	1137	0
1	bl1	1	TANQUE	0	1	1	686	686	0
1	bl1	2	VELA	1	0	0	918	918	0
1	bl1	1	NARANJA	1	0	1	1116	1116	0
1	bl1	1	GUANTE	0	1	1	820	820	0
1	bl1	2	ZANAHOR	0	0	0	976	976	0
1	bl1	1	ESCOBA	0	1	1	816	816	0
1	bl1	2	LAPIZ	0	1	0	692	692	0
1	bl1	2	VIOL	0	1	0	730	_	1
1	bl1	1	DEDO	1	0	1	701	701	0
1	bl1	2	ELEFANT	0	1	0	516	516	0
1	bl1	1	RELOJ	1	1	1	587	587	0
1	bl1	1	FRESA	0	0	1	1051	1051	0
1	bl1	2	QUESO	1	0	0	695	695	0
1	bl1	2	CUCHIL	1	0	0	864	864	0
1	bl1	1	RAT	0	1	1	815	_	1
1	bl1	2	POMO	0	1	0	730	_	1
1	bl1	2	MELOC	0	0	0	1755	_	1
1	bl1	2	GUSANO	0	0	0	776	776	0
1	bl1	1	CAMA	1	0	1	676	676	0
1	bl1	1	MARIPO	0	0	1	854	_	1
1	bl1	1	OSO	1	1	1	1092	1092	0
1	bl1	2	HUCHA	0	0	0	979	_	1
1	bl1	2	NARIZ	1	1	0	782	782	0
1	bl1	2	PLATO	1	1	0	642	642	0
1	bl1	2	RED	1	0	0	788	_	1
1	bl1	2	GAFAS	1	0	0	517	517	0
1	bl1	1	JIRAFA	0	1	1	497	497	0
1	bl1	1	CERDO	1	0	1	887	887	0
1	bl1	1	OVEJA	0	1	1	1056	1056	0
1	bl1	1	PAT	0	1	1	2163	2163	0
1	bl1	1	TENEDOR	0	0	1	1336	1336	0
1	bl1	2	MESA	1	0	0	573	573	0
1	bl1	2	CAMION	1	1	0	681	681	0
1	bl1	1	CALCET	0	0	1	960	960	0
1	bl1	1	RBOL	1	1	1	596	596	0
1	bl1	2	CABALLO	1	1	0	799	799	0
1	bl1	2	AVI	1	1	0	574	574	0
1	bl1	2	PAJARO	1	0	0	893	893	0
1	bl1	1	PLTN	0	1	1	668	668	0
1	bl1	1	CASCO	1	1	1	690	690	0
1	bl1	1	RAMA	1	0	1	818	818	0
1	bl1	2	HOJA	1	0	0	796	796	0
1	bl1	1	BHO	0	0	1	945	945	0
1	bl1	1	OJO	1	0	1	614	614	0
1	bl1	2	CUCHARA	0	1	0	578	578	0
1	bl1	2	PAN	1	1	0	1006	1006	0
1	bl1	2	PING	0	1	0	893	893	0
1	bl1	2	CUBO	0	0	0	766	766	0
1	bl1	2	PATO	0	0	0	1100	1100	0
1	bl1	1	ZORRO	0	0	1	1166	_	1
1	bl1	1	OREJA	1	1	1	602	602	0
1	bl1	2	ARDILLA	0	0	0	675	675	0
1	bl1	1	PANUELO	1	0	1	1655	_	1
1	bl2	2	HOJA	1	0	0	478	478	0
1	bl2	1	CERDO	1	0	1	92	_	0
1	bl2	2	CABALLO	1	1	0	695	695	0
1	bl2	2	PING	0	1	0	571	571	0
1	bl2	1	FALDA	1	1	1	638	638	0
1	bl2	2	COCODR	0	1	0	720	720	0
1	bl2	2	RED	1	0	0	592	_	1
1	bl2	1	BHO	0	0	1	574	574	0
1	bl2	2	PATO	0	0	0	673	673	0
1	bl2	2	QUESO	1	0	0	577	577	0
1	bl2	2	CUCHARA	0	1	0	387	387	0
1	bl2	1	RAT	0	1	1	463	463	0
1	bl2	1	OREJA	1	1	1	397	397	0
1	bl2	1	CAMA	1	0	1	629	629	0
1	bl2	2	GAFAS	1	0	0	482	482	0
1	bl2	1	ZORRO	0	0	1	725	_	1
1	bl2	1	ESCOBA	0	1	1	598	598	0
1	bl2	1	NARANJA	1	0	1	859	859	0
1	bl2	1	TANQUE	0	1	1	663	663	0
1	bl2	2	ZANAHOR	0	0	0	541	541	0
1	bl2	1	LLAVE	1	0	1	659	659	0
1	bl2	2	GLOBO	1	1	0	617	617	0
1	bl2	1	RAMA	1	0	1	682	682	0
1	bl2	2	MELOC	0	0	0	793	793	0
1	bl2	1	HACHA	0	0	1	686	686	0
1	bl2	1	PAT	0	1	1	844	_	1
1	bl2	1	OJO	1	0	1	639	639	0
1	bl2	2	AVI	1	1	0	576	576	0
1	bl2	1	TELF	1	1	1	642	642	0
1	bl2	1	CASCO	1	1	1	751	751	0
1	bl2	1	MARIPO	0	0	1	751	751	0
1	bl2	2	DRAG	0	1	0	1303	1303	0
1	bl2	1	TENEDOR	0	0	1	545	545	0
1	bl2	2	VELA	1	0	0	713	713	0
1	bl2	2	NARIZ	1	1	0	507	507	0
1	bl2	2	HUCHA	0	0	0	771	771	0
1	bl2	1	CALCET	0	0	1	691	691	0
1	bl2	2	CUCHIL	1	0	0	738	738	0
1	bl2	1	PLTN	0	1	1	567	567	0
1	bl2	2	PAJARO	1	0	0	640	640	0
1	bl2	1	PEONZA	0	0	1	2018	_	1
1	bl2	2	ARDILLA	0	0	0	725	725	0
1	bl2	2	LECHUGA	0	0	0	936	_	1
1	bl2	1	VESTIDO	1	1	1	477	477	0
1	bl2	1	RBOL	1	1	1	652	652	0
1	bl2	1	RELOJ	1	1	1	577	577	0
1	bl2	1	OVEJA	0	1	1	1014	1014	0
1	bl2	2	LAPIZ	0	1	0	537	537	0
1	bl2	2	PAN	1	1	0	824	824	0
1	bl2	1	OSO	1	1	1	662	662	0
1	bl2	1	GUANTE	0	1	1	604	604	0
1	bl2	2	PLATO	1	1	0	484	484	0
1	bl2	1	JIRAFA	0	1	1	644	644	0
1	bl2	2	PELOTA	1	1	0	906	906	0
1	bl2	2	ELEFANT	0	1	0	783	783	0
1	bl2	2	VIOL	0	1	0	446	446	0
1	bl2	1	PANUELO	1	0	1	2500	_	1
1	bl2	1	DEDO	1	0	1	378	378	0
1	bl2	2	MESA	1	0	0	700	700	0
1	bl2	2	CAMION	1	1	0	542	542	0
1	bl2	2	POMO	0	1	0	740	_	1
1	bl2	2	GUSANO	0	0	0	789	789	0
1	bl2	2	CUBO	0	0	0	574	574	0
1	bl2	1	FRESA	0	0	1	804	804	0
1	bl3	2	CUBO	0	0	0	521	521	0
1	bl3	2	GLOBO	1	1	0	538	538	0
1	bl3	1	RAT	0	1	1	623	623	0
1	bl3	1	VESTIDO	1	1	1	534	534	0
1	bl3	2	LECHUGA	0	0	0	545	545	0
1	bl3	1	RBOL	1	1	1	438	438	0
1	bl3	2	GAFAS	1	0	0	556	556	0
1	bl3	2	RED	1	0	0	782	_	1
1	bl3	1	HACHA	0	0	1	543	543	0
1	bl3	2	PLATO	1	1	0	527	527	0
1	bl3	1	ESCOBA	0	1	1	545	545	0
1	bl3	2	CAMION	1	1	0	561	561	0
1	bl3	1	RAMA	1	0	1	809	809	0
1	bl3	2	MELOC	0	0	0	952	952	0
1	bl3	2	HUCHA	0	0	0	741	741	0
1	bl3	2	MESA	1	0	0	527	527	0
1	bl3	1	OJO	1	0	1	573	573	0
1	bl3	1	PAT	0	1	1	926	_	1
1	bl3	2	ELEFANT	0	1	0	522	522	0
1	bl3	1	FALDA	1	1	1	547	547	0
1	bl3	2	NARIZ	1	1	0	514	514	0
1	bl3	2	VIOL	0	1	0	634	634	0
1	bl3	1	OREJA	1	1	1	538	538	0
1	bl3	1	CERDO	1	0	1	894	_	1
1	bl3	1	PANUELO	1	0	1	1370	_	1
1	bl3	1	ZORRO	0	0	1	727	_	1
1	bl3	1	PEONZA	0	0	1	445	445	0
1	bl3	1	DEDO	1	0	1	507	507	0
1	bl3	1	MARIPO	0	0	1	521	521	0
1	bl3	1	BHO	0	0	1	847	847	0
1	bl3	2	CUCHIL	1	0	0	629	629	0
1	bl3	2	VELA	1	0	0	485	485	0
1	bl3	1	TENEDOR	0	0	1	1068	1068	0
1	bl3	1	JIRAFA	0	1	1	553	553	0
1	bl3	2	PAJARO	1	0	0	851	851	0
1	bl3	2	PING	0	1	0	854	854	0
1	bl3	1	TANQUE	0	1	1	609	609	0
1	bl3	1	LLAVE	1	0	1	504	504	0
1	bl3	2	PATO	0	0	0	787	787	0
1	bl3	1	GUANTE	0	1	1	644	644	0
1	bl3	1	OVEJA	0	1	1	933	933	0
1	bl3	2	POMO	0	1	0	557	_	1
1	bl3	1	CALCET	0	0	1	739	739	0
1	bl3	2	DRAG	0	1	0	864	864	0
1	bl3	2	QUESO	1	0	0	551	551	0
1	bl3	1	OSO	1	1	1	731	731	0
1	bl3	2	AVI	1	1	0	559	559	0
1	bl3	2	PELOTA	1	1	0	550	550	0
1	bl3	2	COCODR	0	1	0	1067	1067	0
1	bl3	1	FRESA	0	0	1	579	579	0
1	bl3	2	ZANAHOR	0	0	0	566	566	0
1	bl3	1	RELOJ	1	1	1	532	532	0
1	bl3	2	ARDILLA	0	0	0	786	786	0
1	bl3	2	LAPIZ	0	1	0	687	687	0
1	bl3	2	GUSANO	0	0	0	694	694	0
1	bl3	1	PLTN	0	1	1	522	522	0
1	bl3	2	PAN	1	1	0	683	683	0
1	bl3	2	HOJA	1	0	0	695	695	0
1	bl3	2	CUCHARA	0	1	0	529	529	0
1	bl3	1	NARANJA	1	0	1	670	670	0
1	bl3	1	TELF	1	1	1	508	508	0
1	bl3	1	CAMA	1	0	1	509	509	0
1	bl3	1	CASCO	1	1	1	491	491	0
1	bl3	2	CABALLO	1	1	0	1065	1065	0
2	bl1	1	TANQUE	0	1	1	649	649	0
2	bl1	3	CAJA	1	1	0	566	566	0
2	bl1	3	TIGRE	0	1	0	1274	1274	0
2	bl1	1	OREJA	1	1	1	534	534	0
2	bl1	3	BRAZO	1	1	0	628	628	0
2	bl1	3	PERRO	1	0	0	544	544	0
2	bl1	3	CAMELLO	0	1	0	583	583	0
2	bl1	3	HORMIGA	0	1	0	1156	1156	0
2	bl1	3	MANZANA	1	0	0	642	642	0
2	bl1	3	HUEVO	1	0	0	554	554	0
2	bl1	3	MUELA	0	0	0	594	_	1
2	bl1	3	VENTANA	1	0	0	639	639	0
2	bl1	3	NUBE	1	1	0	903	903	0
2	bl1	1	VESTIDO	1	1	1	501	501	0
2	bl1	3	BANCO	1	1	0	548	548	0
2	bl1	1	PAT	0	1	1	949	_	1
2	bl1	1	CASCO	1	1	1	818	818	0
2	bl1	1	RELOJ	1	1	1	498	498	0
2	bl1	3	GATO	1	1	0	519	519	0
2	bl1	1	LLAVE	1	0	1	524	524	0
2	bl1	3	BOMBIL	0	1	0	514	514	0
2	bl1	3	CEPILLO	0	0	0	570	_	1
2	bl1	3	SILLA	1	0	0	574	574	0
2	bl1	3	TRINEO	0	1	0	70	_	0	1
2	bl1	3	CINTUR	1	1	0	718	718	0
2	bl1	1	RBOL	1	1	1	575	575	0
2	bl1	1	MARIPO	0	0	1	583	583	0
2	bl1	3	SILBATO	0	0	0	1076	1076	0
2	bl1	1	OJO	1	0	1	490	490	0
2	bl1	1	PANUELO	1	0	1	794	794	0
2	bl1	3	RANA	0	0	0	599	599	0
2	bl1	3	SARTEN	0	0	0	793	793	0
2	bl1	3	SOMBR	1	0	0	697	697	0
2	bl1	1	CALCET	0	0	1	742	742	0
2	bl1	3	GRIFO	0	0	0	640	640	0
2	bl1	1	TELF	1	1	1	586	586	0
2	bl1	3	MARTIL	0	1	0	690	690	0
2	bl1	1	JIRAFA	0	1	1	601	601	0
2	bl1	1	PLTN	0	1	1	501	501	0
2	bl1	3	ANILLO	1	1	0	577	577	0
2	bl1	1	ZORRO	0	0	1	899	899	0
2	bl1	1	DEDO	1	0	1	545	545	0
2	bl1	1	HACHA	0	0	1	677	677	0
2	bl1	1	GUANTE	0	1	1	687	687	0
2	bl1	1	OVEJA	0	1	1	944	944	0
2	bl1	1	BHO	0	0	1	606	606	0
2	bl1	3	PINCEL	0	1	0	660	660	0
2	bl1	1	FALDA	1	1	1	659	659	0
2	bl1	1	TENEDOR	0	0	1	714	714	0
2	bl1	3	LAGART	0	0	0	765	_	1
2	bl1	1	RAT	0	1	1	624	624	0
2	bl1	1	OSO	1	1	1	804	804	0
2	bl1	1	FRESA	0	0	1	979	979	0
2	bl1	1	CAMA	1	0	1	581	581	0
2	bl1	1	ESCOBA	0	1	1	523	523	0
2	bl1	1	CERDO	1	0	1	601	601	0
2	bl1	1	NARANJA	1	0	1	727	727	0
2	bl1	3	UVA	0	0	0	595	595	0
2	bl1	1	PEONZA	0	0	1	-3000	_	1
2	bl1	3	FLOR	1	1	0	730	730	0
2	bl1	3	BOLSIL	1	0	0	1922	1922	0
2	bl1	1	RAMA	1	0	1	662	662	0
2	bl1	3	LLUVIA	1	0	0	820	820	0
2	bl1	3	ESCRIT	0	1	0	1036	_	1
2	bl2	1	BHO	0	0	1	505	505	0
2	bl2	3	BOMBIL	0	1	0	626	626	0
2	bl2	1	PANUELO	1	0	1	573	573	0
2	bl2	1	FALDA	1	1	1	606	606	0
2	bl2	3	SARTEN	0	0	0	600	600	0
2	bl2	1	PLTN	0	1	1	512	512	0
2	bl2	1	OREJA	1	1	1	553	553	0
2	bl2	3	LAGART	0	0	0	579	_	1
2	bl2	3	CEPILLO	0	0	0	587	_	1
2	bl2	1	VESTIDO	1	1	1	731	731	0
2	bl2	3	GRIFO	0	0	0	673	673	0
2	bl2	1	CALCET	0	0	1	761	761	0
2	bl2	3	BOLSIL	1	0	0	807	807	0
2	bl2	1	PAT	0	1	1	666	_	1
2	bl2	1	ESCOBA	0	1	1	725	725	0
2	bl2	3	ANILLO	1	1	0	553	553	0
2	bl2	1	OVEJA	0	1	1	520	520	0
2	bl2	1	GUANTE	0	1	1	29	_	0	1
2	bl2	1	CAMA	1	0	1	579	579	0
2	bl2	3	VENTANA	1	0	0	554	554	0
2	bl2	3	TIGRE	0	1	0	616	616	0
2	bl2	3	RANA	0	0	0	560	560	0
2	bl2	3	PERRO	1	0	0	588	588	0
2	bl2	3	LLUVIA	1	0	0	579	579	0
2	bl2	3	ESCRIT	0	1	0	854	_	1
2	bl2	3	CAJA	1	1	0	696	696	0
2	bl2	1	TENEDOR	0	0	1	694	694	0
2	bl2	3	TRINEO	0	1	0	685	685	0
2	bl2	3	CINTUR	1	1	0	731	731	0
2	bl2	1	RBOL	1	1	1	556	556	0
2	bl2	3	MARTIL	0	1	0	584	584	0
2	bl2	3	SILLA	1	0	0	617	617	0
2	bl2	1	FRESA	0	0	1	657	657	0
2	bl2	1	OJO	1	0	1	584	584	0
2	bl2	3	HUEVO	1	0	0	603	603	0
2	bl2	3	SILBATO	0	0	0	707	707	0
2	bl2	1	PEONZA	0	0	1	760	760	0
2	bl2	1	ZORRO	0	0	1	595	595	0
2	bl2	1	HACHA	0	0	1	685	685	0
2	bl2	1	RELOJ	1	1	1	527	527	0
2	bl2	3	BRAZO	1	1	0	604	604	0
2	bl2	1	CASCO	1	1	1	619	619	0
2	bl2	1	TELF	1	1	1	577	577	0
2	bl2	3	SOMBR	1	0	0	528	528	0
2	bl2	1	TANQUE	0	1	1	614	614	0
2	bl2	3	CAMELLO	0	1	0	704	704	0
2	bl2	1	LLAVE	1	0	1	582	582	0
2	bl2	1	RAT	0	1	1	736	_	1
2	bl2	1	DEDO	1	0	1	576	576	0
2	bl2	1	OSO	1	1	1	561	561	0
2	bl2	3	HORMIGA	0	1	0	646	646	0
2	bl2	3	FLOR	1	1	0	644	644	0
2	bl2	1	MARIPO	0	0	1	731	731	0
2	bl2	3	NUBE	1	1	0	709	709	0
2	bl2	3	PINCEL	0	1	0	570	570	0
2	bl2	3	MANZANA	1	0	0	550	550	0
2	bl2	3	BANCO	1	1	0	538	538	0
2	bl2	1	JIRAFA	0	1	1	545	545	0
2	bl2	1	RAMA	1	0	1	767	767	0
2	bl2	1	CERDO	1	0	1	787	787	0
2	bl2	3	UVA	0	0	0	618	618	0
2	bl2	1	NARANJA	1	0	1	660	660	0
2	bl2	3	MUELA	0	0	0	652	_	1
2	bl2	3	GATO	1	1	0	986	986	0
2	bl3	3	RANA	0	0	0	497	497	0
2	bl3	1	RAMA	1	0	1	602	602	0
2	bl3	1	RELOJ	1	1	1	590	590	0
2	bl3	1	DEDO	1	0	1	526	526	0
2	bl3	3	PINCEL	0	1	0	546	546	0
2	bl3	3	FLOR	1	1	0	523	523	0
2	bl3	1	RBOL	1	1	1	553	553	0
2	bl3	3	MARTIL	0	1	0	525	525	0
2	bl3	1	OSO	1	1	1	502	502	0
2	bl3	1	CERDO	1	0	1	625	625	0
2	bl3	1	VESTIDO	1	1	1	522	522	0
2	bl3	1	OVEJA	0	1	1	665	665	0
2	bl3	3	BRAZO	1	1	0	584	584	0
2	bl3	3	GRIFO	0	0	0	632	632	0
2	bl3	3	CINTUR	1	1	0	582	582	0
2	bl3	3	CEPILLO	0	0	0	595	_	1
2	bl3	1	GUANTE	0	1	1	541	541	0
2	bl3	3	BANCO	1	1	0	529	529	0
2	bl3	1	TANQUE	0	1	1	623	623	0
2	bl3	1	CALCET	0	0	1	567	567	0
2	bl3	1	RAT	0	1	1	619	619	0
2	bl3	3	HORMIGA	0	1	0	558	558	0
2	bl3	3	GATO	1	1	0	539	539	0
2	bl3	3	SILBATO	0	0	0	627	627	0
2	bl3	3	MANZANA	1	0	0	482	482	0
2	bl3	3	ESCRIT	0	1	0	645	_	1
2	bl3	1	JIRAFA	0	1	1	583	583	0
2	bl3	1	PLTN	0	1	1	300	300	0
2	bl3	3	LLUVIA	1	0	0	690	690	0
2	bl3	3	HUEVO	1	0	0	570	570	0
2	bl3	3	TIGRE	0	1	0	630	630	0
2	bl3	1	PANUELO	1	0	1	690	690	0
2	bl3	1	LLAVE	1	0	1	504	504	0
2	bl3	3	SILLA	1	0	0	604	604	0
2	bl3	3	TRINEO	0	1	0	764	764	0
2	bl3	3	ANILLO	1	1	0	578	578	0
2	bl3	1	NARANJA	1	0	1	569	569	0
2	bl3	1	FRESA	0	0	1	906	_	1
2	bl3	3	BOLSIL	1	0	0	786	786	0
2	bl3	1	PAT	0	1	1	1084	_	1
2	bl3	1	CAMA	1	0	1	995	995	0
2	bl3	1	OJO	1	0	1	532	532	0
2	bl3	3	BOMBIL	0	1	0	522	522	0
2	bl3	3	MUELA	0	0	0	922	_	1
2	bl3	3	UVA	0	0	0	740	740	0
2	bl3	1	FALDA	1	1	1	632	632	0
2	bl3	1	TELF	1	1	1	574	574	0
2	bl3	3	SARTEN	0	0	0	600	600	0
2	bl3	3	PERRO	1	0	0	672	672	0
2	bl3	1	OREJA	1	1	1	525	525	0
2	bl3	1	ESCOBA	0	1	1	527	527	0
2	bl3	3	NUBE	1	1	0	657	657	0
2	bl3	3	SOMBR	1	0	0	641	641	0
2	bl3	3	CAJA	1	1	0	521	521	0
2	bl3	1	TENEDOR	0	0	1	681	681	0
2	bl3	1	ZORRO	0	0	1	667	667	0
2	bl3	1	MARIPO	0	0	1	634	634	0
2	bl3	3	LAGART	0	0	0	626	_	1
2	bl3	1	BHO	0	0	1	580	580	0
2	bl3	1	PEONZA	0	0	1	784	784	0
2	bl3	3	CAMELLO	0	1	0	603	603	0
2	bl3	1	HACHA	0	0	1	552	552	0
2	bl3	1	CASCO	1	1	1	593	593	0
2	bl3	3	VENTANA	1	0	0	557	557	0
3	bl1	2	ZANAHOR	0	0	1	465	465	0
3	bl1	2	CUCHIL	1	0	1	827	827	0
3	bl1	2	ARDILLA	0	0	1	842	_	1
3	bl1	3	SARTEN	0	0	0	746	_	1
3	bl1	2	DRAG	0	1	1	1240	1240	0
3	bl1	3	FLOR	1	1	0	773	773	0
3	bl1	2	HOJA	1	0	1	380	380	0
3	bl1	2	PING	0	1	1	279	279	0
3	bl1	2	GAFAS	1	0	1	679	_	1
3	bl1	3	RANA	0	0	0	637	637	0
3	bl1	3	BOLSIL	1	0	0	1376	_	1
3	bl1	2	CUBO	0	0	1	975	_	1
3	bl1	2	RED	1	0	1	1154	1154	0
3	bl1	2	MELOC	0	0	1	1556	_	1
3	bl1	3	HORMIGA	0	1	0	901	901	0
3	bl1	3	GRIFO	0	0	0	1574	1574	0
3	bl1	3	MUELA	0	0	0	964	_	1
3	bl1	3	VENTANA	1	0	0	757	757	0
3	bl1	2	COCODR	0	1	1	697	697	0
3	bl1	2	CABALLO	1	1	1	494	494	0
3	bl1	2	CAMION	1	1	1	546	546	0
3	bl1	2	ELEFANT	0	1	1	521	521	0
3	bl1	2	PATO	0	0	1	873	873	0
3	bl1	2	CUCHARA	0	1	1	709	709	0
3	bl1	3	TRINEO	0	1	0	-3000	_	1
3	bl1	3	BANCO	1	1	0	714	714	0
3	bl1	3	LLUVIA	1	0	0	803	803	0
3	bl1	2	AVI	1	1	1	503	503	0
3	bl1	3	BRAZO	1	1	0	428	428	0
3	bl1	2	QUESO	1	0	1	993	993	0
3	bl1	3	SOMBR	1	0	0	636	636	0
3	bl1	2	VIOL	0	1	1	675	_	1
3	bl1	2	GUSANO	0	0	1	770	770	0
3	bl1	3	SILBATO	0	0	0	1433	_	1
3	bl1	3	CAJA	1	1	0	732	732	0
3	bl1	3	HUEVO	1	0	0	497	497	0
3	bl1	3	ANILLO	1	1	0	547	547	0
3	bl1	3	CINTUR	1	1	0	721	721	0
3	bl1	2	PAN	1	1	1	974	974	0
3	bl1	2	VELA	1	0	1	908	908	0
3	bl1	2	LAPIZ	0	1	1	533	533	0
3	bl1	3	MANZANA	1	0	0	626	626	0
3	bl1	3	ESCRIT	0	1	0	947	947	0
3	bl1	3	MARTIL	0	1	0	679	679	0
3	bl1	2	NARIZ	1	1	1	715	715	0
3	bl1	3	CAMELLO	0	1	0	667	667	0
3	bl1	3	NUBE	1	1	0	831	831	0
3	bl1	3	PERRO	1	0	0	629	629	0
3	bl1	3	PINCEL	0	1	0	783	783	0
3	bl1	2	HUCHA	0	0	1	1163	_	1
3	bl1	2	PELOTA	1	1	1	641	641	0
3	bl1	3	CEPILLO	0	0	0	1027	1027	0
3	bl1	2	LECHUGA	0	0	1	2729	2729	0
3	bl1	2	POMO	0	1	1	920	_	1
3	bl1	3	SILLA	1	0	0	690	690	0
3	bl1	3	GATO	1	1	0	785	785	0
3	bl1	3	BOMBIL	0	1	0	718	718	0
3	bl1	2	GLOBO	1	1	1	480	480	0
3	bl1	2	PLATO	1	1	1	665	665	0
3	bl1	3	LAGART	0	0	0	861	_	1
3	bl1	2	MESA	1	0	1	672	672	0
3	bl1	2	PAJARO	1	0	1	420	420	0
3	bl1	3	UVA	0	0	0	498	498	0
3	bl1	3	TIGRE	0	1	0	534	534	0
3	bl2	2	VELA	1	0	1	720	720	0
3	bl2	2	HOJA	1	0	1	620	620	0
3	bl2	3	NUBE	1	1	0	653	653	0
3	bl2	2	CUCHIL	1	0	1	442	442	0
3	bl2	3	TRINEO	0	1	0	-3000	_	1
3	bl2	2	GUSANO	0	0	1	449	449	0
3	bl2	3	SARTEN	0	0	0	460	_	1
3	bl2	2	HUCHA	0	0	1	621	621	0
3	bl2	2	MESA	1	0	1	659	659	0
3	bl2	3	UVA	0	0	0	550	550	0
3	bl2	2	DRAG	0	1	1	758	758	0
3	bl2	3	BOLSIL	1	0	0	1688	_	1
3	bl2	3	HUEVO	1	0	0	583	583	0
3	bl2	3	CINTUR	1	1	0	526	526	0
3	bl2	2	PAJARO	1	0	1	567	567	0
3	bl2	2	GLOBO	1	1	1	528	528	0
3	bl2	2	MELOC	0	0	1	615	_	1
3	bl2	2	PING	0	1	1	621	621	0
3	bl2	2	VIOL	0	1	1	508	_	1
3	bl2	2	CABALLO	1	1	1	546	546	0
3	bl2	3	RANA	0	0	0	672	672	0
3	bl2	3	TIGRE	0	1	0	583	583	0
3	bl2	3	GRIFO	0	0	0	768	768	0
3	bl2	3	VENTANA	1	0	0	747	747	0
3	bl2	2	NARIZ	1	1	1	585	585	0
3	bl2	3	ANILLO	1	1	0	603	603	0
3	bl2	2	PATO	0	0	1	544	544	0
3	bl2	2	GAFAS	1	0	1	521	521	0
3	bl2	3	CAMELLO	0	1	0	709	709	0
3	bl2	2	QUESO	1	0	1	572	572	0
3	bl2	3	FLOR	1	1	0	577	577	0
3	bl2	2	RED	1	0	1	778	778	0
3	bl2	3	GATO	1	1	0	684	684	0
3	bl2	2	CUCHARA	0	1	1	364	364	0
3	bl2	3	BOMBIL	0	1	0	471	471	0
3	bl2	3	MARTIL	0	1	0	551	551	0
3	bl2	2	POMO	0	1	1	747	747	0
3	bl2	3	SILLA	1	0	0	483	483	0
3	bl2	2	AVI	1	1	1	607	607	0
3	bl2	2	PLATO	1	1	1	754	754	0
3	bl2	3	MANZANA	1	0	0	646	646	0
3	bl2	2	CUBO	0	0	1	1085	_	1
3	bl2	3	SOMBR	1	0	0	624	624	0
3	bl2	2	CAMION	1	1	1	524	524	0
3	bl2	3	PERRO	1	0	0	584	584	0
3	bl2	3	LAGART	0	0	0	493	_	1
3	bl2	3	LLUVIA	1	0	0	600	600	0
3	bl2	2	ARDILLA	0	0	1	651	651	0
3	bl2	3	ESCRIT	0	1	0	767	767	0
3	bl2	3	BANCO	1	1	0	724	724	0
3	bl2	2	ZANAHOR	0	0	1	867	867	0
3	bl2	2	COCODR	0	1	1	536	536	0
3	bl2	3	BRAZO	1	1	0	711	711	0
3	bl2	2	ELEFANT	0	1	1	564	564	0
3	bl2	3	MUELA	0	0	0	874	874	0
3	bl2	3	CAJA	1	1	0	711	711	0
3	bl2	3	SILBATO	0	0	0	954	_	1
3	bl2	2	LAPIZ	0	1	1	629	629	0
3	bl2	2	LECHUGA	0	0	1	1028	1028	0
3	bl2	3	HORMIGA	0	1	0	608	608	0
3	bl2	3	PINCEL	0	1	0	755	755	0
3	bl2	3	CEPILLO	0	0	0	460	460	0
3	bl2	2	PAN	1	1	1	548	548	0
3	bl2	2	PELOTA	1	1	1	549	549	0
3	bl3	2	PATO	0	0	1	422	422	0
3	bl3	2	AVI	1	1	1	509	509	0
3	bl3	3	ANILLO	1	1	0	505	505	0
3	bl3	2	MELOC	0	0	1	879	_	1
3	bl3	3	LAGART	0	0	0	821	821	0
3	bl3	3	SILBATO	0	0	0	744	_	1
3	bl3	3	SOMBR	1	0	0	541	541	0
3	bl3	3	MUELA	0	0	0	556	556	0
3	bl3	3	CAMELLO	0	1	0	638	638	0
3	bl3	3	BOLSIL	1	0	0	1472	1472	0
3	bl3	2	CUBO	0	0	1	1626	_	1
3	bl3	2	HOJA	1	0	1	575	575	0
3	bl3	2	LAPIZ	0	1	1	386	386	0
3	bl3	3	PINCEL	0	1	0	599	599	0
3	bl3	2	ZANAHOR	0	0	1	584	584	0
3	bl3	3	CINTUR	1	1	0	371	371	0
3	bl3	3	TIGRE	0	1	0	546	546	0
3	bl3	2	QUESO	1	0	1	841	841	0
3	bl3	2	CUCHIL	1	0	1	522	522	0
3	bl3	3	NUBE	1	1	0	545	545	0
3	bl3	3	PERRO	1	0	0	302	302	0
3	bl3	3	LLUVIA	1	0	0	399	399	0
3	bl3	3	TRINEO	0	1	0	-3000	_	1
3	bl3	3	MANZANA	1	0	0	649	649	0
3	bl3	3	SARTEN	0	0	0	292	292	0
3	bl3	2	CAMION	1	1	1	607	607	0
3	bl3	3	BOMBIL	0	1	0	587	587	0
3	bl3	2	CABALLO	1	1	1	610	610	0
3	bl3	3	CEPILLO	0	0	0	743	743	0
3	bl3	2	PAJARO	1	0	1	530	530	0
3	bl3	3	RANA	0	0	0	458	458	0
3	bl3	2	GAFAS	1	0	1	624	624	0
3	bl3	3	MARTIL	0	1	0	580	580	0
3	bl3	2	PING	0	1	1	581	581	0
3	bl3	3	GRIFO	0	0	0	446	446	0
3	bl3	2	RED	1	0	1	786	786	0
3	bl3	3	CAJA	1	1	0	556	556	0
3	bl3	3	BANCO	1	1	0	524	524	0
3	bl3	3	HORMIGA	0	1	0	475	475	0
3	bl3	3	VENTANA	1	0	0	632	632	0
3	bl3	2	NARIZ	1	1	1	562	562	0
3	bl3	2	DRAG	0	1	1	675	675	0
3	bl3	3	BRAZO	1	1	0	242	_	0
3	bl3	2	POMO	0	1	1	746	_	1
3	bl3	2	COCODR	0	1	1	600	600	0
3	bl3	2	MESA	1	0	1	637	637	0
3	bl3	2	GUSANO	0	0	1	881	881	0
3	bl3	2	HUCHA	0	0	1	911	911	0
3	bl3	3	ESCRIT	0	1	0	628	628	0
3	bl3	2	ARDILLA	0	0	1	396	396	0
3	bl3	2	PAN	1	1	1	702	702	0
3	bl3	2	ELEFANT	0	1	1	348	348	0
3	bl3	3	HUEVO	1	0	0	316	316	0
3	bl3	2	PELOTA	1	1	1	536	536	0
3	bl3	3	UVA	0	0	0	295	295	0
3	bl3	2	GLOBO	1	1	1	545	545	0
3	bl3	3	GATO	1	1	0	658	658	0
3	bl3	2	VELA	1	0	1	660	_	1
3	bl3	2	CUCHARA	0	1	1	729	729	0
3	bl3	3	SILLA	1	0	0	581	581	0
3	bl3	2	PLATO	1	1	1	613	613	0
3	bl3	3	FLOR	1	1	0	339	339	0
3	bl3	2	LECHUGA	0	0	1	282	_	0	1
3	bl3	2	VIOL	0	1	1	578	578	0
4	bl1	1	OREJA	1	1	0	676	676	0
4	bl1	1	ZORRO	0	0	0	1247	_	1
4	bl1	1	HACHA	0	0	0	842	_	1
4	bl1	2	DRAG	0	1	1	1206	1206	0
4	bl1	1	FRESA	0	0	0	845	845	0
4	bl1	2	PAJARO	1	0	1	1055	1055	0
4	bl1	1	LLAVE	1	0	0	703	703	0
4	bl1	1	RBOL	1	1	0	674	674	0
4	bl1	1	CAMA	1	0	0	643	643	0
4	bl1	2	PATO	0	0	1	1063	1063	0
4	bl1	1	ESCOBA	0	1	0	765	765	0
4	bl1	1	OSO	1	1	0	1027	1027	0
4	bl1	2	CAMION	1	1	1	642	642	0
4	bl1	2	PING	0	1	1	781	781	0
4	bl1	2	LECHUGA	0	0	1	925	_	1
4	bl1	2	LAPIZ	0	1	1	29	_	0	1
4	bl1	2	MESA	1	0	1	794	794	0
4	bl1	1	GUANTE	0	1	0	875	875	0
4	bl1	2	ZANAHOR	0	0	1	565	565	0
4	bl1	1	RAT	0	1	0	888	888	0
4	bl1	2	NARIZ	1	1	1	603	603	0
4	bl1	2	RED	1	0	1	2827	_	1
4	bl1	1	TANQUE	0	1	0	1723	1723	0
4	bl1	1	BHO	0	0	0	984	984	0
4	bl1	1	OVEJA	0	1	0	1074	_	1
4	bl1	2	CUCHIL	1	0	1	910	910	0
4	bl1	2	QUESO	1	0	1	764	764	0
4	bl1	2	AVI	1	1	1	833	833	0
4	bl1	1	FALDA	1	1	0	921	921	0
4	bl1	1	OJO	1	0	0	762	762	0
4	bl1	2	PLATO	1	1	1	831	831	0
4	bl1	1	RELOJ	1	1	0	750	750	0
4	bl1	2	GAFAS	1	0	1	991	991	0
4	bl1	1	PAT	0	1	0	2632	_	1
4	bl1	2	ELEFANT	0	1	1	1	_	0	1
4	bl1	1	NARANJA	1	0	0	899	899	0
4	bl1	2	VELA	1	0	1	901	901	0
4	bl1	2	VIOL	0	1	1	720	720	0
4	bl1	2	CUCHARA	0	1	1	679	679	0
4	bl1	2	GLOBO	1	1	1	60	_	0
4	bl1	1	TELF	1	1	0	668	668	0
4	bl1	1	PEONZA	0	0	0	1121	1121	0
4	bl1	2	HOJA	1	0	1	1097	1097	0
4	bl1	1	PLTN	0	1	0	818	818	0
4	bl1	1	VESTIDO	1	1	0	853	853	0
4	bl1	1	CASCO	1	1	0	802	802	0
4	bl1	2	HUCHA	0	0	1	1196	1196	0
4	bl1	2	CABALLO	1	1	1	595	595	0
4	bl1	1	CALCET	0	0	0	763	763	0
4	bl1	2	POMO	0	1	1	1879	1879	0
4	bl1	2	GUSANO	0	0	1	1051	1051	0
4	bl1	2	ARDILLA	0	0	1	756	756	0
4	bl1	1	TENEDOR	0	0	0	769	769	0
4	bl1	1	DEDO	1	0	0	791	791	0
4	bl1	2	CUBO	0	0	1	1124	1124	0
4	bl1	1	PANUELO	1	0	0	-3000	_	1
4	bl1	1	JIRAFA	0	1	0	730	730	0
4	bl1	1	CERDO	1	0	0	1029	1029	0
4	bl1	1	RAMA	1	0	0	1318	1318	0
4	bl1	2	PAN	1	1	1	2207	2207	0
4	bl1	2	COCODR	0	1	1	705	705	0
4	bl1	2	PELOTA	1	1	1	1634	1634	0
4	bl1	1	MARIPO	0	0	0	942	942	0
4	bl1	2	MELOC	0	0	1	1182	1182	0
4	bl2	1	FRESA	0	0	0	908	908	0
4	bl2	1	BHO	0	0	0	578	578	0
4	bl2	2	POMO	0	1	1	878	878	0
4	bl2	2	LAPIZ	0	1	1	520	520	0
4	bl2	2	CUCHARA	0	1	1	684	684	0
4	bl2	2	PAJARO	1	0	1	753	753	0
4	bl2	1	TELF	1	1	0	616	616	0
4	bl2	2	VIOL	0	1	1	633	633	0
4	bl2	2	QUESO	1	0	1	882	882	0
4	bl2	1	RBOL	1	1	0	697	697	0
4	bl2	2	ARDILLA	0	0	1	720	720	0
4	bl2	2	CUCHIL	1	0	1	741	741	0
4	bl2	2	PATO	0	0	1	644	644	0
4	bl2	1	RAMA	1	0	0	1515	1515	0
4	bl2	2	LECHUGA	0	0	1	943	943	0
4	bl2	1	MARIPO	0	0	0	755	755	0
4	bl2	1	OVEJA	0	1	0	953	953	0
4	bl2	2	RED	1	0	1	941	_	1
4	bl2	1	LLAVE	1	0	0	1019	1019	0
4	bl2	1	NARANJA	1	0	0	928	928	0
4	bl2	2	AVI	1	1	1	997	997	0
4	bl2	2	DRAG	0	1	1	766	766	0
4	bl2	1	CALCET	0	0	0	700	700	0
4	bl2	1	ZORRO	0	0	0	-3000	_	1
4	bl2	2	MELOC	0	0	1	1135	1135	0
4	bl2	2	MESA	1	0	1	873	873	0
4	bl2	1	DEDO	1	0	0	735	735	0
4	bl2	2	ZANAHOR	0	0	1	739	739	0
4	bl2	2	CABALLO	1	1	1	708	708	0
4	bl2	2	CAMION	1	1	1	669	669	0
4	bl2	1	PEONZA	0	0	0	673	673	0
4	bl2	1	PAT	0	1	0	1529	1529	0
4	bl2	1	TENEDOR	0	0	0	940	940	0
4	bl2	1	OSO	1	1	0	744	744	0
4	bl2	2	GLOBO	1	1	1	566	566	0
4	bl2	2	HOJA	1	0	1	848	848	0
4	bl2	2	VELA	1	0	1	793	793	0
4	bl2	2	PLATO	1	1	1	682	682	0
4	bl2	2	CUBO	0	0	1	876	876	0
4	bl2	1	OJO	1	0	0	716	716	0
4	bl2	1	TANQUE	0	1	0	857	857	0
4	bl2	2	PAN	1	1	1	800	800	0
4	bl2	1	ESCOBA	0	1	0	731	731	0
4	bl2	1	CERDO	1	0	0	770	770	0
4	bl2	1	CAMA	1	0	0	610	610	0
4	bl2	2	COCODR	0	1	1	481	481	0
4	bl2	2	HUCHA	0	0	1	904	904	0
4	bl2	1	PLTN	0	1	0	748	748	0
4	bl2	2	PING	0	1	1	643	643	0
4	bl2	1	JIRAFA	0	1	0	709	709	0
4	bl2	1	VESTIDO	1	1	0	781	781	0
4	bl2	2	PELOTA	1	1	1	735	735	0
4	bl2	1	RELOJ	1	1	0	758	758	0
4	bl2	2	NARIZ	1	1	1	696	696	0
4	bl2	1	GUANTE	0	1	0	724	724	0
4	bl2	1	HACHA	0	0	0	2262	2262	0
4	bl2	2	GUSANO	0	0	1	777	777	0
4	bl2	1	RAT	0	1	0	795	795	0
4	bl2	1	CASCO	1	1	0	746	746	0
4	bl2	2	ELEFANT	0	1	1	826	826	0
4	bl2	1	OREJA	1	1	0	771	771	0
4	bl2	1	PANUELO	1	0	0	-3000	_	1
4	bl2	1	FALDA	1	1	0	1509	1509	0
4	bl2	2	GAFAS	1	0	1	978	978	0
4	bl3	1	GUANTE	0	1	0	910	910	0
4	bl3	1	RAMA	1	0	0	769	769	0
4	bl3	2	NARIZ	1	1	1	510	510	0
4	bl3	2	RED	1	0	1	1009	_	1
4	bl3	1	ZORRO	0	0	0	1232	_	1
4	bl3	2	PATO	0	0	1	935	935	0
4	bl3	1	NARANJA	1	0	0	952	952	0
4	bl3	1	RELOJ	1	1	0	820	820	0
4	bl3	1	OSO	1	1	0	738	738	0
4	bl3	1	CALCET	0	0	0	898	898	0
4	bl3	2	ELEFANT	0	1	1	714	714	0
4	bl3	2	ARDILLA	0	0	1	618	618	0
4	bl3	2	CUCHIL	1	0	1	534	534	0
4	bl3	1	CASCO	1	1	0	689	689	0
4	bl3	2	GLOBO	1	1	1	718	718	0
4	bl3	1	VESTIDO	1	1	0	595	595	0
4	bl3	1	FALDA	1	1	0	758	758	0
4	bl3	1	RBOL	1	1	0	676	676	0
4	bl3	1	PANUELO	1	0	0	2760	_	1
4	bl3	1	DEDO	1	0	0	1210	1210	0
4	bl3	1	BHO	0	0	0	747	747	0
4	bl3	1	TENEDOR	0	0	0	1034	1034	0
4	bl3	1	CAMA	1	0	0	697	697	0
4	bl3	1	PAT	0	1	0	1208	1208	0
4	bl3	2	PLATO	1	1	1	1054	1054	0
4	bl3	1	TANQUE	0	1	0	749	749	0
4	bl3	2	ZANAHOR	0	0	1	778	778	0
4	bl3	2	POMO	0	1	1	847	847	0
4	bl3	2	PING	0	1	1	622	622	0
4	bl3	2	HOJA	1	0	1	758	758	0
4	bl3	2	CUCHARA	0	1	1	473	473	0
4	bl3	1	TELF	1	1	0	904	904	0
4	bl3	2	DRAG	0	1	1	753	753	0
4	bl3	2	PAN	1	1	1	683	683	0
4	bl3	1	HACHA	0	0	0	686	686	0
4	bl3	2	MELOC	0	0	1	887	887	0
4	bl3	2	AVI	1	1	1	1016	1016	0
4	bl3	1	JIRAFA	0	1	0	856	856	0
4	bl3	1	RAT	0	1	0	736	736	0
4	bl3	2	CABALLO	1	1	1	749	749	0
4	bl3	2	VIOL	0	1	1	712	712	0
4	bl3	2	VELA	1	0	1	721	721	0
4	bl3	1	LLAVE	1	0	0	692	692	0
4	bl3	1	PEONZA	0	0	0	1082	1082	0
4	bl3	2	LAPIZ	0	1	1	905	905	0
4	bl3	1	ESCOBA	0	1	0	709	709	0
4	bl3	2	LECHUGA	0	0	1	700	700	0
4	bl3	1	FRESA	0	0	0	1034	1034	0
4	bl3	1	PLTN	0	1	0	631	631	0
4	bl3	1	OVEJA	0	1	0	314	314	0
4	bl3	2	HUCHA	0	0	1	831	831	0
4	bl3	1	CERDO	1	0	0	608	608	0
4	bl3	1	MARIPO	0	0	0	534	534	0
4	bl3	2	MESA	1	0	1	670	670	0
4	bl3	1	OREJA	1	1	0	735	735	0
4	bl3	2	GAFAS	1	0	1	534	534	0
4	bl3	1	OJO	1	0	0	740	740	0
4	bl3	2	PAJARO	1	0	1	952	952	0
4	bl3	2	CAMION	1	1	1	698	698	0
4	bl3	2	PELOTA	1	1	1	697	697	0
4	bl3	2	QUESO	1	0	1	796	796	0
4	bl3	2	CUBO	0	0	1	875	875	0
4	bl3	2	GUSANO	0	0	1	832	832	0
4	bl3	2	COCODR	0	1	1	660	660	0
5	bl1	1	HACHA	0	0	0	1236	1236	0
5	bl1	1	TELF	1	1	0	670	670	0
5	bl1	1	ZORRO	0	0	0	1309	1309	0
5	bl1	3	NUBE	1	1	1	1297	1297	0
5	bl1	1	RELOJ	1	1	0	639	639	0
5	bl1	1	PLTN	0	1	0	595	595	0
5	bl1	3	SILLA	1	0	1	622	622	0
5	bl1	1	OVEJA	0	1	0	2196	2196	0
5	bl1	1	BHO	0	0	0	1990	_	1
5	bl1	1	CALCET	0	0	0	782	782	0
5	bl1	3	UVA	0	0	1	1074	1074	0
5	bl1	3	LAGART	0	0	1	1286	_	1
5	bl1	3	GATO	1	1	1	1007	1007	0
5	bl1	3	MANZANA	1	0	1	683	683	0
5	bl1	1	CASCO	1	1	0	784	784	0
5	bl1	1	NARANJA	1	0	0	823	823	0
5	bl1	3	SOMBR	1	0	1	902	_	1
5	bl1	1	TANQUE	0	1	0	757	757	0
5	bl1	1	OREJA	1	1	0	678	678	0
5	bl1	3	SILBATO	0	0	1	1625	1625	0
5	bl1	1	ESCOBA	0	1	0	770	770	0
5	bl1	3	CAMELLO	0	1	1	758	758	0
5	bl1	1	GUANTE	0	1	0	760	760	0
5	bl1	1	FALDA	1	1	0	2027	_	1
5	bl1	3	BOLSIL	1	0	1	-3000	_	1
5	bl1	1	OSO	1	1	0	1199	1199	0
5	bl1	3	MARTIL	0	1	1	1046	1046	0
5	bl1	1	LLAVE	1	0	0	709	709	0
5	bl1	1	FRESA	0	0	0	1414	1414	0
5	bl1	1	DEDO	1	0	0	614	614	0
5	bl1	1	MARIPO	0	0	0	761	761	0
5	bl1	3	HUEVO	1	0	1	749	749	0
5	bl1	1	CERDO	1	0	0	1052	1052	0
5	bl1	1	OJO	1	0	0	591	591	0
5	bl1	1	RAT	0	1	0	795	_	1
5	bl1	1	RBOL	1	1	0	756	756	0
5	bl1	1	JIRAFA	0	1	0	815	815	0
5	bl1	1	TENEDOR	0	0	0	889	889	0
5	bl1	3	MUELA	0	0	1	1022	_	1
5	bl1	3	BANCO	1	1	1	754	754	0
5	bl1	3	PINCEL	0	1	1	816	816	0
5	bl1	3	CAJA	1	1	1	716	716	0
5	bl1	1	PAT	0	1	0	1416	1416	0
5	bl1	3	BOMBIL	0	1	1	625	625	0
5	bl1	3	RANA	0	0	1	1235	1235	0
5	bl1	3	ANILLO	1	1	1	1083	1083	0
5	bl1	3	ESCRIT	0	1	1	1555	1555	0
5	bl1	1	RAMA	1	0	0	1337	1337	0
5	bl1	3	CEPILLO	0	0	1	1663	1663	0
5	bl1	1	CAMA	1	0	0	999	999	0
5	bl1	1	VESTIDO	1	1	0	1136	1136	0
5	bl1	3	GRIFO	0	0	1	1302	1302	0
5	bl1	3	SARTEN	0	0	1	911	911	0
5	bl1	1	PEONZA	0	0	0	1004	1004	0
5	bl1	3	PERRO	1	0	1	836	836	0
5	bl1	3	TIGRE	0	1	1	1132	1132	0
5	bl1	3	CINTUR	1	1	1	1154	1154	0
5	bl1	3	LLUVIA	1	0	1	836	836	0
5	bl1	3	TRINEO	0	1	1	1715	1715	0
5	bl1	3	BRAZO	1	1	1	983	983	0
5	bl1	3	VENTANA	1	0	1	1211	1211	0
5	bl1	3	FLOR	1	1	1	788	788	0
5	bl1	1	PANUELO	1	0	0	2374	_	1
5	bl1	3	HORMIGA	0	1	1	1077	1077	0
5	bl2	1	FRESA	0	0	0	1504	_	1
5	bl2	1	OJO	1	0	0	589	589	0
5	bl2	1	PANUELO	1	0	0	768	_	1
5	bl2	1	BHO	0	0	0	1136	1136	0
5	bl2	3	SOMBR	1	0	1	1145	1145	0
5	bl2	1	LLAVE	1	0	0	805	805	0
5	bl2	1	NARANJA	1	0	0	658	658	0
5	bl2	3	CAMELLO	0	1	1	682	682	0
5	bl2	1	ZORRO	0	0	0	1077	1077	0
5	bl2	1	OSO	1	1	0	1105	1105	0
5	bl2	1	CASCO	1	1	0	1020	1020	0
5	bl2	3	SILBATO	0	0	1	751	751	0
5	bl2	3	CAJA	1	1	1	664	664	0
5	bl2	3	BOLSIL	1	0	1	1576	_	1
5	bl2	1	MARIPO	0	0	0	1200	1200	0
5	bl2	3	RANA	0	0	1	1112	1112	0
5	bl2	3	LAGART	0	0	1	1705	1705	0
5	bl2	3	BANCO	1	1	1	752	752	0
5	bl2	1	PEONZA	0	0	0	783	783	0
5	bl2	1	GUANTE	0	1	0	1670	1670	0
5	bl2	1	FALDA	1	1	0	1285	1285	0
5	bl2	1	TANQUE	0	1	0	801	801	0
5	bl2	1	PAT	0	1	0	1012	1012	0
5	bl2	3	ANILLO	1	1	1	776	776	0
5	bl2	1	HACHA	0	0	0	768	768	0
5	bl2	1	RELOJ	1	1	0	777	777	0
5	bl2	3	HORMIGA	0	1	1	653	653	0
5	bl2	3	VENTANA	1	0	1	830	830	0
5	bl2	1	PLTN	0	1	0	674	674	0
5	bl2	3	MANZANA	1	0	1	563	563	0
5	bl2	1	DEDO	1	0	0	959	959	0
5	bl2	1	CERDO	1	0	0	787	787	0
5	bl2	3	GRIFO	0	0	1	1082	1082	0
5	bl2	3	SARTEN	0	0	1	858	858	0
5	bl2	1	VESTIDO	1	1	0	802	802	0
5	bl2	3	GATO	1	1	1	792	792	0
5	bl2	3	HUEVO	1	0	1	790	790	0
5	bl2	1	JIRAFA	0	1	0	720	720	0
5	bl2	3	MUELA	0	0	1	733	_	1
5	bl2	1	RAMA	1	0	0	1863	1863	0
5	bl2	3	UVA	0	0	1	1343	_	1
5	bl2	3	CINTUR	1	1	1	806	_	1
5	bl2	3	FLOR	1	1	1	738	738	0
5	bl2	3	BRAZO	1	1	1	740	740	0
5	bl2	3	NUBE	1	1	1	792	792	0
5	bl2	3	SILLA	1	0	1	656	656	0
5	bl2	1	ESCOBA	0	1	0	628	628	0
5	bl2	1	OVEJA	0	1	0	1026	1026	0
5	bl2	3	PINCEL	0	1	1	757	757	0
5	bl2	1	CAMA	1	0	0	612	612	0
5	bl2	1	OREJA	1	1	0	624	624	0
5	bl2	1	TENEDOR	0	0	0	720	720	0
5	bl2	3	TIGRE	0	1	1	750	750	0
5	bl2	3	CEPILLO	0	0	1	1172	1172	0
5	bl2	3	PERRO	1	0	1	834	834	0
5	bl2	3	TRINEO	0	1	1	1158	1158	0
5	bl2	3	ESCRIT	0	1	1	928	928	0
5	bl2	1	CALCET	0	0	0	729	729	0
5	bl2	3	BOMBIL	0	1	1	838	838	0
5	bl2	1	RAT	0	1	0	1009	1009	0
5	bl2	1	TELF	1	1	0	763	763	0
5	bl2	3	LLUVIA	1	0	1	1365	1365	0
5	bl2	1	RBOL	1	1	0	854	854	0
5	bl2	3	MARTIL	0	1	1	685	685	0
5	bl3	3	ANILLO	1	1	1	485	_	1
5	bl3	1	OVEJA	0	1	0	877	877	0
5	bl3	3	MARTIL	0	1	1	606	606	0
5	bl3	1	MARIPO	0	0	0	962	962	0
5	bl3	3	TIGRE	0	1	1	606	606	0
5	bl3	3	MANZANA	1	0	1	809	809	0
5	bl3	3	SILLA	1	0	1	871	871	0
5	bl3	1	FALDA	1	1	0	1179	1179	0
5	bl3	1	PANUELO	1	0	0	772	_	1
5	bl3	1	ESCOBA	0	1	0	783	783	0
5	bl3	3	CAJA	1	1	1	726	726	0
5	bl3	1	NARANJA	1	0	0	729	729	0
5	bl3	1	OSO	1	1	0	815	815	0
5	bl3	3	BANCO	1	1	1	850	850	0
5	bl3	1	CAMA	1	0	0	709	709	0
5	bl3	3	CINTUR	1	1	1	679	679	0
5	bl3	3	CEPILLO	0	0	1	924	924	0
5	bl3	3	LLUVIA	1	0	1	772	772	0
5	bl3	1	LLAVE	1	0	0	622	622	0
5	bl3	1	HACHA	0	0	0	826	826	0
5	bl3	3	BOMBIL	0	1	1	741	741	0
5	bl3	1	RELOJ	1	1	0	903	903	0
5	bl3	1	VESTIDO	1	1	0	808	808	0
5	bl3	3	PINCEL	0	1	1	723	723	0
5	bl3	3	BOLSIL	1	0	1	1470	1470	0
5	bl3	3	GATO	1	1	1	845	845	0
5	bl3	1	TELF	1	1	0	948	948	0
5	bl3	1	TANQUE	0	1	0	816	816	0
5	bl3	3	NUBE	1	1	1	762	762	0
5	bl3	1	GUANTE	0	1	0	975	975	0
5	bl3	1	CASCO	1	1	0	824	824	0
5	bl3	3	VENTANA	1	0	1	889	889	0
5	bl3	1	ZORRO	0	0	0	1155	1155	0
5	bl3	1	JIRAFA	0	1	0	779	779	0
5	bl3	1	OREJA	1	1	0	577	577	0
5	bl3	1	RAT	0	1	0	915	915	0
5	bl3	3	SILBATO	0	0	1	704	704	0
5	bl3	3	SARTEN	0	0	1	857	857	0
5	bl3	3	UVA	0	0	1	1337	1337	0
5	bl3	3	HUEVO	1	0	1	736	736	0
5	bl3	1	CALCET	0	0	0	625	625	0
5	bl3	3	CAMELLO	0	1	1	640	640	0
5	bl3	3	HORMIGA	0	1	1	917	917	0
5	bl3	1	CERDO	1	0	0	1092	1092	0
5	bl3	3	MUELA	0	0	1	730	_	1
5	bl3	1	BHO	0	0	0	1073	1073	0
5	bl3	3	TRINEO	0	1	1	1007	1007	0
5	bl3	1	FRESA	0	0	0	966	966	0
5	bl3	1	OJO	1	0	0	713	713	0
5	bl3	3	SOMBR	1	0	1	685	685	0
5	bl3	3	LAGART	0	0	1	973	973	0
5	bl3	3	RANA	0	0	1	807	807	0
5	bl3	3	PERRO	1	0	1	841	841	0
5	bl3	1	RAMA	1	0	0	1323	1323	0
5	bl3	1	PLTN	0	1	0	681	681	0
5	bl3	1	RBOL	1	1	0	796	796	0
5	bl3	3	GRIFO	0	0	1	1104	1104	0
5	bl3	1	PEONZA	0	0	0	783	783	0
5	bl3	1	TENEDOR	0	0	0	730	730	0
5	bl3	3	BRAZO	1	1	1	671	671	0
5	bl3	3	FLOR	1	1	1	589	589	0
5	bl3	1	PAT	0	1	0	1349	1349	0
5	bl3	3	ESCRIT	0	1	1	859	859	0
5	bl3	1	DEDO	1	0	0	893	893	0
6	bl1	3	TRINEO	0	1	1	94	_	0
6	bl1	2	MELOC	0	0	0	1074	_	1
6	bl1	3	TIGRE	0	1	1	768	768	0
6	bl1	2	QUESO	1	0	0	509	509	0
6	bl1	3	CAMELLO	0	1	1	626	626	0
6	bl1	2	NARIZ	1	1	0	650	650	0
6	bl1	2	PING	0	1	0	1108	1108	0
6	bl1	2	VELA	1	0	0	639	639	0
6	bl1	2	PLATO	1	1	0	761	761	0
6	bl1	3	GATO	1	1	1	729	729	0
6	bl1	2	PAJARO	1	0	0	732	732	0
6	bl1	2	MESA	1	0	0	669	669	0
6	bl1	3	SILBATO	0	0	1	924	924	0
6	bl1	2	CAMION	1	1	0	297	297	0
6	bl1	3	PINCEL	0	1	1	1094	_	1
6	bl1	2	CUBO	0	0	0	675	675	0
6	bl1	3	MUELA	0	0	1	1338	1338	0
6	bl1	3	SOMBR	1	0	1	977	977	0
6	bl1	2	DRAG	0	1	0	1287	1287	0
6	bl1	3	UVA	0	0	1	1567	1567	0
6	bl1	2	HUCHA	0	0	0	674	_	1
6	bl1	2	PATO	0	0	0	1035	1035	0
6	bl1	3	SARTEN	0	0	1	827	827	0
6	bl1	3	BANCO	1	1	1	799	799	0
6	bl1	3	BOMBIL	0	1	1	331	331	0
6	bl1	2	LECHUGA	0	0	0	958	958	0
6	bl1	3	HUEVO	1	0	1	779	779	0
6	bl1	2	GAFAS	1	0	0	797	797	0
6	bl1	2	AVI	1	1	0	411	411	0
6	bl1	2	ELEFANT	0	1	0	629	629	0
6	bl1	2	ARDILLA	0	0	0	474	474	0
6	bl1	3	PERRO	1	0	1	699	699	0
6	bl1	3	NUBE	1	1	1	1219	1219	0
6	bl1	3	ESCRIT	0	1	1	760	760	0
6	bl1	3	MANZANA	1	0	1	722	722	0
6	bl1	2	PAN	1	1	0	928	928	0
6	bl1	2	HOJA	1	0	0	958	958	0
6	bl1	3	VENTANA	1	0	1	973	973	0
6	bl1	3	FLOR	1	1	1	772	772	0
6	bl1	2	POMO	0	1	0	1242	_	1
6	bl1	3	CINTUR	1	1	1	800	800	0
6	bl1	3	MARTIL	0	1	1	754	754	0
6	bl1	3	CEPILLO	0	0	1	1013	_	1
6	bl1	3	LAGART	0	0	1	1165	_	1
6	bl1	2	CUCHARA	0	1	0	726	726	0
6	bl1	3	BOLSIL	1	0	1	-3000	_	0
6	bl1	2	CUCHIL	1	0	0	1052	1052	0
6	bl1	3	HORMIGA	0	1	1	897	897	0
6	bl1	3	LLUVIA	1	0	1	995	995	0
6	bl1	3	BRAZO	1	1	1	784	784	0
6	bl1	2	CABALLO	1	1	0	664	664	0
6	bl1	3	SILLA	1	0	1	670	670	0
6	bl1	2	RED	1	0	0	1604	_	1
6	bl1	2	COCODR	0	1	0	1568	1568	0
6	bl1	2	GUSANO	0	0	0	840	840	0
6	bl1	3	GRIFO	0	0	1	941	941	0
6	bl1	2	GLOBO	1	1	0	652	652	0
6	bl1	2	VIOL	0	1	0	779	_	1
6	bl1	2	ZANAHOR	0	0	0	941	941	0
6	bl1	2	LAPIZ	0	1	0	664	664	0
6	bl1	3	RANA	0	0	1	840	_	1
6	bl1	3	CAJA	1	1	1	703	703	0
6	bl1	3	ANILLO	1	1	1	956	956	0
6	bl1	2	PELOTA	1	1	0	1195	1195	0
6	bl2	2	COCODR	0	1	0	510	510	0
6	bl2	3	PERRO	1	0	1	1	_	0	1
6	bl2	3	ESCRIT	0	1	1	716	716	0
6	bl2	2	PING	0	1	0	674	674	0
6	bl2	2	VIOL	0	1	0	502	502	0
6	bl2	2	LECHUGA	0	0	0	912	912	0
6	bl2	3	MANZANA	1	0	1	848	848	0
6	bl2	3	BOLSIL	1	0	1	884	884	0
6	bl2	2	PAN	1	1	0	732	732	0
6	bl2	2	POMO	0	1	0	1637	_	1
6	bl2	2	RED	1	0	0	2356	_	1
6	bl2	2	CUCHARA	0	1	0	785	785	0
6	bl2	2	CABALLO	1	1	0	558	558	0
6	bl2	3	CAMELLO	0	1	1	676	676	0
6	bl2	3	LAGART	0	0	1	1178	_	1
6	bl2	3	CAJA	1	1	1	784	784	0
6	bl2	2	GUSANO	0	0	0	732	732	0
6	bl2	2	HOJA	1	0	0	927	927	0
6	bl2	2	MELOC	0	0	0	808	_	1
6	bl2	2	CUBO	0	0	0	657	657	0
6	bl2	2	NARIZ	1	1	0	614	614	0
6	bl2	3	BRAZO	1	1	1	636	636	0
6	bl2	3	CEPILLO	0	0	1	417	417	0
6	bl2	3	SILBATO	0	0	1	1016	1016	0
6	bl2	2	PELOTA	1	1	0	603	603	0
6	bl2	3	FLOR	1	1	1	274	274	0
6	bl2	2	ELEFANT	0	1	0	535	535	0
6	bl2	3	LLUVIA	1	0	1	899	899	0
6	bl2	2	CAMION	1	1	0	580	580	0
6	bl2	2	MESA	1	0	0	796	796	0
6	bl2	3	UVA	0	0	1	941	941	0
6	bl2	3	HORMIGA	0	1	1	622	622	0
6	bl2	2	LAPIZ	0	1	0	631	631	0
6	bl2	2	ARDILLA	0	0	0	688	688	0
6	bl2	3	NUBE	1	1	1	916	916	0
6	bl2	3	PINCEL	0	1	1	745	745	0
6	bl2	2	VELA	1	0	0	2320	2320	0
6	bl2	3	GRIFO	0	0	1	779	779	0
6	bl2	3	GATO	1	1	1	743	743	0
6	bl2	2	QUESO	1	0	0	636	636	0
6	bl2	3	HUEVO	1	0	1	557	557	0
6	bl2	3	ANILLO	1	1	1	828	828	0
6	bl2	3	VENTANA	1	0	1	934	934	0
6	bl2	3	MUELA	0	0	1	1032	1032	0
6	bl2	3	TIGRE	0	1	1	669	669	0
6	bl2	2	GLOBO	1	1	0	505	505	0
6	bl2	2	PATO	0	0	0	790	790	0
6	bl2	3	CINTUR	1	1	1	854	854	0
6	bl2	2	CUCHIL	1	0	0	419	419	0
6	bl2	3	SARTEN	0	0	1	660	660	0
6	bl2	3	SILLA	1	0	1	741	741	0
6	bl2	2	PLATO	1	1	0	1086	1086	0
6	bl2	3	TRINEO	0	1	1	1497	1497	0
6	bl2	2	PAJARO	1	0	0	711	711	0
6	bl2	2	DRAG	0	1	0	838	838	0
6	bl2	3	MARTIL	0	1	1	2621	2621	0
6	bl2	2	HUCHA	0	0	0	1363	_	1
6	bl2	3	BOMBIL	0	1	1	733	733	0
6	bl2	3	SOMBR	1	0	1	767	767	0
6	bl2	3	RANA	0	0	1	990	990	0
6	bl2	2	GAFAS	1	0	0	762	762	0
6	bl2	2	ZANAHOR	0	0	0	444	444	0
6	bl2	3	BANCO	1	1	1	1448	1448	0
6	bl2	2	AVI	1	1	0	617	617	0
6	bl3	2	QUESO	1	0	0	571	571	0
6	bl3	3	ESCRIT	0	1	1	904	904	0
6	bl3	3	BOMBIL	0	1	1	634	634	0
6	bl3	2	VELA	1	0	0	800	800	0
6	bl3	2	PATO	0	0	0	597	597	0
6	bl3	2	ZANAHOR	0	0	0	687	687	0
6	bl3	2	GUSANO	0	0	0	790	790	0
6	bl3	3	BRAZO	1	1	1	525	525	0
6	bl3	3	SOMBR	1	0	1	1006	1006	0
6	bl3	2	CUBO	0	0	0	628	628	0
6	bl3	3	VENTANA	1	0	1	876	876	0
6	bl3	3	MUELA	0	0	1	890	890	0
6	bl3	2	ARDILLA	0	0	0	933	933	0
6	bl3	3	HORMIGA	0	1	1	693	693	0
6	bl3	2	POMO	0	1	0	1700	_	1
6	bl3	2	VIOL	0	1	0	899	899	0
6	bl3	3	FLOR	1	1	1	641	641	0
6	bl3	2	RED	1	0	0	2145	_	1
6	bl3	2	DRAG	0	1	0	743	743	0
6	bl3	2	GLOBO	1	1	0	498	498	0
6	bl3	2	PAN	1	1	0	785	785	0
6	bl3	3	CEPILLO	0	0	1	1040	1040	0
6	bl3	3	BOLSIL	1	0	1	985	985	0
6	bl3	2	LECHUGA	0	0	0	878	878	0
6	bl3	3	ANILLO	1	1	1	824	824	0
6	bl3	3	MARTIL	0	1	1	756	756	0
6	bl3	2	CAMION	1	1	0	581	581	0
6	bl3	2	CABALLO	1	1	0	777	777	0
6	bl3	3	SILLA	1	0	1	853	853	0
6	bl3	2	HOJA	1	0	0	881	881	0
6	bl3	2	LAPIZ	0	1	0	583	583	0
6	bl3	3	HUEVO	1	0	1	611	611	0
6	bl3	3	CAJA	1	1	1	822	822	0
6	bl3	3	LLUVIA	1	0	1	699	699	0
6	bl3	3	MANZANA	1	0	1	719	719	0
6	bl3	3	CINTUR	1	1	1	707	707	0
6	bl3	3	NUBE	1	1	1	712	712	0
6	bl3	2	NARIZ	1	1	0	601	601	0
6	bl3	3	PINCEL	0	1	1	894	894	0
6	bl3	2	HUCHA	0	0	0	753	_	1
6	bl3	3	TIGRE	0	1	1	674	674	0
6	bl3	2	CUCHIL	1	0	0	721	721	0
6	bl3	2	GAFAS	1	0	0	640	640	0
6	bl3	2	PAJARO	1	0	0	696	696	0
6	bl3	3	RANA	0	0	1	853	853	0
6	bl3	3	GRIFO	0	0	1	929	929	0
6	bl3	2	MELOC	0	0	0	1013	_	1
6	bl3	3	CAMELLO	0	1	1	620	620	0
6	bl3	3	GATO	1	1	1	661	661	0
6	bl3	2	CUCHARA	0	1	0	619	619	0
6	bl3	3	UVA	0	0	1	960	960	0
6	bl3	3	LAGART	0	0	1	1204	_	1
6	bl3	3	BANCO	1	1	1	1035	1035	0
6	bl3	2	COCODR	0	1	0	895	895	0
6	bl3	3	TRINEO	0	1	1	961	961	0
6	bl3	3	SARTEN	0	0	1	635	635	0
6	bl3	2	PING	0	1	0	699	699	0
6	bl3	2	AVI	1	1	0	558	558	0
6	bl3	2	ELEFANT	0	1	0	581	581	0
6	bl3	2	MESA	1	0	0	910	910	0
6	bl3	2	PLATO	1	1	0	1143	1143	0
6	bl3	2	PELOTA	1	1	0	735	735	0
6	bl3	3	PERRO	1	0	1	890	890	0
6	bl3	3	SILBATO	0	0	1	54	_	0	1
7	bl1	1	FALDA	1	1	1	5	_	0
7	bl1	2	GLOBO	1	1	0	33	_	0
7	bl1	2	PELOTA	1	1	0	835	835	0
7	bl1	1	TELF	1	1	1	596	596	0
7	bl1	1	PEONZA	0	0	1	1218	1218	0
7	bl1	2	LECHUGA	0	0	0	1728	1728	0
7	bl1	1	LLAVE	1	0	1	650	650	0
7	bl1	2	DRAG	0	1	0	1247	1247	0
7	bl1	1	VESTIDO	1	1	1	840	840	0
7	bl1	2	COCODR	0	1	0	844	844	0
7	bl1	1	HACHA	0	0	1	1307	1307	0
7	bl1	1	TANQUE	0	1	1	1176	1176	0
7	bl1	2	VELA	1	0	0	924	924	0
7	bl1	1	NARANJA	1	0	1	1290	1290	0
7	bl1	1	GUANTE	0	1	1	647	647	0
7	bl1	2	ZANAHOR	0	0	0	747	747	0
7	bl1	1	ESCOBA	0	1	1	1062	_	1
7	bl1	2	LAPIZ	0	1	0	626	626	0
7	bl1	2	VIOL	0	1	0	1211	1211	0
7	bl1	1	DEDO	1	0	1	760	760	0
7	bl1	2	ELEFANT	0	1	0	554	554	0
7	bl1	1	RELOJ	1	1	1	671	671	0
7	bl1	1	FRESA	0	0	1	1068	1068	0
7	bl1	2	QUESO	1	0	0	730	730	0
7	bl1	2	CUCHIL	1	0	0	794	794	0
7	bl1	1	RAT	0	1	1	765	765	0
7	bl1	2	POMO	0	1	0	2191	_	1
7	bl1	2	MELOC	0	0	0	2966	_	1
7	bl1	2	GUSANO	0	0	0	1631	1631	0
7	bl1	1	CAMA	1	0	1	566	566	0
7	bl1	1	MARIPO	0	0	1	925	925	0
7	bl1	1	OSO	1	1	1	1785	1785	0
7	bl1	2	HUCHA	0	0	0	1431	_	1
7	bl1	2	NARIZ	1	1	0	634	634	0
7	bl1	2	PLATO	1	1	0	631	631	0
7	bl1	2	RED	1	0	0	717	_	1
7	bl1	2	GAFAS	1	0	0	1290	_	1
7	bl1	1	JIRAFA	0	1	1	525	525	0
7	bl1	1	CERDO	1	0	1	1179	1179	0
7	bl1	1	OVEJA	0	1	1	1371	1371	0
7	bl1	1	PAT	0	1	1	2329	_	1
7	bl1	1	TENEDOR	0	0	1	625	625	0
7	bl1	2	MESA	1	0	0	812	812	0
7	bl1	2	CAMION	1	1	0	610	610	0
7	bl1	1	CALCET	0	0	1	653	653	0
7	bl1	1	RBOL	1	1	1	656	656	0
7	bl1	2	CABALLO	1	1	0	838	838	0
7	bl1	2	AVI	1	1	0	557	557	0
7	bl1	2	PAJARO	1	0	0	1496	1496	0
7	bl1	1	PLTN	0	1	1	706	706	0
7	bl1	1	CASCO	1	1	1	720	720	0
7	bl1	1	RAMA	1	0	1	1542	1542	0
7	bl1	2	HOJA	1	0	0	691	691	0
7	bl1	1	BHO	0	0	1	1540	_	1
7	bl1	1	OJO	1	0	1	587	587	0
7	bl1	2	CUCHARA	0	1	0	907	907	0
7	bl1	2	PAN	1	1	0	643	643	0
7	bl1	2	PING	0	1	0	1040	1040	0
7	bl1	2	CUBO	0	0	0	817	817	0
7	bl1	2	PATO	0	0	0	1330	_	1
7	bl1	1	ZORRO	0	0	1	973	_	1
7	bl1	1	OREJA	1	1	1	511	511	0
7	bl1	2	ARDILLA	0	0	0	974	974	0
7	bl1	1	PANUELO	1	0	1	482	_	0	1
7	bl2	2	HOJA	1	0	0	1	_	0
7	bl2	1	CERDO	1	0	1	1	_	0
7	bl2	2	CABALLO	1	1	0	461	461	0
7	bl2	2	PING	0	1	0	395	395	0
7	bl2	1	FALDA	1	1	1	507	507	0
7	bl2	2	COCODR	0	1	0	713	713	0
7	bl2	2	RED	1	0	0	519	_	1
7	bl2	1	BHO	0	0	1	745	745	0
7	bl2	2	PATO	0	0	0	626	_	1
7	bl2	2	QUESO	1	0	0	323	323	0
7	bl2	2	CUCHARA	0	1	0	633	633	0
7	bl2	1	RAT	0	1	1	660	660	0
7	bl2	1	OREJA	1	1	1	497	497	0
7	bl2	1	CAMA	1	0	1	334	334	0
7	bl2	2	GAFAS	1	0	0	394	394	0
7	bl2	1	ZORRO	0	0	1	721	_	1
7	bl2	1	ESCOBA	0	1	1	698	698	0
7	bl2	1	NARANJA	1	0	1	686	686	0
7	bl2	1	TANQUE	0	1	1	752	752	0
7	bl2	2	ZANAHOR	0	0	0	649	649	0
7	bl2	1	LLAVE	1	0	1	547	547	0
7	bl2	2	GLOBO	1	1	0	669	669	0
7	bl2	1	RAMA	1	0	1	606	_	1
7	bl2	2	MELOC	0	0	0	798	_	1
7	bl2	1	HACHA	0	0	1	917	917	0
7	bl2	1	PAT	0	1	1	1439	_	1
7	bl2	1	OJO	1	0	1	667	667	0
7	bl2	2	AVI	1	1	0	524	524	0
7	bl2	1	TELF	1	1	1	572	572	0
7	bl2	1	CASCO	1	1	1	830	830	0
7	bl2	1	MARIPO	0	0	1	685	685	0
7	bl2	2	DRAG	0	1	0	1186	1186	0
7	bl2	1	TENEDOR	0	0	1	619	619	0
7	bl2	2	VELA	1	0	0	775	775	0
7	bl2	2	NARIZ	1	1	0	580	580	0
7	bl2	2	HUCHA	0	0	0	643	643	0
7	bl2	1	CALCET	0	0	1	802	802	0
7	bl2	2	CUCHIL	1	0	0	625	625	0
7	bl2	1	PLTN	0	1	1	538	538	0
7	bl2	2	PAJARO	1	0	0	729	729	0
7	bl2	1	PEONZA	0	0	1	725	725	0
7	bl2	2	ARDILLA	0	0	0	893	893	0
7	bl2	2	LECHUGA	0	0	0	1790	1790	0
7	bl2	1	VESTIDO	1	1	1	569	569	0
7	bl2	1	RBOL	1	1	1	628	628	0
7	bl2	1	RELOJ	1	1	1	564	564	0
7	bl2	1	OVEJA	0	1	1	733	733	0
7	bl2	2	LAPIZ	0	1	0	405	405	0
7	bl2	2	PAN	1	1	0	618	618	0
7	bl2	1	OSO	1	1	1	689	689	0
7	bl2	1	GUANTE	0	1	1	619	619	0
7	bl2	2	PLATO	1	1	0	571	571	0
7	bl2	1	JIRAFA	0	1	1	591	591	0
7	bl2	2	PELOTA	1	1	0	1029	1029	0
7	bl2	2	ELEFANT	0	1	0	443	443	0
7	bl2	2	VIOL	0	1	0	792	792	0
7	bl2	1	PANUELO	1	0	1	749	_	1
7	bl2	1	DEDO	1	0	1	590	590	0
7	bl2	2	MESA	1	0	0	527	527	0
7	bl2	2	CAMION	1	1	0	582	582	0
7	bl2	2	POMO	0	1	0	769	_	1
7	bl2	2	GUSANO	0	0	0	893	893	0
7	bl2	2	CUBO	0	0	0	705	705	0
7	bl2	1	FRESA	0	0	1	780	780	0
7	bl3	2	CUBO	0	0	0	109	_	0
7	bl3	2	GLOBO	1	1	0	1	_	0
7	bl3	1	RAT	0	1	1	532	532	0
7	bl3	1	VESTIDO	1	1	1	531	531	0
7	bl3	2	LECHUGA	0	0	0	1193	_	1
7	bl3	1	RBOL	1	1	1	531	531	0
7	bl3	2	GAFAS	1	0	0	1217	1217	0
7	bl3	2	RED	1	0	0	518	_	1
7	bl3	1	HACHA	0	0	1	868	868	0
7	bl3	2	PLATO	1	1	0	654	654	0
7	bl3	1	ESCOBA	0	1	1	605	605	0
7	bl3	2	CAMION	1	1	0	525	525	0
7	bl3	1	RAMA	1	0	1	936	936	0
7	bl3	2	MELOC	0	0	0	1248	_	1
7	bl3	2	HUCHA	0	0	0	687	_	1
7	bl3	2	MESA	1	0	0	515	515	0
7	bl3	1	OJO	1	0	1	524	524	0
7	bl3	1	PAT	0	1	1	1603	1603	0
7	bl3	2	ELEFANT	0	1	0	544	544	0
7	bl3	1	FALDA	1	1	1	587	587	0
7	bl3	2	NARIZ	1	1	0	657	657	0
7	bl3	2	VIOL	0	1	0	704	704	0
7	bl3	1	OREJA	1	1	1	550	550	0
7	bl3	1	CERDO	1	0	1	502	502	0
7	bl3	1	PANUELO	1	0	1	1447	1447	0
7	bl3	1	ZORRO	0	0	1	554	_	1
7	bl3	1	PEONZA	0	0	1	696	696	0
7	bl3	1	DEDO	1	0	1	549	549	0
7	bl3	1	MARIPO	0	0	1	722	722	0
7	bl3	1	BHO	0	0	1	861	861	0
7	bl3	2	CUCHIL	1	0	0	595	_	1
7	bl3	2	VELA	1	0	0	625	625	0
7	bl3	1	TENEDOR	0	0	1	689	689	0
7	bl3	1	JIRAFA	0	1	1	545	545	0
7	bl3	2	PAJARO	1	0	0	939	939	0
7	bl3	2	PING	0	1	0	724	724	0
7	bl3	1	TANQUE	0	1	1	625	625	0
7	bl3	1	LLAVE	1	0	1	600	600	0
7	bl3	2	PATO	0	0	0	1173	1173	0
7	bl3	1	GUANTE	0	1	1	678	678	0
7	bl3	1	OVEJA	0	1	1	580	580	0
7	bl3	2	POMO	0	1	0	701	_	1
7	bl3	1	CALCET	0	0	1	577	577	0
7	bl3	2	DRAG	0	1	0	978	978	0
7	bl3	2	QUESO	1	0	0	631	631	0
7	bl3	1	OSO	1	1	1	608	608	0
7	bl3	2	AVI	1	1	0	572	572	0
7	bl3	2	PELOTA	1	1	0	573	573	0
7	bl3	2	COCODR	0	1	0	795	795	0
7	bl3	1	FRESA	0	0	1	810	810	0
7	bl3	2	ZANAHOR	0	0	0	722	722	0
7	bl3	1	RELOJ	1	1	1	484	484	0
7	bl3	2	ARDILLA	0	0	0	763	763	0
7	bl3	2	LAPIZ	0	1	0	575	575	0
7	bl3	2	GUSANO	0	0	0	787	787	0
7	bl3	1	PLTN	0	1	1	1011	1011	0
7	bl3	2	PAN	1	1	0	678	678	0
7	bl3	2	HOJA	1	0	0	579	579	0
7	bl3	2	CUCHARA	0	1	0	697	697	0
7	bl3	1	NARANJA	1	0	1	916	916	0
7	bl3	1	TELF	1	1	1	618	618	0
7	bl3	1	CAMA	1	0	1	541	541	0
7	bl3	1	CASCO	1	1	1	535	535	0
7	bl3	2	CABALLO	1	1	0	651	651	0
8	bl1	1	TANQUE	0	1	1	513	_	1
8	bl1	3	CAJA	1	1	0	434	434	0
8	bl1	3	TIGRE	0	1	0	648	648	0
8	bl1	1	OREJA	1	1	1	532	532	0
8	bl1	3	BRAZO	1	1	0	753	753	0
8	bl1	3	PERRO	1	0	0	453	453	0
8	bl1	3	CAMELLO	0	1	0	623	623	0
8	bl1	3	HORMIGA	0	1	0	572	_	1
8	bl1	3	MANZANA	1	0	0	531	531	0
8	bl1	3	HUEVO	1	0	0	488	488	0
8	bl1	3	MUELA	0	0	0	677	_	1
8	bl1	3	VENTANA	1	0	0	707	707	0
8	bl1	3	NUBE	1	1	0	1196	1196	0
8	bl1	1	VESTIDO	1	1	1	550	550	0
8	bl1	3	BANCO	1	1	0	718	718	0
8	bl1	1	PAT	0	1	1	669	_	0	1
8	bl1	1	CASCO	1	1	1	575	575	0
8	bl1	1	RELOJ	1	1	1	518	518	0
8	bl1	3	GATO	1	1	0	619	619	0
8	bl1	1	LLAVE	1	0	1	434	434	0
8	bl1	3	BOMBIL	0	1	0	501	501	0
8	bl1	3	CEPILLO	0	0	0	712	_	1
8	bl1	3	SILLA	1	0	0	558	558	0
8	bl1	3	TRINEO	0	1	0	2151	_	1
8	bl1	3	CINTUR	1	1	0	989	_	1
8	bl1	1	RBOL	1	1	1	567	567	0
8	bl1	1	MARIPO	0	0	1	745	_	1
8	bl1	3	SILBATO	0	0	0	533	533	0
8	bl1	1	OJO	1	0	1	539	539	0
8	bl1	1	PANUELO	1	0	1	746	_	1
8	bl1	3	RANA	0	0	0	700	700	0
8	bl1	3	SARTEN	0	0	0	395	395	0
8	bl1	3	SOMBR	1	0	0	420	420	0
8	bl1	1	CALCET	0	0	1	725	725	0
8	bl1	3	GRIFO	0	0	0	553	553	0
8	bl1	1	TELF	1	1	1	573	573	0
8	bl1	3	MARTIL	0	1	0	549	549	0
8	bl1	1	JIRAFA	0	1	1	472	472	0
8	bl1	1	PLTN	0	1	1	533	533	0
8	bl1	3	ANILLO	1	1	0	451	451	0
8	bl1	1	ZORRO	0	0	1	719	_	1
8	bl1	1	DEDO	1	0	1	577	577	0
8	bl1	1	HACHA	0	0	1	799	_	1
8	bl1	1	GUANTE	0	1	1	536	536	0
8	bl1	1	OVEJA	0	1	1	590	590	0
8	bl1	1	BHO	0	0	1	1806	_	1
8	bl1	3	PINCEL	0	1	0	796	_	1
8	bl1	1	FALDA	1	1	1	533	533	0
8	bl1	1	TENEDOR	0	0	1	445	445	0
8	bl1	3	LAGART	0	0	0	928	_	1
8	bl1	1	RAT	0	1	1	619	619	0
8	bl1	1	OSO	1	1	1	538	538	0
8	bl1	1	FRESA	0	0	1	1158	1158	0
8	bl1	1	CAMA	1	0	1	566	566	0
8	bl1	1	ESCOBA	0	1	1	1104	1104	0
8	bl1	1	CERDO	1	0	1	832	832	0
8	bl1	1	NARANJA	1	0	1	840	840	0
8	bl1	3	UVA	0	0	0	1110	1110	0
8	bl1	1	PEONZA	0	0	1	2247	_	1
8	bl1	3	FLOR	1	1	0	815	815	0
8	bl1	3	BOLSIL	1	0	0	1879	_	1
8	bl1	1	RAMA	1	0	1	1091	1091	0
8	bl1	3	LLUVIA	1	0	0	846	846	0
8	bl1	3	ESCRIT	0	1	0	782	_	1
8	bl2	1	BHO	0	0	1	480	480	0
8	bl2	3	BOMBIL	0	1	0	468	468	0
8	bl2	1	PANUELO	1	0	1	502	_	1
8	bl2	1	FALDA	1	1	1	387	387	0
8	bl2	3	SARTEN	0	0	0	484	484	0
8	bl2	1	PLTN	0	1	1	494	494	0
8	bl2	1	OREJA	1	1	1	409	409	0
8	bl2	3	LAGART	0	0	0	777	_	1
8	bl2	3	CEPILLO	0	0	0	631	631	0
8	bl2	1	VESTIDO	1	1	1	670	670	0
8	bl2	3	GRIFO	0	0	0	634	634	0
8	bl2	1	CALCET	0	0	1	526	526	0
8	bl2	3	BOLSIL	1	0	0	805	_	1
8	bl2	1	PAT	0	1	1	591	591	0
8	bl2	1	ESCOBA	0	1	1	567	567	0
8	bl2	3	ANILLO	1	1	0	531	531	0
8	bl2	1	OVEJA	0	1	1	559	559	0
8	bl2	1	GUANTE	0	1	1	523	523	0
8	bl2	1	CAMA	1	0	1	435	435	0
8	bl2	3	VENTANA	1	0	0	549	549	0
8	bl2	3	TIGRE	0	1	0	577	577	0
8	bl2	3	RANA	0	0	0	430	430	0
8	bl2	3	PERRO	1	0	0	403	403	0
8	bl2	3	LLUVIA	1	0	0	574	574	0
8	bl2	3	ESCRIT	0	1	0	527	_	1
8	bl2	3	CAJA	1	1	0	561	561	0
8	bl2	1	TENEDOR	0	0	1	870	870	0
8	bl2	3	TRINEO	0	1	0	962	_	1
8	bl2	3	CINTUR	1	1	0	704	_	1
8	bl2	1	RBOL	1	1	1	496	496	0
8	bl2	3	MARTIL	0	1	0	431	431	0
8	bl2	3	SILLA	1	0	0	408	408	0
8	bl2	1	FRESA	0	0	1	621	_	1
8	bl2	1	OJO	1	0	1	534	534	0
8	bl2	3	HUEVO	1	0	0	553	553	0
8	bl2	3	SILBATO	0	0	0	445	445	0
8	bl2	1	PEONZA	0	0	1	1005	_	1
8	bl2	1	ZORRO	0	0	1	583	_	1
8	bl2	1	HACHA	0	0	1	643	643	0
8	bl2	1	RELOJ	1	1	1	397	397	0
8	bl2	3	BRAZO	1	1	0	835	835	0
8	bl2	1	CASCO	1	1	1	630	630	0
8	bl2	1	TELF	1	1	1	504	504	0
8	bl2	3	SOMBR	1	0	0	380	380	0
8	bl2	1	TANQUE	0	1	1	568	568	0
8	bl2	3	CAMELLO	0	1	0	453	453	0
8	bl2	1	LLAVE	1	0	1	486	486	0
8	bl2	1	RAT	0	1	1	525	_	1
8	bl2	1	DEDO	1	0	1	506	506	0
8	bl2	1	OSO	1	1	1	565	565	0
8	bl2	3	HORMIGA	0	1	0	801	_	1
8	bl2	3	FLOR	1	1	0	584	584	0
8	bl2	1	MARIPO	0	0	1	360	360	0
8	bl2	3	NUBE	1	1	0	691	691	0
8	bl2	3	PINCEL	0	1	0	725	725	0
8	bl2	3	MANZANA	1	0	0	541	541	0
8	bl2	3	BANCO	1	1	0	600	600	0
8	bl2	1	JIRAFA	0	1	1	569	569	0
8	bl2	1	RAMA	1	0	1	421	_	1
8	bl2	1	CERDO	1	0	1	463	463	0
8	bl2	3	UVA	0	0	0	1063	1063	0
8	bl2	1	NARANJA	1	0	1	503	503	0
8	bl2	3	MUELA	0	0	0	837	837	0
8	bl2	3	GATO	1	1	0	720	720	0
8	bl3	3	RANA	0	0	0	384	384	0
8	bl3	1	RAMA	1	0	1	685	685	0
8	bl3	1	RELOJ	1	1	1	498	498	0
8	bl3	1	DEDO	1	0	1	491	491	0
8	bl3	3	PINCEL	0	1	0	563	563	0
8	bl3	3	FLOR	1	1	0	631	631	0
8	bl3	1	RBOL	1	1	1	493	493	0
8	bl3	3	MARTIL	0	1	0	556	556	0
8	bl3	1	OSO	1	1	1	471	471	0
8	bl3	1	CERDO	1	0	1	372	372	0
8	bl3	1	VESTIDO	1	1	1	327	327	0
8	bl3	1	OVEJA	0	1	1	305	305	0
8	bl3	3	BRAZO	1	1	0	469	469	0
8	bl3	3	GRIFO	0	0	0	518	518	0
8	bl3	3	CINTUR	1	1	0	770	_	1
8	bl3	3	CEPILLO	0	0	0	513	513	0
8	bl3	1	GUANTE	0	1	1	578	578	0
8	bl3	3	BANCO	1	1	0	387	387	0
8	bl3	1	TANQUE	0	1	1	551	551	0
8	bl3	1	CALCET	0	0	1	676	676	0
8	bl3	1	RAT	0	1	1	482	_	1
8	bl3	3	HORMIGA	0	1	0	971	971	0
8	bl3	3	GATO	1	1	0	382	382	0
8	bl3	3	SILBATO	0	0	0	700	700	0
8	bl3	3	MANZANA	1	0	0	576	576	0
8	bl3	3	ESCRIT	0	1	0	853	_	1
8	bl3	1	JIRAFA	0	1	1	554	554	0
8	bl3	1	PLTN	0	1	1	574	574	0
8	bl3	3	LLUVIA	1	0	0	552	552	0
8	bl3	3	HUEVO	1	0	0	473	473	0
8	bl3	3	TIGRE	0	1	0	602	602	0
8	bl3	1	PANUELO	1	0	1	640	_	1
8	bl3	1	LLAVE	1	0	1	752	752	0
8	bl3	3	SILLA	1	0	0	583	583	0
8	bl3	3	TRINEO	0	1	0	-3000	_	1
8	bl3	3	ANILLO	1	1	0	476	476	0
8	bl3	1	NARANJA	1	0	1	562	562	0
8	bl3	1	FRESA	0	0	1	770	770	0
8	bl3	3	BOLSIL	1	0	0	-3000	_	1
8	bl3	1	PAT	0	1	1	767	767	0
8	bl3	1	CAMA	1	0	1	408	408	0
8	bl3	1	OJO	1	0	1	505	505	0
8	bl3	3	BOMBIL	0	1	0	565	565	0
8	bl3	3	MUELA	0	0	0	606	_	1
8	bl3	3	UVA	0	0	0	869	869	0
8	bl3	1	FALDA	1	1	1	454	454	0
8	bl3	1	TELF	1	1	1	548	548	0
8	bl3	3	SARTEN	0	0	0	496	496	0
8	bl3	3	PERRO	1	0	0	489	489	0
8	bl3	1	OREJA	1	1	1	322	322	0
8	bl3	1	ESCOBA	0	1	1	594	594	0
8	bl3	3	NUBE	1	1	0	569	569	0
8	bl3	3	SOMBR	1	0	0	371	371	0
8	bl3	3	CAJA	1	1	0	400	400	0
8	bl3	1	TENEDOR	0	0	1	577	577	0
8	bl3	1	ZORRO	0	0	1	498	_	1
8	bl3	1	MARIPO	0	0	1	555	555	0
8	bl3	3	LAGART	0	0	0	546	_	1
8	bl3	1	BHO	0	0	1	819	819	0
8	bl3	1	PEONZA	0	0	1	747	_	1
8	bl3	3	CAMELLO	0	1	0	598	598	0
8	bl3	1	HACHA	0	0	1	690	690	0
8	bl3	1	CASCO	1	1	1	551	551	0
8	bl3	3	VENTANA	1	0	0	409	409	0
9	bl1	2	ZANAHOR	0	0	1	935	935	0
9	bl1	2	CUCHIL	1	0	1	914	914	0
9	bl1	2	ARDILLA	0	0	1	768	768	0
9	bl1	3	SARTEN	0	0	0	836	_	1
9	bl1	2	DRAG	0	1	1	934	934	0
9	bl1	3	FLOR	1	1	0	687	687	0
9	bl1	2	HOJA	1	0	1	816	816	0
9	bl1	2	PING	0	1	1	1031	1031	0
9	bl1	2	GAFAS	1	0	1	876	876	0
9	bl1	3	RANA	0	0	0	838	838	0
9	bl1	3	BOLSIL	1	0	0	1876	_	1
9	bl1	2	CUBO	0	0	1	994	994	0
9	bl1	2	RED	1	0	1	1555	_	1
9	bl1	2	MELOC	0	0	1	2423	_	1
9	bl1	3	HORMIGA	0	1	0	796	_	1
9	bl1	3	GRIFO	0	0	0	1488	1488	0
9	bl1	3	MUELA	0	0	0	847	_	1
9	bl1	3	VENTANA	1	0	0	936	_	1
9	bl1	2	COCODR	0	1	1	774	774	0
9	bl1	2	CABALLO	1	1	1	701	701	0
9	bl1	2	CAMION	1	1	1	630	630	0
9	bl1	2	ELEFANT	0	1	1	620	620	0
9	bl1	2	PATO	0	0	1	894	894	0
9	bl1	2	CUCHARA	0	1	1	919	919	0
9	bl1	3	TRINEO	0	1	0	1373	_	1
9	bl1	3	BANCO	1	1	0	702	702	0
9	bl1	3	LLUVIA	1	0	0	880	880	0
9	bl1	2	AVI	1	1	1	647	647	0
9	bl1	3	BRAZO	1	1	0	808	808	0
9	bl1	2	QUESO	1	0	1	897	897	0
9	bl1	3	SOMBR	1	0	0	132	_	0
9	bl1	2	VIOL	0	1	1	659	_	1
9	bl1	2	GUSANO	0	0	1	1028	1028	0
9	bl1	3	SILBATO	0	0	0	750	750	0
9	bl1	3	CAJA	1	1	0	918	_	1
9	bl1	3	HUEVO	1	0	0	781	781	0
9	bl1	3	ANILLO	1	1	0	807	807	0
9	bl1	3	CINTUR	1	1	0	735	735	0
9	bl1	2	PAN	1	1	1	1092	_	1
9	bl1	2	VELA	1	0	1	200	_	1
9	bl1	2	LAPIZ	0	1	1	747	747	0
9	bl1	3	MANZANA	1	0	0	646	646	0
9	bl1	3	ESCRIT	0	1	0	1285	_	1
9	bl1	3	MARTIL	0	1	0	980	980	0
9	bl1	2	NARIZ	1	1	1	781	781	0
9	bl1	3	CAMELLO	0	1	0	776	776	0
9	bl1	3	NUBE	1	1	0	1433	1433	0
9	bl1	3	PERRO	1	0	0	645	645	0
9	bl1	3	PINCEL	0	1	0	791	791	0
9	bl1	2	HUCHA	0	0	1	1086	_	1
9	bl1	2	PELOTA	1	1	1	731	731	0
9	bl1	3	CEPILLO	0	0	0	788	788	0
9	bl1	2	LECHUGA	0	0	1	2023	_	1
9	bl1	2	POMO	0	1	1	1353	_	1
9	bl1	3	SILLA	1	0	0	671	671	0
9	bl1	3	GATO	1	1	0	641	641	0
9	bl1	3	BOMBIL	0	1	0	611	611	0
9	bl1	2	GLOBO	1	1	1	807	807	0
9	bl1	2	PLATO	1	1	1	735	735	0
9	bl1	3	LAGART	0	0	0	1020	_	1
9	bl1	2	MESA	1	0	1	862	862	0
9	bl1	2	PAJARO	1	0	1	691	691	0
9	bl1	3	UVA	0	0	0	1039	_	1
9	bl1	3	TIGRE	0	1	0	1005	1005	0
9	bl2	2	VELA	1	0	1	96	_	1
9	bl2	2	HOJA	1	0	1	1185	1185	0
9	bl2	3	NUBE	1	1	0	916	916	0
9	bl2	2	CUCHIL	1	0	1	920	920	0
9	bl2	3	TRINEO	0	1	0	1011	1011	0
9	bl2	2	GUSANO	0	0	1	853	_	1
9	bl2	3	SARTEN	0	0	0	1288	1288	0
9	bl2	2	HUCHA	0	0	1	1147	1147	0
9	bl2	2	MESA	1	0	1	671	671	0
9	bl2	3	UVA	0	0	0	947	947	0
9	bl2	2	DRAG	0	1	1	891	891	0
9	bl2	3	BOLSIL	1	0	0	-3000	_	1
9	bl2	3	HUEVO	1	0	0	788	788	0
9	bl2	3	CINTUR	1	1	0	659	659	0
9	bl2	2	PAJARO	1	0	1	793	793	0
9	bl2	2	GLOBO	1	1	1	753	753	0
9	bl2	2	MELOC	0	0	1	1664	_	1
9	bl2	2	PING	0	1	1	868	868	0
9	bl2	2	VIOL	0	1	1	1022	1022	0
9	bl2	2	CABALLO	1	1	1	726	726	0
9	bl2	3	RANA	0	0	0	1306	1306	0
9	bl2	3	TIGRE	0	1	0	811	811	0
9	bl2	3	GRIFO	0	0	0	1657	1657	0
9	bl2	3	VENTANA	1	0	0	1492	1492	0
9	bl2	2	NARIZ	1	1	1	785	785	0
9	bl2	3	ANILLO	1	1	0	727	727	0
9	bl2	2	PATO	0	0	1	1088	_	1
9	bl2	2	GAFAS	1	0	1	801	801	0
9	bl2	3	CAMELLO	0	1	0	1278	_	1
9	bl2	2	QUESO	1	0	1	692	692	0
9	bl2	3	FLOR	1	1	0	690	690	0
9	bl2	2	RED	1	0	1	1122	_	1
9	bl2	3	GATO	1	1	0	666	666	0
9	bl2	2	CUCHARA	0	1	1	1813	1813	0
9	bl2	3	BOMBIL	0	1	0	681	681	0
9	bl2	3	MARTIL	0	1	0	795	795	0
9	bl2	2	POMO	0	1	1	1448	1448	0
9	bl2	3	SILLA	1	0	0	1558	1558	0
9	bl2	2	AVI	1	1	1	608	608	0
9	bl2	2	PLATO	1	1	1	967	967	0
9	bl2	3	MANZANA	1	0	0	629	629	0
9	bl2	2	CUBO	0	0	1	1011	1011	0
9	bl2	3	SOMBR	1	0	0	662	662	0
9	bl2	2	CAMION	1	1	1	615	615	0
9	bl2	3	PERRO	1	0	0	802	802	0
9	bl2	3	LAGART	0	0	0	950	_	1
9	bl2	3	LLUVIA	1	0	0	1021	1021	0
9	bl2	2	ARDILLA	0	0	1	813	813	0
9	bl2	3	ESCRIT	0	1	0	815	815	0
9	bl2	3	BANCO	1	1	0	750	750	0
9	bl2	2	ZANAHOR	0	0	1	692	692	0
9	bl2	2	COCODR	0	1	1	952	952	0
9	bl2	3	BRAZO	1	1	0	698	698	0
9	bl2	2	ELEFANT	0	1	1	755	755	0
9	bl2	3	MUELA	0	0	0	1142	1142	0
9	bl2	3	CAJA	1	1	0	1273	1273	0
9	bl2	3	SILBATO	0	0	0	507	507	0
9	bl2	2	LAPIZ	0	1	1	814	814	0
9	bl2	2	LECHUGA	0	0	1	1183	1183	0
9	bl2	3	HORMIGA	0	1	0	1109	1109	0
9	bl2	3	PINCEL	0	1	0	876	876	0
9	bl2	3	CEPILLO	0	0	0	900	900	0
9	bl2	2	PAN	1	1	1	1271	1271	0
9	bl2	2	PELOTA	1	1	1	679	679	0
9	bl3	2	PATO	0	0	1	1297	_	1
9	bl3	2	AVI	1	1	1	653	653	0
9	bl3	3	ANILLO	1	1	0	627	627	0
9	bl3	2	MELOC	0	0	1	1341	_	1
9	bl3	3	LAGART	0	0	0	916	_	1
9	bl3	3	SILBATO	0	0	0	660	660	0
9	bl3	3	SOMBR	1	0	0	597	597	0
9	bl3	3	MUELA	0	0	0	1152	1152	0
9	bl3	3	CAMELLO	0	1	0	941	_	1
9	bl3	3	BOLSIL	1	0	0	-3000	_	1
9	bl3	2	CUBO	0	0	1	963	963	0
9	bl3	2	HOJA	1	0	1	1057	1057	0
9	bl3	2	LAPIZ	0	1	1	782	782	0
9	bl3	3	PINCEL	0	1	0	630	630	0
9	bl3	2	ZANAHOR	0	0	1	1008	1008	0
9	bl3	3	CINTUR	1	1	0	732	732	0
9	bl3	3	TIGRE	0	1	0	817	817	0
9	bl3	2	QUESO	1	0	1	776	776	0
9	bl3	2	CUCHIL	1	0	1	876	876	0
9	bl3	3	NUBE	1	1	0	1253	1253	0
9	bl3	3	PERRO	1	0	0	810	810	0
9	bl3	3	LLUVIA	1	0	0	1049	1049	0
9	bl3	3	TRINEO	0	1	0	1176	1176	0
9	bl3	3	MANZANA	1	0	0	905	905	0
9	bl3	3	SARTEN	0	0	0	923	923	0
9	bl3	2	CAMION	1	1	1	643	643	0
9	bl3	3	BOMBIL	0	1	0	647	647	0
9	bl3	2	CABALLO	1	1	1	950	950	0
9	bl3	3	CEPILLO	0	0	0	795	795	0
9	bl3	2	PAJARO	1	0	1	843	843	0
9	bl3	3	RANA	0	0	0	1104	1104	0
9	bl3	2	GAFAS	1	0	1	653	653	0
9	bl3	3	MARTIL	0	1	0	822	822	0
9	bl3	2	PING	0	1	1	847	847	0
9	bl3	3	GRIFO	0	0	0	1395	1395	0
9	bl3	2	RED	1	0	1	1186	_	1
9	bl3	3	CAJA	1	1	0	974	974	0
9	bl3	3	BANCO	1	1	0	716	716	0
9	bl3	3	HORMIGA	0	1	0	958	958	0
9	bl3	3	VENTANA	1	0	0	1053	1053	0
9	bl3	2	NARIZ	1	1	1	727	727	0
9	bl3	2	DRAG	0	1	1	1091	1091	0
9	bl3	3	BRAZO	1	1	0	849	849	0
9	bl3	2	POMO	0	1	1	1429	1429	0
9	bl3	2	COCODR	0	1	1	809	809	0
9	bl3	2	MESA	1	0	1	633	633	0
9	bl3	2	GUSANO	0	0	1	1307	1307	0
9	bl3	2	HUCHA	0	0	1	1204	1204	0
9	bl3	3	ESCRIT	0	1	0	978	978	0
9	bl3	2	ARDILLA	0	0	1	754	754	0
9	bl3	2	PAN	1	1	1	960	960	0
9	bl3	2	ELEFANT	0	1	1	876	876	0
9	bl3	3	HUEVO	1	0	0	829	829	0
9	bl3	2	PELOTA	1	1	1	770	770	0
9	bl3	3	UVA	0	0	0	1074	1074	0
9	bl3	2	GLOBO	1	1	1	849	849	0
9	bl3	3	GATO	1	1	0	717	717	0
9	bl3	2	VELA	1	0	1	1335	_	1
9	bl3	2	CUCHARA	0	1	1	907	907	0
9	bl3	3	SILLA	1	0	0	764	764	0
9	bl3	2	PLATO	1	1	1	929	929	0
9	bl3	3	FLOR	1	1	0	787	787	0
9	bl3	2	LECHUGA	0	0	1	1783	_	1
9	bl3	2	VIOL	0	1	1	1391	1391	0
10	bl1	1	OREJA	1	1	0	652	652	0
10	bl1	1	ZORRO	0	0	0	1005	_	1
10	bl1	1	HACHA	0	0	0	673	_	1
10	bl1	2	DRAG	0	1	1	766	766	0
10	bl1	1	FRESA	0	0	0	1422	1422	0
10	bl1	2	PAJARO	1	0	1	878	_	1
10	bl1	1	LLAVE	1	0	0	633	633	0
10	bl1	1	RBOL	1	1	0	591	591	0
10	bl1	1	CAMA	1	0	0	583	583	0
10	bl1	2	PATO	0	0	1	827	827	0
10	bl1	1	ESCOBA	0	1	0	989	_	1
10	bl1	1	OSO	1	1	0	716	716	0
10	bl1	2	CAMION	1	1	1	556	556	0
10	bl1	2	PING	0	1	1	937	937	0
10	bl1	2	LECHUGA	0	0	1	1425	1425	0
10	bl1	2	LAPIZ	0	1	1	678	678	0
10	bl1	2	MESA	1	0	1	631	631	0
10	bl1	1	GUANTE	0	1	0	649	649	0
10	bl1	2	ZANAHOR	0	0	1	1249	1249	0
10	bl1	1	RAT	0	1	0	953	_	1
10	bl1	2	NARIZ	1	1	1	752	752	0
10	bl1	2	RED	1	0	1	952	952	0
10	bl1	1	TANQUE	0	1	0	669	669	0
10	bl1	1	BHO	0	0	0	1089	1089	0
10	bl1	1	OVEJA	0	1	0	754	_	1
10	bl1	2	CUCHIL	1	0	1	1633	_	1
10	bl1	2	QUESO	1	0	1	1078	1078	0
10	bl1	2	AVI	1	1	1	628	628	0
10	bl1	1	FALDA	1	1	0	2295	_	1
10	bl1	1	OJO	1	0	0	661	661	0
10	bl1	2	PLATO	1	1	1	864	864	0
10	bl1	1	RELOJ	1	1	0	714	714	0
10	bl1	2	GAFAS	1	0	1	667	667	0
10	bl1	1	PAT	0	1	0	875	875	0
10	bl1	2	ELEFANT	0	1	1	653	653	0
10	bl1	1	NARANJA	1	0	0	658	658	0
10	bl1	2	VELA	1	0	1	1186	1186	0
10	bl1	2	VIOL	0	1	1	938	938	0
10	bl1	2	CUCHARA	0	1	1	787	787	0
10	bl1	2	GLOBO	1	1	1	661	661	0
10	bl1	1	TELF	1	1	0	648	648	0
10	bl1	1	PEONZA	0	0	0	2020	2020	0
10	bl1	2	HOJA	1	0	1	987	987	0
10	bl1	1	PLTN	0	1	0	696	696	0
10	bl1	1	VESTIDO	1	1	0	829	829	0
10	bl1	1	CASCO	1	1	0	801	801	0
10	bl1	2	HUCHA	0	0	1	2107	2107	0
10	bl1	2	CABALLO	1	1	1	752	752	0
10	bl1	1	CALCET	0	0	0	-3000	_	1
10	bl1	2	POMO	0	1	1	2377	_	1
10	bl1	2	GUSANO	0	0	1	1536	1536	0
10	bl1	2	ARDILLA	0	0	1	-3000	_	1
10	bl1	1	TENEDOR	0	0	0	698	698	0
10	bl1	1	DEDO	1	0	0	741	741	0
10	bl1	2	CUBO	0	0	1	1336	1336	0
10	bl1	1	PANUELO	1	0	0	1500	_	1
10	bl1	1	JIRAFA	0	1	0	701	701	0
10	bl1	1	CERDO	1	0	0	740	740	0
10	bl1	1	RAMA	1	0	0	1237	_	1
10	bl1	2	PAN	1	1	1	1174	1174	0
10	bl1	2	COCODR	0	1	1	781	781	0
10	bl1	2	PELOTA	1	1	1	934	934	0
10	bl1	1	MARIPO	0	0	0	999	999	0
10	bl1	2	MELOC	0	0	1	1044	1044	0
10	bl2	1	FRESA	0	0	0	656	656	0
10	bl2	1	BHO	0	0	0	641	641	0
10	bl2	2	POMO	0	1	1	1245	_	1
10	bl2	2	LAPIZ	0	1	1	643	643	0
10	bl2	2	CUCHARA	0	1	1	725	725	0
10	bl2	2	PAJARO	1	0	1	1118	_	1
10	bl2	1	TELF	1	1	0	676	676	0
10	bl2	2	VIOL	0	1	1	758	758	0
10	bl2	2	QUESO	1	0	1	645	645	0
10	bl2	1	RBOL	1	1	0	652	652	0
10	bl2	2	ARDILLA	0	0	1	1916	_	1
10	bl2	2	CUCHIL	1	0	1	1113	1113	0
10	bl2	2	PATO	0	0	1	818	818	0
10	bl2	1	RAMA	1	0	0	1046	_	1
10	bl2	2	LECHUGA	0	0	1	1254	1254	0
10	bl2	1	MARIPO	0	0	0	643	643	0
10	bl2	1	OVEJA	0	1	0	1149	1149	0
10	bl2	2	RED	1	0	1	777	777	0
10	bl2	1	LLAVE	1	0	0	689	689	0
10	bl2	1	NARANJA	1	0	0	721	721	0
10	bl2	2	AVI	1	1	1	565	565	0
10	bl2	2	DRAG	0	1	1	960	960	0
10	bl2	1	CALCET	0	0	0	-3000	_	0
10	bl2	1	ZORRO	0	0	0	1030	_	1
10	bl2	2	MELOC	0	0	1	972	972	0
10	bl2	2	MESA	1	0	1	702	702	0
10	bl2	1	DEDO	1	0	0	651	651	0
10	bl2	2	ZANAHOR	0	0	1	1211	1211	0
10	bl2	2	CABALLO	1	1	1	755	755	0
10	bl2	2	CAMION	1	1	1	699	699	0
10	bl2	1	PEONZA	0	0	0	952	952	0
10	bl2	1	PAT	0	1	0	667	667	0
10	bl2	1	TENEDOR	0	0	0	-3000	_	0	1
10	bl2	1	OSO	1	1	0	760	760	0
10	bl2	2	GLOBO	1	1	1	720	720	0
10	bl2	2	HOJA	1	0	1	899	899	0
10	bl2	2	VELA	1	0	1	1019	1019	0
10	bl2	2	PLATO	1	1	1	727	727	0
10	bl2	2	CUBO	0	0	1	921	921	0
10	bl2	1	OJO	1	0	0	641	641	0
10	bl2	1	TANQUE	0	1	0	684	684	0
10	bl2	2	PAN	1	1	1	806	806	0
10	bl2	1	ESCOBA	0	1	0	873	873	0
10	bl2	1	CERDO	1	0	0	800	800	0
10	bl2	1	CAMA	1	0	0	637	637	0
10	bl2	2	COCODR	0	1	1	735	735	0
10	bl2	2	HUCHA	0	0	1	1040	1040	0
10	bl2	1	PLTN	0	1	0	687	687	0
10	bl2	2	PING	0	1	1	741	741	0
10	bl2	1	JIRAFA	0	1	0	709	709	0
10	bl2	1	VESTIDO	1	1	0	664	664	0
10	bl2	2	PELOTA	1	1	1	618	618	0
10	bl2	1	RELOJ	1	1	0	648	648	0
10	bl2	2	NARIZ	1	1	1	669	669	0
10	bl2	1	GUANTE	0	1	0	629	629	0
10	bl2	1	HACHA	0	0	0	764	764	0
10	bl2	2	GUSANO	0	0	1	1191	_	1
10	bl2	1	RAT	0	1	0	917	917	0
10	bl2	1	CASCO	1	1	0	656	656	0
10	bl2	2	ELEFANT	0	1	1	695	695	0
10	bl2	1	OREJA	1	1	0	697	697	0
10	bl2	1	PANUELO	1	0	0	1230	_	1
10	bl2	1	FALDA	1	1	0	698	698	0
10	bl2	2	GAFAS	1	0	1	679	679	0
10	bl3	1	GUANTE	0	1	0	507	507	0
10	bl3	1	RAMA	1	0	0	808	_	1
10	bl3	2	NARIZ	1	1	1	533	533	0
10	bl3	2	RED	1	0	1	790	790	0
10	bl3	1	ZORRO	0	0	0	924	_	1
10	bl3	2	PATO	0	0	1	699	699	0
10	bl3	1	NARANJA	1	0	0	692	692	0
10	bl3	1	RELOJ	1	1	0	589	589	0
10	bl3	1	OSO	1	1	0	629	629	0
10	bl3	1	CALCET	0	0	0	1132	1132	0
10	bl3	2	ELEFANT	0	1	1	651	651	0
10	bl3	2	ARDILLA	0	0	1	1019	_	1
10	bl3	2	CUCHIL	1	0	1	999	999	0
10	bl3	1	CASCO	1	1	0	641	641	0
10	bl3	2	GLOBO	1	1	1	650	650	0
10	bl3	1	VESTIDO	1	1	0	657	657	0
10	bl3	1	FALDA	1	1	0	1047	1047	0
10	bl3	1	RBOL	1	1	0	754	754	0
10	bl3	1	PANUELO	1	0	0	948	948	0
10	bl3	1	DEDO	1	0	0	773	773	0
10	bl3	1	BHO	0	0	0	710	710	0
10	bl3	1	TENEDOR	0	0	0	54	_	0	1
10	bl3	1	CAMA	1	0	0	703	703	0
10	bl3	1	PAT	0	1	0	839	839	0
10	bl3	2	PLATO	1	1	1	645	645	0
10	bl3	1	TANQUE	0	1	0	593	593	0
10	bl3	2	ZANAHOR	0	0	1	638	638	0
10	bl3	2	POMO	0	1	1	685	_	1
10	bl3	2	PING	0	1	1	662	662	0
10	bl3	2	HOJA	1	0	1	589	589	0
10	bl3	2	CUCHARA	0	1	1	608	608	0
10	bl3	1	TELF	1	1	0	490	490	0
10	bl3	2	DRAG	0	1	1	621	621	0
10	bl3	2	PAN	1	1	1	604	604	0
10	bl3	1	HACHA	0	0	0	607	607	0
10	bl3	2	MELOC	0	0	1	851	_	1
10	bl3	2	AVI	1	1	1	592	592	0
10	bl3	1	JIRAFA	0	1	0	619	619	0
10	bl3	1	RAT	0	1	0	644	644	0
10	bl3	2	CABALLO	1	1	1	805	805	0
10	bl3	2	VIOL	0	1	1	716	716	0
10	bl3	2	VELA	1	0	1	762	762	0
10	bl3	1	LLAVE	1	0	0	648	648	0
10	bl3	1	PEONZA	0	0	0	946	946	0
10	bl3	2	LAPIZ	0	1	1	620	620	0
10	bl3	1	ESCOBA	0	1	0	790	790	0
10	bl3	2	LECHUGA	0	0	1	685	685	0
10	bl3	1	FRESA	0	0	0	964	964	0
10	bl3	1	PLTN	0	1	0	986	986	0
10	bl3	1	OVEJA	0	1	0	962	962	0
10	bl3	2	HUCHA	0	0	1	851	851	0
10	bl3	1	CERDO	1	0	0	656	656	0
10	bl3	1	MARIPO	0	0	0	676	676	0
10	bl3	2	MESA	1	0	1	702	702	0
10	bl3	1	OREJA	1	1	0	737	737	0
10	bl3	2	GAFAS	1	0	1	643	643	0
10	bl3	1	OJO	1	0	0	646	646	0
10	bl3	2	PAJARO	1	0	1	814	_	1
10	bl3	2	CAMION	1	1	1	685	685	0
10	bl3	2	PELOTA	1	1	1	731	731	0
10	bl3	2	QUESO	1	0	1	700	700	0
10	bl3	2	CUBO	0	0	1	928	928	0
10	bl3	2	GUSANO	0	0	1	1307	_	1
10	bl3	2	COCODR	0	1	1	759	759	0
11	bl1	1	HACHA	0	0	0	590	_	1
11	bl1	1	TELF	1	1	0	647	647	0
11	bl1	1	ZORRO	0	0	0	611	611	0
11	bl1	3	NUBE	1	1	1	763	763	0
11	bl1	1	RELOJ	1	1	0	531	531	0
11	bl1	1	PLTN	0	1	0	509	509	0
11	bl1	3	SILLA	1	0	1	677	677	0
11	bl1	1	OVEJA	0	1	0	634	634	0
11	bl1	1	BHO	0	0	0	706	706	0
11	bl1	1	CALCET	0	0	0	931	931	0
11	bl1	3	UVA	0	0	1	897	897	0
11	bl1	3	LAGART	0	0	1	997	_	1
11	bl1	3	GATO	1	1	1	965	965	0
11	bl1	3	MANZANA	1	0	1	871	871	0
11	bl1	1	CASCO	1	1	0	792	792	0
11	bl1	1	NARANJA	1	0	0	865	865	0
11	bl1	3	SOMBR	1	0	1	751	_	1
11	bl1	1	TANQUE	0	1	0	1857	_	1
11	bl1	1	OREJA	1	1	0	659	659	0
11	bl1	3	SILBATO	0	0	1	786	786	0
11	bl1	1	ESCOBA	0	1	0	622	622	0
11	bl1	3	CAMELLO	0	1	1	641	641	0
11	bl1	1	GUANTE	0	1	0	672	672	0
11	bl1	1	FALDA	1	1	0	725	725	0
11	bl1	3	BOLSIL	1	0	1	1088	_	1
11	bl1	1	OSO	1	1	0	812	812	0
11	bl1	3	MARTIL	0	1	1	555	555	0
11	bl1	1	LLAVE	1	0	0	802	802	0
11	bl1	1	FRESA	0	0	0	783	783	0
11	bl1	1	DEDO	1	0	0	555	555	0
11	bl1	1	MARIPO	0	0	0	704	704	0
11	bl1	3	HUEVO	1	0	1	772	772	0
11	bl1	1	CERDO	1	0	0	649	649	0
11	bl1	1	OJO	1	0	0	619	619	0
11	bl1	1	RAT	0	1	0	627	627	0
11	bl1	1	RBOL	1	1	0	719	719	0
11	bl1	1	JIRAFA	0	1	0	744	744	0
11	bl1	1	TENEDOR	0	0	0	697	697	0
11	bl1	3	MUELA	0	0	1	779	_	1
11	bl1	3	BANCO	1	1	1	645	645	0
11	bl1	3	PINCEL	0	1	1	715	715	0
11	bl1	3	CAJA	1	1	1	665	665	0
11	bl1	1	PAT	0	1	0	1137	_	1
11	bl1	3	BOMBIL	0	1	1	1208	_	1
11	bl1	3	RANA	0	0	1	619	619	0
11	bl1	3	ANILLO	1	1	1	699	699	0
11	bl1	3	ESCRIT	0	1	1	1351	1351	0
11	bl1	1	RAMA	1	0	0	951	951	0
11	bl1	3	CEPILLO	0	0	1	1032	1032	0
11	bl1	1	CAMA	1	0	0	1078	1078	0
11	bl1	1	VESTIDO	1	1	0	862	862	0
11	bl1	3	GRIFO	0	0	1	783	783	0
11	bl1	3	SARTEN	0	0	1	858	858	0
11	bl1	1	PEONZA	0	0	0	1208	1208	0
11	bl1	3	PERRO	1	0	1	866	866	0
11	bl1	3	TIGRE	0	1	1	684	684	0
11	bl1	3	CINTUR	1	1	1	847	847	0
11	bl1	3	LLUVIA	1	0	1	892	892	0
11	bl1	3	TRINEO	0	1	1	1996	1996	0
11	bl1	3	BRAZO	1	1	1	847	847	0
11	bl1	3	VENTANA	1	0	1	844	844	0
11	bl1	3	FLOR	1	1	1	559	559	0
11	bl1	1	PANUELO	1	0	0	1026	1026	0
11	bl1	3	HORMIGA	0	1	1	1053	1053	0
11	bl2	1	FRESA	0	0	0	559	559	0
11	bl2	1	OJO	1	0	0	647	647	0
11	bl2	1	PANUELO	1	0	0	571	571	0
11	bl2	1	BHO	0	0	0	577	577	0
11	bl2	3	SOMBR	1	0	1	498	498	0
11	bl2	1	LLAVE	1	0	0	561	561	0
11	bl2	1	NARANJA	1	0	0	916	916	0
11	bl2	3	CAMELLO	0	1	1	529	529	0
11	bl2	1	ZORRO	0	0	0	638	638	0
11	bl2	1	OSO	1	1	0	568	568	0
11	bl2	1	CASCO	1	1	0	1037	_	1
11	bl2	3	SILBATO	0	0	1	803	803	0
11	bl2	3	CAJA	1	1	1	595	595	0
11	bl2	3	BOLSIL	1	0	1	1005	1005	0
11	bl2	1	MARIPO	0	0	0	626	626	0
[truncated: 3,761 more rows]

## Sheet: Catalan (L2 training phase)
subject	repetition	stimulus list	item	frequency	cognate status	RT	RTs above 100 ms without errors	incorrect	voice key error
1	1	1	casc	1	1	698	698	0
1	1	1	taronja	1	0	867	867	0
1	1	1	mocador	1	0	622	622	0
1	1	3	cadira	1	0	577	577	0
1	1	1	ratolí	0	1	595	595	0
1	1	1	branca	1	0	720	720	0
1	1	1	telèfon	1	1	484	484	0
1	1	3	martell	0	1	496	496	0
1	1	1	orella	1	1	492	492	0
1	1	1	porc	1	0	438	438	0
1	1	1	escombra	0	1	682	682	0
1	1	1	patí	0	1	519	519	0
1	1	3	cinturó	1	1	586	586	0
1	1	3	raspall	0	0	559	559	0
1	1	3	núvol	1	1	542	542	0
1	1	3	gat	1	1	540	540	0
1	1	1	forquilla	0	0	626	626	0
1	1	3	granota	0	0	775	775	0
1	1	1	plàtan	0	1	541	541	0
1	1	3	camell	0	1	590	590	0
1	1	3	xiulet	0	0	625	625	0
1	1	3	escriptori	0	1	744	744	0
1	1	3	butxaca	1	0	528	528	0
1	1	3	ou	1	0	518	518	0
1	1	1	vestit	1	1	544	544	0
1	1	1	llit	1	0	541	541	0
1	1	3	pluja	1	0	683	_	1
1	1	1	papallona	0	0	646	646	0
1	1	3	bombeta	0	1	569	569	0
1	1	1	arbre	1	1	597	597	0
1	1	1	dit	1	0	586	586	0
1	1	3	finestra	1	0	371	371	0
1	1	3	poma	1	0	580	580	0
1	1	3	sargantana	0	0	577	577	0
1	1	1	destral	0	0	569	_	1
1	1	1	baldufa	0	0	976	976	0
1	1	3	braç	1	1	494	494	0
1	1	3	tigre	0	1	494	494	0
1	1	1	clau	1	0	612	612	0
1	1	3	aixeta	0	0	652	652	0
1	1	3	gos	1	0	494	494	0
1	1	1	girafa	0	1	515	515	0
1	1	3	caixa	1	1	450	450	0
1	1	1	mitjó	0	0	531	531	0
1	1	3	formiga	0	1	392	392	0
1	1	1	faldilla	1	1	473	473	0
1	1	3	trineu	0	1	649	649	0
1	1	1	tanc	0	1	525	525	0
1	1	3	pinzell	0	1	558	558	0
1	1	1	guineu	0	0	694	694	0
1	1	3	anell	1	1	574	574	0
1	1	1	ull	1	0	570	570	0
1	1	3	flor	1	1	531	531	0
1	1	3	paella	0	0	384	384	0
1	1	1	guant	0	1	619	619	0
1	1	3	barret	1	0	540	540	0
1	1	1	mussol	0	0	445	445	0
1	1	1	ovella	0	1	498	498	0
1	1	3	banc	1	1	410	410	0
1	1	1	rellotge	1	1	505	505	0
1	1	1	ós	1	1	437	437	0
1	1	3	queixal	0	0	604	604	0
1	1	1	maduixa	0	0	509	509	0
1	1	3	raïm	0	0	532	532	0
1	2	3	caixa	1	1	515	515	0
1	2	1	llit	1	0	458	458	0
1	2	1	guineu	0	0	418	418	0
1	2	1	dit	1	0	545	545	0
1	2	1	plàtan	0	1	441	441	0
1	2	1	mocador	1	0	448	448	0
1	2	1	branca	1	0	566	566	0
1	2	3	gos	1	0	448	448	0
1	2	3	tigre	0	1	463	463	0
1	2	1	baldufa	0	0	557	557	0
1	2	3	butxaca	1	0	573	573	0
1	2	1	girafa	0	1	477	477	0
1	2	1	ull	1	0	369	369	0
1	2	1	mussol	0	0	399	399	0
1	2	3	cinturó	1	1	481	481	0
1	2	3	poma	1	0	464	464	0
1	2	3	granota	0	0	339	339	0
1	2	3	flor	1	1	301	301	0
1	2	1	faldilla	1	1	476	476	0
1	2	3	núvol	1	1	233	233	0
1	2	1	vestit	1	1	421	421	0
1	2	3	sargantana	0	0	461	461	0
1	2	3	formiga	0	1	430	430	0
1	2	1	porc	1	0	369	369	0
1	2	1	patí	0	1	395	395	0
1	2	3	pinzell	0	1	601	601	0
1	2	3	raspall	0	0	527	527	0
1	2	1	orella	1	1	676	676	0
1	2	3	barret	1	0	439	439	0
1	2	3	anell	1	1	445	445	0
1	2	3	camell	0	1	466	466	0
1	2	1	rellotge	1	1	555	555	0
1	2	1	escombra	0	1	453	453	0
1	2	3	cadira	1	0	320	320	0
1	2	1	papallona	0	0	449	449	0
1	2	1	destral	0	0	407	_	1
1	2	3	queixal	0	0	429	429	0
1	2	1	telèfon	1	1	439	439	0
1	2	3	pluja	1	0	461	461	0
1	2	3	finestra	1	0	438	438	0
1	2	1	ovella	0	1	404	404	0
1	2	3	xiulet	0	0	463	463	0
1	2	1	casc	1	1	453	453	0
1	2	3	escriptori	0	1	502	502	0
1	2	1	guant	0	1	476	476	0
1	2	1	maduixa	0	0	516	516	0
1	2	3	bombeta	0	1	505	505	0
1	2	1	clau	1	0	474	474	0
1	2	3	trineu	0	1	468	468	0
1	2	3	paella	0	0	527	527	0
1	2	3	martell	0	1	499	499	0
1	2	1	ratolí	0	1	466	466	0
1	2	1	arbre	1	1	366	366	0
1	2	3	raïm	0	0	366	366	0
1	2	1	tanc	0	1	362	362	0
1	2	3	ou	1	0	422	422	0
1	2	3	banc	1	1	421	421	0
1	2	3	gat	1	1	262	262	0
1	2	1	ós	1	1	356	356	0
1	2	1	mitjó	0	0	440	440	0
1	2	1	forquilla	0	0	416	416	0
1	2	3	aixeta	0	0	382	382	0
1	2	1	taronja	1	0	403	403	0
1	2	3	braç	1	1	429	429	0
1	3	3	flor	1	1	480	480	0
1	3	3	caixa	1	1	381	381	0
1	3	3	tigre	0	1	429	429	0
1	3	3	formiga	0	1	511	511	0
1	3	3	martell	0	1	462	462	0
1	3	1	llit	1	0	514	514	0
1	3	1	mocador	1	0	382	382	0
1	3	3	bombeta	0	1	379	379	0
1	3	1	destral	0	0	439	_	1
1	3	3	cinturó	1	1	453	453	0
1	3	1	porc	1	0	460	460	0
1	3	3	gos	1	0	350	350	0
1	3	3	raïm	0	0	332	332	0
1	3	1	mussol	0	0	430	430	0
1	3	1	maduixa	0	0	470	470	0
1	3	1	clau	1	0	352	352	0
1	3	1	taronja	1	0	465	465	0
1	3	1	ull	1	0	362	362	0
1	3	1	rellotge	1	1	536	536	0
1	3	3	granota	0	0	478	478	0
1	3	1	tanc	0	1	347	347	0
1	3	3	banc	1	1	454	454	0
1	3	3	queixal	0	0	487	487	0
1	3	3	finestra	1	0	483	483	0
1	3	3	butxaca	1	0	521	521	0
1	3	1	arbre	1	1	482	482	0
1	3	3	escriptori	0	1	448	448	0
1	3	3	ou	1	0	470	470	0
1	3	3	trineu	0	1	498	498	0
1	3	3	xiulet	0	0	494	494	0
1	3	1	guant	0	1	475	475	0
1	3	3	camell	0	1	406	406	0
1	3	1	girafa	0	1	445	445	0
1	3	1	plàtan	0	1	327	327	0
1	3	1	ratolí	0	1	366	366	0
1	3	1	branca	1	0	445	445	0
1	3	3	raspall	0	0	460	460	0
1	3	1	papallona	0	0	419	419	0
1	3	1	ós	1	1	360	360	0
1	3	1	vestit	1	1	364	364	0
1	3	3	barret	1	0	401	401	0
1	3	1	guineu	0	0	394	_	1
1	3	3	núvol	1	1	407	407	0
1	3	3	cadira	1	0	463	463	0
1	3	3	paella	0	0	463	463	0
1	3	1	mitjó	0	0	456	456	0
1	3	1	faldilla	1	1	517	517	0
1	3	1	escombra	0	1	484	484	0
1	3	1	baldufa	0	0	435	435	0
1	3	3	aixeta	0	0	469	469	0
1	3	1	ovella	0	1	478	478	0
1	3	3	pinzell	0	1	430	430	0
1	3	3	sargantana	0	0	549	549	0
1	3	3	poma	1	0	474	474	0
1	3	1	dit	1	0	483	483	0
1	3	1	forquilla	0	0	586	586	0
1	3	3	gat	1	1	463	463	0
1	3	3	pluja	1	0	449	449	0
1	3	3	anell	1	1	327	327	0
1	3	1	casc	1	1	367	367	0
1	3	3	braç	1	1	433	433	0
1	3	1	orella	1	1	466	466	0
1	3	1	telèfon	1	1	444	444	0
1	3	1	patí	0	1	421	421	0
2	1	2	camió	1	1	776	776	0
2	1	2	formatge	1	0	297	297	0
2	1	2	taula	1	0	244	244	0
2	1	1	guineu	0	0	457	457	0
2	1	1	mussol	0	0	443	443	0
2	1	2	llapis	0	1	396	396	0
2	1	2	cavall	1	1	393	393	0
2	1	2	pilota	1	1	379	379	0
2	1	1	maduixa	0	0	404	404	0
2	1	1	arbre	1	1	438	438	0
2	1	2	globus	1	1	431	431	0
2	1	2	pastanaga	0	0	74	_	0
2	1	1	ull	1	0	434	434	0
2	1	2	pingüí	0	1	392	392	0
2	1	1	baldufa	0	0	383	383	0
2	1	2	ànec	0	0	414	414	0
2	1	1	casc	1	1	375	375	0
2	1	1	dit	1	0	340	340	0
2	1	1	orella	1	1	374	374	0
2	1	2	cullera	0	1	412	412	0
2	1	1	mocador	1	0	397	397	0
2	1	2	espelma	1	0	389	389	0
2	1	2	cuc	0	0	380	380	0
2	1	2	violí	0	1	397	397	0
2	1	1	ós	1	1	444	444	0
2	1	1	porc	1	0	358	358	0
2	1	1	girafa	0	1	410	410	0
2	1	1	escombra	0	1	348	348	0
2	1	2	elefant	0	1	348	348	0
2	1	2	drac	0	1	360	360	0
2	1	2	ulleres	1	0	414	414	0
2	1	2	esquirol	0	0	403	403	0
2	1	2	galleda	0	0	383	383	0
2	1	2	fulla	1	0	416	416	0
2	1	1	papallona	0	0	364	364	0
2	1	1	mitjó	0	0	395	395	0
2	1	2	pa	1	1	354	354	0
2	1	1	ratolí	0	1	420	420	0
2	1	1	faldilla	1	1	391	391	0
2	1	2	xarxa	1	0	419	419	0
2	1	1	rellotge	1	1	379	379	0
2	1	1	tanc	0	1	417	417	0
2	1	2	avió	1	1	413	413	0
2	1	1	forquilla	0	0	390	390	0
2	1	1	clau	1	0	433	433	0
2	1	2	ocell	1	0	432	432	0
2	1	1	llit	1	0	389	389	0
2	1	2	cocodril	0	1	402	402	0
2	1	2	enciam	0	0	466	466	0
2	1	1	plàtan	0	1	526	526	0
2	1	2	préssec	0	0	422	422	0
2	1	2	ganivet	1	0	386	386	0
2	1	2	pom	0	1	404	404	0
2	1	1	destral	0	0	372	372	0
2	1	1	branca	1	0	401	401	0
2	1	1	patí	0	1	517	517	0
2	1	1	guant	0	1	411	411	0
2	1	2	plat	1	1	460	460	0
2	1	1	vestit	1	1	401	401	0
2	1	1	ovella	0	1	344	344	0
2	1	1	telèfon	1	1	385	385	0
2	1	2	guardiola	0	0	407	407	0
2	1	1	taronja	1	0	369	369	0
2	1	2	nas	1	1	417	417	0
2	2	2	elefant	0	1	925	925	0
2	2	2	xarxa	1	0	410	410	0
2	2	2	fulla	1	0	433	433	0
2	2	2	taula	1	0	387	387	0
2	2	1	mitjó	0	0	450	450	0
2	2	2	pom	0	1	356	356	0
2	2	2	esquirol	0	0	338	338	0
2	2	1	baldufa	0	0	354	354	0
2	2	2	ulleres	1	0	363	363	0
2	2	1	maduixa	0	0	398	398	0
2	2	2	ocell	1	0	388	388	0
2	2	1	dit	1	0	455	455	0
2	2	2	espelma	1	0	380	380	0
2	2	2	pilota	1	1	375	375	0
2	2	1	ovella	0	1	379	379	0
2	2	1	porc	1	0	349	349	0
2	2	1	ratolí	0	1	367	367	0
2	2	1	casc	1	1	329	329	0
2	2	1	guant	0	1	348	348	0
2	2	2	camió	1	1	364	364	0
2	2	2	llapis	0	1	383	383	0
2	2	1	ull	1	0	357	357	0
2	2	1	taronja	1	0	303	303	0
2	2	1	arbre	1	1	348	348	0
2	2	1	tanc	0	1	345	345	0
2	2	2	violí	0	1	371	371	0
2	2	2	globus	1	1	342	342	0
2	2	2	enciam	0	0	399	399	0
2	2	2	guardiola	0	0	413	413	0
2	2	2	ànec	0	0	383	383	0
2	2	1	vestit	1	1	372	372	0
2	2	1	escombra	0	1	399	399	0
2	2	2	formatge	1	0	472	472	0
2	2	1	faldilla	1	1	403	403	0
2	2	1	forquilla	0	0	420	420	0
2	2	2	plat	1	1	397	397	0
2	2	1	clau	1	0	421	421	0
2	2	2	pingüí	0	1	397	397	0
2	2	2	drac	0	1	371	371	0
2	2	2	galleda	0	0	377	377	0
2	2	1	telèfon	1	1	349	349	0
2	2	1	guineu	0	0	444	444	0
2	2	2	cavall	1	1	399	399	0
2	2	1	mocador	1	0	388	388	0
2	2	2	ganivet	1	0	405	405	0
2	2	1	mussol	0	0	380	380	0
2	2	2	pastanaga	0	0	419	419	0
2	2	1	llit	1	0	380	380	0
2	2	2	cullera	0	1	388	388	0
2	2	2	avió	1	1	356	356	0
2	2	1	rellotge	1	1	364	364	0
2	2	2	préssec	0	0	325	325	0
2	2	1	girafa	0	1	324	324	0
2	2	1	plàtan	0	1	342	342	0
2	2	1	papallona	0	0	332	332	0
2	2	2	nas	1	1	321	321	0
2	2	1	ós	1	1	383	383	0
2	2	1	branca	1	0	392	392	0
2	2	2	cuc	0	0	360	360	0
2	2	1	patí	0	1	395	395	0
2	2	2	cocodril	0	1	379	379	0
2	2	1	destral	0	0	418	418	0
2	2	1	orella	1	1	420	420	0
2	2	2	pa	1	1	470	470	0
2	3	1	papallona	0	0	365	365	0
2	3	1	destral	0	0	345	345	0
2	3	2	llapis	0	1	379	379	0
2	3	1	plàtan	0	1	341	341	0
2	3	2	camió	1	1	328	328	0
2	3	1	vestit	1	1	345	345	0
2	3	1	porc	1	0	327	327	0
2	3	1	girafa	0	1	351	351	0
2	3	2	pingüí	0	1	379	379	0
2	3	1	casc	1	1	368	368	0
2	3	1	llit	1	0	317	317	0
2	3	2	elefant	0	1	310	310	0
2	3	2	taula	1	0	347	347	0
2	3	1	maduixa	0	0	345	345	0
2	3	1	ull	1	0	375	375	0
2	3	2	cullera	0	1	321	321	0
2	3	1	arbre	1	1	359	359	0
2	3	2	pastanaga	0	0	330	330	0
2	3	1	faldilla	1	1	390	390	0
2	3	2	ànec	0	0	398	398	0
2	3	1	rellotge	1	1	364	364	0
2	3	2	pilota	1	1	363	363	0
2	3	2	cocodril	0	1	388	388	0
2	3	2	préssec	0	0	392	392	0
2	3	1	ratolí	0	1	383	383	0
2	3	1	baldufa	0	0	379	379	0
2	3	1	taronja	1	0	355	355	0
2	3	1	telèfon	1	1	359	359	0
2	3	2	ulleres	1	0	372	372	0
2	3	1	clau	1	0	380	380	0
2	3	2	pa	1	1	374	374	0
2	3	2	drac	0	1	405	405	0
2	3	1	ovella	0	1	392	392	0
2	3	1	mitjó	0	0	379	379	0
2	3	2	nas	1	1	372	372	0
2	3	2	galleda	0	0	369	369	0
2	3	2	guardiola	0	0	425	425	0
2	3	1	orella	1	1	441	441	0
2	3	2	ganivet	1	0	419	419	0
2	3	1	branca	1	0	420	420	0
2	3	1	patí	0	1	443	443	0
2	3	2	globus	1	1	416	416	0
2	3	2	violí	0	1	371	371	0
2	3	1	mocador	1	0	400	400	0
2	3	2	pom	0	1	371	371	0
2	3	2	esquirol	0	0	372	372	0
2	3	2	xarxa	1	0	337	337	0
2	3	1	guant	0	1	361	361	0
2	3	1	ós	1	1	380	380	0
2	3	2	cavall	1	1	25	_	0
2	3	2	fulla	1	0	309	309	0
2	3	1	forquilla	0	0	291	291	0
2	3	1	dit	1	0	320	320	0
2	3	2	formatge	1	0	370	370	0
2	3	2	enciam	0	0	370	370	0
2	3	1	mussol	0	0	342	342	0
2	3	1	tanc	0	1	331	331	0
2	3	2	plat	1	1	352	352	0
2	3	2	cuc	0	0	369	369	0
2	3	2	avió	1	1	398	398	0
2	3	2	espelma	1	0	348	348	0
2	3	1	guineu	0	0	350	350	0
2	3	2	ocell	1	0	364	364	0
2	3	1	escombra	0	1	358	358	0
3	1	1	orella	1	1	1054	1054	0
3	1	2	espelma	1	0	529	529	0
3	1	2	cullera	0	1	647	647	0
3	1	1	guant	0	1	530	530	0
3	1	2	esquirol	0	0	526	526	0
3	1	2	préssec	0	0	495	495	0
3	1	1	porc	1	0	502	502	0
3	1	2	pastanaga	0	0	531	531	0
3	1	1	mocador	1	0	634	634	0
3	1	1	ovella	0	1	270	270	0
3	1	1	casc	1	1	473	473	0
3	1	1	maduixa	0	0	508	508	0
3	1	2	llapis	0	1	433	433	0
3	1	1	destral	0	0	481	481	0
3	1	2	camió	1	1	464	464	0
3	1	1	ratolí	0	1	496	496	0
3	1	2	ànec	0	0	456	456	0
3	1	2	nas	1	1	425	425	0
3	1	1	branca	1	0	483	483	0
3	1	2	ganivet	1	0	437	437	0
3	1	1	ull	1	0	440	440	0
3	1	2	globus	1	1	454	454	0
3	1	2	avió	1	1	401	401	0
3	1	1	baldufa	0	0	413	413	0
3	1	1	guineu	0	0	479	479	0
3	1	1	clau	1	0	424	424	0
3	1	2	taula	1	0	425	425	0
3	1	2	cocodril	0	1	440	440	0
3	1	1	ós	1	1	286	286	0
3	1	2	galleda	0	0	446	446	0
3	1	2	pa	1	1	404	404	0
3	1	1	taronja	1	0	462	462	0
3	1	2	xarxa	1	0	407	407	0
3	1	1	arbre	1	1	409	409	0
3	1	1	plàtan	0	1	444	444	0
3	1	2	pingüí	0	1	435	435	0
3	1	1	faldilla	1	1	399	399	0
3	1	1	patí	0	1	359	359	0
3	1	2	guardiola	0	0	301	301	0
3	1	2	formatge	1	0	424	424	0
3	1	2	fulla	1	0	395	395	0
3	1	1	mitjó	0	0	227	227	0
3	1	1	papallona	0	0	320	320	0
3	1	1	mussol	0	0	407	407	0
3	1	2	drac	0	1	261	261	0
3	1	2	elefant	0	1	526	526	0
3	1	2	ulleres	1	0	410	410	0
3	1	2	pilota	1	1	462	462	0
3	1	2	ocell	1	0	387	387	0
3	1	2	enciam	0	0	426	426	0
3	1	2	pom	0	1	451	451	0
3	1	1	llit	1	0	503	503	0
3	1	2	cavall	1	1	440	440	0
3	1	2	cuc	0	0	433	433	0
3	1	1	rellotge	1	1	237	237	0
3	1	1	dit	1	0	436	436	0
3	1	1	girafa	0	1	422	422	0
3	1	1	escombra	0	1	418	418	0
3	1	2	plat	1	1	402	402	0
3	1	2	violí	0	1	236	236	0
3	1	1	forquilla	0	0	419	419	0
3	1	1	vestit	1	1	315	315	0
3	1	1	tanc	0	1	424	424	0
3	1	1	telèfon	1	1	423	423	0
3	2	2	enciam	0	0	971	971	0
3	2	2	cuc	0	0	240	240	0
3	2	2	guardiola	0	0	421	421	0
3	2	2	camió	1	1	447	447	0
3	2	2	drac	0	1	301	301	0
3	2	2	violí	0	1	393	393	0
3	2	2	pingüí	0	1	427	427	0
3	2	2	avió	1	1	319	319	0
3	2	1	orella	1	1	305	305	0
3	2	2	globus	1	1	390	390	0
3	2	2	ànec	0	0	287	287	0
3	2	1	faldilla	1	1	248	248	0
3	2	1	escombra	0	1	378	378	0
3	2	2	ulleres	1	0	387	387	0
3	2	2	esquirol	0	0	406	406	0
3	2	1	ós	1	1	365	365	0
3	2	1	ovella	0	1	382	382	0
3	2	1	guineu	0	0	353	353	0
3	2	2	xarxa	1	0	355	355	0
3	2	1	mocador	1	0	370	370	0
3	2	2	pa	1	1	366	366	0
3	2	2	nas	1	1	409	409	0
3	2	1	clau	1	0	393	393	0
3	2	1	llit	1	0	400	400	0
3	2	2	cavall	1	1	398	398	0
3	2	1	vestit	1	1	339	339	0
3	2	2	formatge	1	0	375	375	0
3	2	1	casc	1	1	314	314	0
3	2	1	maduixa	0	0	317	317	0
3	2	1	forquilla	0	0	312	312	0
3	2	1	guant	0	1	354	354	0
3	2	1	plàtan	0	1	368	368	0
3	2	1	papallona	0	0	357	357	0
3	2	1	rellotge	1	1	324	324	0
3	2	2	taula	1	0	429	429	0
3	2	1	branca	1	0	429	429	0
3	2	1	ull	1	0	380	380	0
3	2	1	mussol	0	0	226	226	0
3	2	2	elefant	0	1	394	394	0
3	2	2	cullera	0	1	395	395	0
3	2	1	ratolí	0	1	423	423	0
3	2	1	tanc	0	1	352	352	0
3	2	2	llapis	0	1	410	410	0
3	2	2	plat	1	1	443	443	0
3	2	1	telèfon	1	1	378	378	0
3	2	2	fulla	1	0	383	383	0
3	2	1	destral	0	0	369	369	0
3	2	2	cocodril	0	1	441	441	0
3	2	2	préssec	0	0	409	409	0
3	2	2	ocell	1	0	411	411	0
3	2	1	girafa	0	1	391	391	0
3	2	2	galleda	0	0	395	395	0
3	2	1	taronja	1	0	277	277	0
3	2	1	patí	0	1	389	389	0
3	2	1	arbre	1	1	407	407	0
3	2	1	baldufa	0	0	421	421	0
3	2	2	pastanaga	0	0	255	255	0
3	2	1	mitjó	0	0	395	395	0
3	2	1	porc	1	0	384	384	0
3	2	2	pilota	1	1	343	343	0
3	2	2	pom	0	1	382	382	0
3	2	2	ganivet	1	0	404	404	0
3	2	2	espelma	1	0	305	305	0
3	2	1	dit	1	0	387	387	0
3	3	1	rellotge	1	1	392	392	0
3	3	2	ulleres	1	0	368	368	0
3	3	1	guineu	0	0	373	373	0
3	3	2	cuc	0	0	341	341	0
3	3	1	papallona	0	0	367	367	0
3	3	2	avió	1	1	384	384	0
3	3	1	casc	1	1	383	383	0
3	3	1	plàtan	0	1	420	420	0
3	3	1	forquilla	0	0	410	410	0
3	3	2	llapis	0	1	381	381	0
3	3	2	ganivet	1	0	397	397	0
3	3	2	ocell	1	0	394	394	0
3	3	2	elefant	0	1	311	311	0
3	3	1	llit	1	0	230	230	0
3	3	1	baldufa	0	0	403	403	0
3	3	2	taula	1	0	352	352	0
3	3	2	guardiola	0	0	377	377	0
3	3	2	pa	1	1	317	317	0
3	3	2	plat	1	1	341	341	0
3	3	2	pom	0	1	123	123	0
3	3	2	cullera	0	1	336	336	0
3	3	2	espelma	1	0	353	353	0
3	3	1	ovella	0	1	1	_	0
3	3	1	ull	1	0	388	388	0
3	3	1	faldilla	1	1	368	368	0
3	3	2	formatge	1	0	329	_	1
3	3	2	violí	0	1	370	370	0
3	3	2	globus	1	1	389	389	0
3	3	2	cocodril	0	1	404	404	0
3	3	2	drac	0	1	398	398	0
3	3	1	clau	1	0	411	411	0
3	3	1	branca	1	0	408	408	0
3	3	1	telèfon	1	1	421	421	0
3	3	1	ós	1	1	400	400	0
3	3	2	pilota	1	1	437	437	0
3	3	2	esquirol	0	0	372	372	0
3	3	1	mussol	0	0	386	386	0
3	3	1	maduixa	0	0	445	445	0
3	3	1	orella	1	1	256	256	0
3	3	2	xarxa	1	0	516	516	0
3	3	1	escombra	0	1	416	416	0
3	3	1	taronja	1	0	396	396	0
3	3	1	destral	0	0	416	416	0
3	3	1	dit	1	0	407	407	0
3	3	1	guant	0	1	388	388	0
3	3	2	préssec	0	0	161	161	0
3	3	1	vestit	1	1	350	350	0
3	3	1	ratolí	0	1	373	373	0
3	3	1	girafa	0	1	381	381	0
3	3	2	fulla	1	0	371	371	0
3	3	1	arbre	1	1	376	376	0
3	3	1	tanc	0	1	394	394	0
3	3	2	galleda	0	0	350	350	0
3	3	2	pingüí	0	1	384	384	0
3	3	2	enciam	0	0	407	407	0
3	3	1	porc	1	0	395	395	0
3	3	2	cavall	1	1	405	405	0
3	3	2	nas	1	1	421	421	0
3	3	2	camió	1	1	346	346	0
3	3	1	mocador	1	0	414	414	0
3	3	2	pastanaga	0	0	266	266	0
3	3	1	mitjó	0	0	411	411	0
3	3	1	patí	0	1	396	396	0
3	3	2	ànec	0	0	346	346	0
4	1	2	esquirol	0	0	1575	1575	0
4	1	2	espelma	1	0	823	823	0
4	1	2	enciam	0	0	1196	1196	0
4	1	3	ou	1	0	729	729	0
4	1	3	butxaca	1	0	1384	1384	0
4	1	2	violí	0	1	792	792	0
4	1	2	fulla	1	0	654	654	0
4	1	3	pinzell	0	1	653	653	0
4	1	2	pa	1	1	1022	_	1
4	1	3	cinturó	1	1	915	915	0
4	1	3	xiulet	0	0	821	821	0
4	1	3	braç	1	1	528	528	0
4	1	2	avió	1	1	823	_	1
4	1	3	gat	1	1	589	589	0
4	1	2	pingüí	0	1	591	591	0
4	1	3	martell	0	1	653	653	0
4	1	3	finestra	1	0	1027	1027	0
4	1	2	cocodril	0	1	604	604	0
4	1	2	drac	0	1	585	585	0
4	1	3	caixa	1	1	654	654	0
4	1	2	cavall	1	1	577	577	0
4	1	2	formatge	1	0	862	862	0
4	1	2	pom	0	1	1177	1177	0
4	1	2	ànec	0	0	636	636	0
4	1	2	galleda	0	0	586	586	0
4	1	3	raïm	0	0	896	896	0
4	1	3	aixeta	0	0	919	919	0
4	1	3	bombeta	0	1	693	693	0
4	1	2	guardiola	0	0	738	738	0
4	1	3	trineu	0	1	703	703	0
4	1	3	poma	1	0	567	567	0
4	1	3	raspall	0	0	622	622	0
4	1	2	cullera	0	1	538	538	0
4	1	3	gos	1	0	564	564	0
4	1	3	banc	1	1	574	574	0
4	1	2	nas	1	1	631	631	0
4	1	3	formiga	0	1	584	584	0
4	1	2	globus	1	1	589	589	0
4	1	3	flor	1	1	518	518	0
4	1	2	préssec	0	0	535	535	0
4	1	2	elefant	0	1	582	582	0
4	1	3	núvol	1	1	524	524	0
4	1	3	barret	1	0	531	531	0
4	1	3	cadira	1	0	541	541	0
4	1	3	paella	0	0	692	692	0
4	1	3	tigre	0	1	601	601	0
4	1	3	queixal	0	0	579	579	0
4	1	2	pastanaga	0	0	551	551	0
4	1	2	ulleres	1	0	660	660	0
4	1	3	pluja	1	0	1811	_	1
4	1	2	pilota	1	1	748	748	0
4	1	3	granota	0	0	809	809	0
4	1	2	ocell	1	0	722	722	0
4	1	2	plat	1	1	745	745	0
4	1	2	cuc	0	0	632	632	0
4	1	2	ganivet	1	0	810	810	0
4	1	3	escriptori	0	1	833	833	0
4	1	2	taula	1	0	876	876	0
4	1	2	xarxa	1	0	1035	1035	0
4	1	3	anell	1	1	701	701	0
4	1	3	camell	0	1	714	714	0
4	1	3	sargantana	0	0	515	515	0
4	1	2	llapis	0	1	552	552	0
4	1	2	camió	1	1	593	593	0
4	2	3	queixal	0	0	-2000	_	0
4	2	2	pa	1	1	1104	_	1
4	2	2	pingüí	0	1	621	621	0
4	2	3	camell	0	1	441	441	0
4	2	2	cullera	0	1	647	647	0
4	2	3	granota	0	0	579	579	0
4	2	2	ànec	0	0	713	713	0
4	2	3	caixa	1	1	597	597	0
4	2	2	camió	1	1	530	530	0
4	2	3	anell	1	1	1027	1027	0
4	2	3	formiga	0	1	739	739	0
4	2	3	raïm	0	0	1467	1467	0
4	2	2	formatge	1	0	795	795	0
4	2	2	préssec	0	0	587	587	0
4	2	2	elefant	0	1	549	549	0
4	2	2	nas	1	1	598	598	0
4	2	3	pluja	1	0	1050	_	1
4	2	2	fulla	1	0	633	633	0
4	2	3	poma	1	0	666	666	0
4	2	2	espelma	1	0	715	715	0
4	2	2	enciam	0	0	871	871	0
4	2	3	núvol	1	1	560	560	0
4	2	2	ocell	1	0	695	695	0
4	2	3	braç	1	1	624	624	0
4	2	3	banc	1	1	583	583	0
4	2	3	cadira	1	0	673	673	0
4	2	2	ganivet	1	0	527	527	0
4	2	3	gos	1	0	505	505	0
4	2	3	martell	0	1	597	597	0
4	2	3	barret	1	0	540	540	0
4	2	2	cavall	1	1	538	538	0
4	2	3	ou	1	0	569	569	0
4	2	2	ulleres	1	0	632	632	0
4	2	2	cocodril	0	1	762	_	1
4	2	2	globus	1	1	564	564	0
4	2	2	violí	0	1	535	535	0
4	2	2	galleda	0	0	570	570	0
4	2	2	pastanaga	0	0	654	654	0
4	2	3	cinturó	1	1	631	631	0
4	2	3	flor	1	1	608	608	0
4	2	2	llapis	0	1	639	639	0
4	2	3	raspall	0	0	580	580	0
4	2	3	pinzell	0	1	475	475	0
4	2	3	sargantana	0	0	531	531	0
4	2	3	aixeta	0	0	557	557	0
4	2	3	escriptori	0	1	539	539	0
4	2	3	finestra	1	0	488	488	0
4	2	3	butxaca	1	0	574	574	0
4	2	2	pilota	1	1	568	568	0
4	2	2	avió	1	1	572	572	0
4	2	2	esquirol	0	0	558	558	0
4	2	2	taula	1	0	586	586	0
4	2	3	tigre	0	1	502	502	0
4	2	2	cuc	0	0	519	519	0
4	2	3	xiulet	0	0	549	549	0
4	2	3	trineu	0	1	538	538	0
4	2	2	plat	1	1	520	520	0
4	2	3	bombeta	0	1	632	632	0
4	2	3	gat	1	1	683	683	0
4	2	2	drac	0	1	559	559	0
4	2	2	pom	0	1	539	539	0
4	2	3	paella	0	0	548	548	0
4	2	2	guardiola	0	0	544	544	0
4	2	2	xarxa	1	0	543	543	0
4	3	2	préssec	0	0	573	573	0
4	3	3	flor	1	1	319	319	0
4	3	3	queixal	0	0	557	557	0
4	3	3	martell	0	1	532	532	0
4	3	2	guardiola	0	0	534	534	0
4	3	2	formatge	1	0	684	684	0
4	3	3	trineu	0	1	526	526	0
4	3	3	barret	1	0	479	479	0
4	3	3	sargantana	0	0	545	545	0
4	3	2	plat	1	1	482	482	0
4	3	2	xarxa	1	0	549	549	0
4	3	2	camió	1	1	538	538	0
4	3	3	raspall	0	0	461	461	0
4	3	2	cocodril	0	1	527	527	0
4	3	2	cavall	1	1	521	521	0
4	3	2	esquirol	0	0	554	554	0
4	3	3	granota	0	0	534	534	0
4	3	2	ulleres	1	0	492	492	0
4	3	3	butxaca	1	0	560	560	0
4	3	2	globus	1	1	544	544	0
4	3	2	pingüí	0	1	435	435	0
4	3	3	ou	1	0	490	490	0
4	3	3	paella	0	0	494	494	0
4	3	3	finestra	1	0	528	528	0
4	3	2	avió	1	1	494	494	0
4	3	2	pa	1	1	621	621	0
4	3	2	pilota	1	1	616	616	0
4	3	3	formiga	0	1	379	379	0
4	3	3	pluja	1	0	821	_	1
4	3	3	bombeta	0	1	644	644	0
4	3	2	taula	1	0	585	585	0
4	3	2	elefant	0	1	598	598	0
4	3	3	camell	0	1	519	519	0
4	3	2	enciam	0	0	546	546	0
4	3	3	anell	1	1	902	902	0
4	3	2	galleda	0	0	529	529	0
4	3	2	cullera	0	1	659	659	0
4	3	3	braç	1	1	647	647	0
4	3	2	fulla	1	0	541	541	0
4	3	3	escriptori	0	1	551	551	0
4	3	3	aixeta	0	0	574	574	0
4	3	2	ocell	1	0	565	565	0
4	3	3	cadira	1	0	630	630	0
4	3	3	cinturó	1	1	586	586	0
4	3	3	núvol	1	1	536	536	0
4	3	2	ànec	0	0	563	563	0
4	3	2	ganivet	1	0	565	565	0
4	3	2	cuc	0	0	510	510	0
4	3	2	drac	0	1	478	478	0
4	3	2	pastanaga	0	0	614	614	0
4	3	3	xiulet	0	0	468	468	0
4	3	3	poma	1	0	475	475	0
4	3	2	nas	1	1	635	635	0
4	3	2	espelma	1	0	577	577	0
4	3	3	banc	1	1	595	595	0
4	3	2	violí	0	1	483	483	0
4	3	3	raïm	0	0	678	678	0
4	3	2	pom	0	1	638	638	0
4	3	3	tigre	0	1	535	535	0
4	3	3	gat	1	1	593	593	0
4	3	3	pinzell	0	1	489	489	0
4	3	2	llapis	0	1	567	567	0
4	3	3	gos	1	0	458	458	0
4	3	3	caixa	1	1	613	613	0
5	1	2	llapis	0	1	1023	1023	0
5	1	3	trineu	0	1	649	649	0
5	1	2	pa	1	1	1055	1055	0
5	1	3	ou	1	0	734	734	0
5	1	3	sargantana	0	0	810	810	0
5	1	2	plat	1	1	639	639	0
5	1	2	préssec	0	0	626	626	0
5	1	3	finestra	1	0	619	619	0
5	1	2	fulla	1	0	638	638	0
5	1	3	poma	1	0	637	637	0
5	1	2	espelma	1	0	910	910	0
5	1	3	escriptori	0	1	675	675	0
5	1	3	flor	1	1	720	720	0
5	1	3	formiga	0	1	578	578	0
5	1	3	raïm	0	0	634	634	0
5	1	3	gat	1	1	479	479	0
5	1	3	queixal	0	0	592	592	0
5	1	2	ganivet	1	0	802	802	0
5	1	3	núvol	1	1	594	594	0
5	1	2	nas	1	1	646	646	0
5	1	2	galleda	0	0	648	648	0
5	1	3	martell	0	1	626	626	0
5	1	2	pastanaga	0	0	682	682	0
5	1	2	globus	1	1	643	643	0
5	1	3	cinturó	1	1	573	573	0
5	1	2	pilota	1	1	581	581	0
5	1	3	pluja	1	0	1179	_	1
5	1	3	granota	0	0	700	700	0
5	1	2	ulleres	1	0	834	834	0
5	1	3	raspall	0	0	607	607	0
5	1	3	cadira	1	0	553	553	0
5	1	2	ànec	0	0	603	603	0
5	1	2	violí	0	1	785	785	0
5	1	2	guardiola	0	0	623	623	0
5	1	2	cavall	1	1	604	604	0
5	1	3	butxaca	1	0	639	639	0
5	1	3	anell	1	1	847	847	0
5	1	2	taula	1	0	678	678	0
5	1	2	ocell	1	0	574	574	0
5	1	3	braç	1	1	529	529	0
5	1	3	camell	0	1	656	656	0
5	1	2	formatge	1	0	581	581	0
5	1	2	cullera	0	1	556	556	0
5	1	3	gos	1	0	498	498	0
5	1	3	paella	0	0	1033	1033	0
5	1	2	camió	1	1	530	530	0
5	1	2	pom	0	1	966	966	0
5	1	3	tigre	0	1	628	628	0
5	1	3	pinzell	0	1	664	664	0
5	1	2	xarxa	1	0	622	622	0
5	1	3	bombeta	0	1	716	716	0
5	1	2	avió	1	1	528	528	0
5	1	2	cocodril	0	1	580	580	0
5	1	3	barret	1	0	584	584	0
5	1	2	cuc	0	0	566	566	0
5	1	3	banc	1	1	624	624	0
5	1	3	xiulet	0	0	631	631	0
5	1	2	esquirol	0	0	664	664	0
5	1	2	drac	0	1	651	651	0
5	1	3	caixa	1	1	555	555	0
5	1	2	pingüí	0	1	565	565	0
5	1	3	aixeta	0	0	623	623	0
5	1	2	enciam	0	0	635	635	0
5	1	2	elefant	0	1	599	599	0
5	2	3	banc	1	1	1497	1497	0
5	2	2	plat	1	1	489	489	0
5	2	2	cuc	0	0	483	483	0
5	2	3	gos	1	0	504	504	0
5	2	2	cavall	1	1	446	446	0
5	2	3	finestra	1	0	487	487	0
5	2	2	galleda	0	0	477	477	0
5	2	2	taula	1	0	531	531	0
5	2	2	guardiola	0	0	602	602	0
5	2	3	braç	1	1	545	545	0
5	2	2	cullera	0	1	544	544	0
5	2	2	globus	1	1	525	525	0
5	2	2	nas	1	1	496	496	0
5	2	2	ulleres	1	0	603	603	0
5	2	2	llapis	0	1	512	512	0
5	2	2	espelma	1	0	541	541	0
5	2	2	préssec	0	0	663	663	0
5	2	3	pinzell	0	1	586	586	0
5	2	2	esquirol	0	0	621	621	0
5	2	2	formatge	1	0	565	565	0
5	2	3	poma	1	0	572	572	0
5	2	3	gat	1	1	521	521	0
5	2	3	cadira	1	0	596	596	0
5	2	2	pingüí	0	1	511	511	0
5	2	3	cinturó	1	1	532	532	0
5	2	2	fulla	1	0	782	782	0
5	2	3	flor	1	1	629	629	0
5	2	3	raspall	0	0	538	538	0
5	2	2	violí	0	1	559	559	0
5	2	2	pilota	1	1	607	607	0
5	2	3	camell	0	1	538	538	0
5	2	2	camió	1	1	525	525	0
5	2	2	pa	1	1	608	608	0
5	2	3	ou	1	0	521	521	0
5	2	3	martell	0	1	608	608	0
5	2	3	tigre	0	1	544	544	0
5	2	3	caixa	1	1	531	531	0
5	2	3	bombeta	0	1	513	513	0
5	2	2	ganivet	1	0	587	587	0
5	2	3	xiulet	0	0	557	557	0
5	2	2	pom	0	1	504	504	0
5	2	3	paella	0	0	529	529	0
5	2	2	ocell	1	0	525	525	0
5	2	2	xarxa	1	0	565	565	0
5	2	3	sargantana	0	0	578	578	0
5	2	2	enciam	0	0	549	549	0
5	2	2	avió	1	1	511	511	0
5	2	3	butxaca	1	0	547	547	0
5	2	2	cocodril	0	1	548	548	0
5	2	3	trineu	0	1	520	520	0
5	2	3	granota	0	0	505	505	0
5	2	3	queixal	0	0	559	559	0
5	2	2	pastanaga	0	0	616	616	0
5	2	2	drac	0	1	546	546	0
5	2	3	barret	1	0	533	533	0
5	2	3	núvol	1	1	575	575	0
5	2	3	anell	1	1	494	494	0
5	2	3	raïm	0	0	603	603	0
5	2	2	elefant	0	1	514	514	0
5	2	3	formiga	0	1	573	573	0
5	2	3	escriptori	0	1	501	501	0
5	2	2	ànec	0	0	517	517	0
5	2	3	pluja	1	0	498	498	0
5	2	3	aixeta	0	0	750	750	0
5	3	2	globus	1	1	1186	1186	0
5	3	2	préssec	0	0	1	_	0
5	3	3	tigre	0	1	520	520	0
5	3	2	drac	0	1	460	460	0
5	3	2	guardiola	0	0	454	454	0
5	3	2	pastanaga	0	0	464	464	0
5	3	3	finestra	1	0	479	479	0
5	3	3	sargantana	0	0	535	535	0
5	3	2	esquirol	0	0	507	507	0
5	3	2	cullera	0	1	590	590	0
5	3	3	poma	1	0	487	487	0
5	3	3	gos	1	0	478	478	0
5	3	2	ocell	1	0	565	565	0
5	3	3	camell	0	1	563	563	0
5	3	2	plat	1	1	460	460	0
5	3	2	pa	1	1	461	461	0
5	3	2	ganivet	1	0	536	536	0
5	3	3	butxaca	1	0	507	507	0
5	3	3	martell	0	1	579	579	0
5	3	3	raïm	0	0	520	520	0
5	3	2	violí	0	1	521	521	0
5	3	3	barret	1	0	546	546	0
5	3	2	fulla	1	0	484	484	0
5	3	2	taula	1	0	646	646	0
5	3	3	escriptori	0	1	729	729	0
5	3	2	avió	1	1	721	721	0
5	3	2	ulleres	1	0	537	537	0
5	3	3	pinzell	0	1	500	500	0
5	3	3	caixa	1	1	499	499	0
5	3	3	aixeta	0	0	543	543	0
5	3	2	espelma	1	0	645	645	0
5	3	2	cuc	0	0	618	618	0
5	3	3	granota	0	0	546	546	0
5	3	3	flor	1	1	544	544	0
5	3	2	xarxa	1	0	595	595	0
5	3	2	elefant	0	1	541	541	0
5	3	2	pilota	1	1	563	563	0
5	3	3	bombeta	0	1	703	703	0
5	3	2	ànec	0	0	657	657	0
5	3	2	formatge	1	0	544	544	0
5	3	3	xiulet	0	0	598	598	0
5	3	2	nas	1	1	559	559	0
5	3	3	banc	1	1	525	525	0
5	3	3	raspall	0	0	575	575	0
5	3	3	paella	0	0	626	626	0
5	3	3	anell	1	1	616	616	0
5	3	3	trineu	0	1	569	569	0
5	3	3	gat	1	1	496	496	0
5	3	2	galleda	0	0	777	777	0
5	3	2	camió	1	1	528	528	0
5	3	2	llapis	0	1	579	579	0
5	3	3	formiga	0	1	703	703	0
5	3	2	pingüí	0	1	577	577	0
5	3	2	cavall	1	1	523	523	0
5	3	3	queixal	0	0	586	586	0
5	3	3	cinturó	1	1	510	510	0
5	3	2	enciam	0	0	511	511	0
5	3	3	braç	1	1	547	547	0
5	3	3	pluja	1	0	526	526	0
5	3	2	cocodril	0	1	849	849	0
5	3	2	pom	0	1	635	635	0
5	3	3	cadira	1	0	664	664	0
5	3	3	núvol	1	1	767	767	0
5	3	3	ou	1	0	514	514	0
6	1	3	barret	1	0	685	685	0
6	1	3	finestra	1	0	634	634	0
6	1	1	mussol	0	0	770	770	0
6	1	1	clau	1	0	629	629	0
6	1	1	taronja	1	0	652	652	0
6	1	3	anell	1	1	541	541	0
6	1	1	destral	0	0	340	_	1
6	1	1	tanc	0	1	821	821	0
6	1	3	cadira	1	0	612	612	0
6	1	3	trineu	0	1	598	598	0
6	1	3	caixa	1	1	488	488	0
6	1	1	forquilla	0	0	278	278	0
6	1	1	mocador	1	0	629	629	0
6	1	1	guineu	0	0	680	680	0
6	1	3	escriptori	0	1	619	619	0
6	1	3	martell	0	1	507	507	0
6	1	3	núvol	1	1	549	549	0
6	1	1	plàtan	0	1	601	601	0
6	1	3	braç	1	1	509	509	0
6	1	1	orella	1	1	592	592	0
6	1	1	guant	0	1	387	387	0
6	1	1	patí	0	1	614	614	0
6	1	1	branca	1	0	601	601	0
6	1	3	bombeta	0	1	619	619	0
6	1	3	raïm	0	0	559	559	0
6	1	3	sargantana	0	0	607	607	0
6	1	1	dit	1	0	495	495	0
6	1	1	arbre	1	1	449	449	0
6	1	1	maduixa	0	0	470	470	0
6	1	3	tigre	0	1	465	465	0
6	1	1	escombra	0	1	497	497	0
6	1	1	telèfon	1	1	565	565	0
6	1	1	ull	1	0	514	514	0
6	1	3	banc	1	1	501	501	0
6	1	3	ou	1	0	539	539	0
6	1	3	flor	1	1	522	522	0
6	1	1	ratolí	0	1	499	499	0
6	1	3	camell	0	1	458	458	0
6	1	3	raspall	0	0	494	494	0
6	1	1	mitjó	0	0	527	527	0
6	1	1	faldilla	1	1	479	479	0
6	1	3	pluja	1	0	442	_	1
6	1	1	girafa	0	1	780	780	0
6	1	3	aixeta	0	0	663	663	0
6	1	1	papallona	0	0	585	585	0
6	1	1	porc	1	0	568	568	0
6	1	3	cinturó	1	1	508	508	0
6	1	3	poma	1	0	497	497	0
6	1	3	gos	1	0	459	459	0
6	1	3	butxaca	1	0	614	614	0
6	1	1	casc	1	1	526	526	0
6	1	1	rellotge	1	1	495	495	0
6	1	1	vestit	1	1	494	494	0
6	1	1	llit	1	0	438	438	0
6	1	1	ós	1	1	517	517	0
6	1	1	ovella	0	1	625	625	0
6	1	1	baldufa	0	0	737	737	0
6	1	3	formiga	0	1	501	501	0
6	1	3	xiulet	0	0	355	355	0
6	1	3	pinzell	0	1	507	507	0
6	1	3	paella	0	0	550	550	0
6	1	3	granota	0	0	527	527	0
6	1	3	queixal	0	0	617	617	0
6	1	3	gat	1	1	488	488	0
6	2	1	dit	1	0	-2000	_	0	1
6	2	3	raïm	0	0	28	_	0
6	2	1	ratolí	0	1	477	477	0
6	2	3	trineu	0	1	456	456	0
6	2	1	llit	1	0	315	315	0
6	2	3	cinturó	1	1	459	459	0
6	2	3	braç	1	1	505	505	0
6	2	1	guineu	0	0	434	434	0
6	2	3	escriptori	0	1	477	477	0
6	2	3	caixa	1	1	444	444	0
6	2	3	formiga	0	1	465	465	0
6	2	1	ós	1	1	481	481	0
6	2	3	banc	1	1	531	531	0
6	2	3	cadira	1	0	483	483	0
6	2	1	guant	0	1	435	435	0
6	2	1	tanc	0	1	434	434	0
6	2	1	orella	1	1	460	460	0
6	2	1	baldufa	0	0	666	666	0
6	2	1	destral	0	0	528	528	0
6	2	1	branca	1	0	667	667	0
6	2	1	papallona	0	0	579	579	0
6	2	3	camell	0	1	721	721	0
6	2	1	telèfon	1	1	599	599	0
6	2	3	barret	1	0	541	541	0
6	2	1	clau	1	0	503	503	0
6	2	3	aixeta	0	0	681	681	0
6	2	1	ull	1	0	513	513	0
6	2	3	poma	1	0	521	521	0
6	2	3	pluja	1	0	633	_	1
6	2	3	anell	1	1	724	724	0
6	2	1	girafa	0	1	492	492	0
6	2	1	arbre	1	1	535	535	0
6	2	3	gos	1	0	608	608	0
6	2	1	mitjó	0	0	645	645	0
6	2	3	raspall	0	0	600	600	0
6	2	3	sargantana	0	0	582	582	0
6	2	1	taronja	1	0	694	694	0
6	2	3	queixal	0	0	640	640	0
6	2	1	escombra	0	1	469	469	0
6	2	1	faldilla	1	1	578	578	0
6	2	1	porc	1	0	673	673	0
6	2	1	casc	1	1	549	549	0
6	2	3	butxaca	1	0	540	540	0
6	2	1	rellotge	1	1	607	607	0
6	2	3	paella	0	0	661	661	0
6	2	3	pinzell	0	1	690	690	0
6	2	3	gat	1	1	648	648	0
6	2	3	martell	0	1	543	543	0
6	2	1	forquilla	0	0	593	593	0
6	2	3	ou	1	0	460	460	0
6	2	1	patí	0	1	488	488	0
6	2	3	granota	0	0	458	458	0
6	2	1	ovella	0	1	466	466	0
6	2	3	flor	1	1	410	410	0
6	2	3	bombeta	0	1	455	455	0
6	2	3	finestra	1	0	512	512	0
6	2	3	tigre	0	1	527	527	0
6	2	1	mocador	1	0	558	558	0
6	2	1	maduixa	0	0	548	548	0
6	2	1	plàtan	0	1	560	560	0
6	2	3	xiulet	0	0	544	544	0
6	2	3	núvol	1	1	515	515	0
6	2	1	vestit	1	1	566	566	0
6	2	1	mussol	0	0	501	501	0
6	3	3	gos	1	0	545	545	0
6	3	1	ratolí	0	1	515	515	0
6	3	3	bombeta	0	1	461	461	0
6	3	1	ós	1	1	635	635	0
6	3	3	cadira	1	0	558	558	0
6	3	3	barret	1	0	492	492	0
6	3	1	escombra	0	1	676	676	0
6	3	3	granota	0	0	438	438	0
6	3	1	dit	1	0	533	533	0
6	3	1	telèfon	1	1	371	371	0
6	3	3	braç	1	1	457	457	0
6	3	1	llit	1	0	410	410	0
6	3	3	raspall	0	0	457	457	0
6	3	3	finestra	1	0	471	471	0
6	3	1	plàtan	0	1	439	439	0
6	3	1	baldufa	0	0	475	475	0
6	3	1	ovella	0	1	479	479	0
6	3	3	aixeta	0	0	480	480	0
6	3	1	casc	1	1	480	480	0
6	3	1	faldilla	1	1	431	431	0
6	3	1	tanc	0	1	429	429	0
6	3	3	cinturó	1	1	498	498	0
6	3	3	queixal	0	0	488	488	0
6	3	3	núvol	1	1	478	478	0
6	3	3	banc	1	1	494	494	0
6	3	3	sargantana	0	0	478	478	0
6	3	1	clau	1	0	450	450	0
6	3	3	martell	0	1	466	466	0
6	3	1	branca	1	0	459	459	0
6	3	3	anell	1	1	386	386	0
6	3	3	pluja	1	0	759	_	1
6	3	3	tigre	0	1	665	665	0
6	3	1	guant	0	1	624	624	0
6	3	1	arbre	1	1	576	576	0
6	3	1	maduixa	0	0	502	502	0
6	3	1	taronja	1	0	520	520	0
6	3	1	mocador	1	0	512	512	0
6	3	3	butxaca	1	0	649	649	0
6	3	3	gat	1	1	502	502	0
6	3	1	vestit	1	1	507	507	0
6	3	1	papallona	0	0	462	462	0
6	3	1	patí	0	1	478	478	0
6	3	3	xiulet	0	0	507	507	0
6	3	1	girafa	0	1	478	478	0
6	3	3	ou	1	0	442	442	0
6	3	3	pinzell	0	1	583	583	0
6	3	3	escriptori	0	1	536	536	0
6	3	3	formiga	0	1	479	479	0
6	3	3	flor	1	1	467	467	0
6	3	1	destral	0	0	467	467	0
6	3	3	trineu	0	1	645	645	0
6	3	3	poma	1	0	416	416	0
6	3	1	porc	1	0	509	509	0
6	3	1	forquilla	0	0	525	525	0
6	3	1	orella	1	1	491	491	0
6	3	1	guineu	0	0	752	752	0
6	3	3	camell	0	1	677	677	0
6	3	3	raïm	0	0	506	506	0
6	3	1	rellotge	1	1	528	528	0
6	3	1	mussol	0	0	510	510	0
6	3	1	ull	1	0	43	_	0
6	3	3	paella	0	0	420	420	0
6	3	3	caixa	1	1	463	463	0
6	3	1	mitjó	0	0	625	625	0
7	1	1	ós	1	1	185	185	0
7	1	3	raspall	0	0	821	821	0
7	1	1	mussol	0	0	1	_	0
7	1	1	ovella	0	1	774	774	0
7	1	3	sargantana	0	0	566	566	0
7	1	3	cadira	1	0	636	636	0
7	1	3	paella	0	0	790	790	0
7	1	3	núvol	1	1	744	744	0
7	1	3	gat	1	1	597	597	0
7	1	1	taronja	1	0	699	699	0
7	1	1	arbre	1	1	707	707	0
7	1	1	baldufa	0	0	1111	1111	0
7	1	1	patí	0	1	694	694	0
7	1	3	bombeta	0	1	670	670	0
7	1	3	finestra	1	0	591	591	0
7	1	1	guineu	0	0	779	779	0
7	1	3	cinturó	1	1	587	587	0
7	1	1	dit	1	0	539	539	0
7	1	3	flor	1	1	579	579	0
7	1	1	casc	1	1	612	612	0
7	1	1	orella	1	1	439	439	0
7	1	3	pinzell	0	1	550	550	0
7	1	1	vestit	1	1	556	556	0
7	1	1	clau	1	0	502	502	0
7	1	1	mocador	1	0	629	629	0
7	1	1	papallona	0	0	749	749	0
7	1	3	braç	1	1	568	568	0
7	1	1	branca	1	0	633	633	0
7	1	1	mitjó	0	0	601	601	0
7	1	3	trineu	0	1	792	792	0
7	1	1	porc	1	0	622	622	0
7	1	3	martell	0	1	611	611	0
7	1	1	rellotge	1	1	557	557	0
7	1	3	camell	0	1	577	577	0
7	1	3	queixal	0	0	622	622	0
7	1	3	formiga	0	1	579	579	0
7	1	1	llit	1	0	699	699	0
7	1	3	tigre	0	1	471	471	0
7	1	1	tanc	0	1	1054	1054	0
7	1	1	forquilla	0	0	750	750	0
7	1	3	gos	1	0	470	470	0
7	1	3	granota	0	0	540	540	0
7	1	1	maduixa	0	0	478	478	0
7	1	1	escombra	0	1	591	591	0
7	1	3	anell	1	1	519	519	0
7	1	3	ou	1	0	541	541	0
7	1	3	xiulet	0	0	667	667	0
7	1	1	guant	0	1	593	593	0
7	1	1	destral	0	0	914	914	0
7	1	3	escriptori	0	1	550	550	0
7	1	3	raïm	0	0	607	607	0
7	1	3	caixa	1	1	535	535	0
7	1	1	telèfon	1	1	525	525	0
7	1	3	pluja	1	0	801	801	0
7	1	1	ull	1	0	504	504	0
7	1	3	banc	1	1	571	571	0
7	1	1	ratolí	0	1	476	476	0
7	1	3	barret	1	0	488	488	0
7	1	1	faldilla	1	1	555	555	0
7	1	3	poma	1	0	565	565	0
7	1	3	aixeta	0	0	501	501	0
7	1	1	plàtan	0	1	568	568	0
7	1	1	girafa	0	1	542	542	0
7	1	3	butxaca	1	0	586	586	0
7	2	1	tanc	0	1	761	761	0
7	2	1	faldilla	1	1	273	273	0
7	2	3	raïm	0	0	429	429	0
7	2	1	ratolí	0	1	453	453	0
7	2	1	porc	1	0	463	463	0
7	2	3	pluja	1	0	433	433	0
7	2	1	guant	0	1	430	430	0
7	2	1	orella	1	1	464	464	0
7	2	1	vestit	1	1	446	446	0
7	2	1	papallona	0	0	480	480	0
7	2	3	banc	1	1	465	465	0
7	2	3	trineu	0	1	520	520	0
7	2	3	granota	0	0	417	417	0
7	2	1	arbre	1	1	448	448	0
7	2	3	braç	1	1	413	413	0
7	2	3	poma	1	0	469	469	0
7	2	3	martell	0	1	457	457	0
7	2	3	cinturó	1	1	318	318	0
7	2	1	patí	0	1	448	448	0
7	2	3	aixeta	0	0	488	488	0
7	2	1	forquilla	0	0	478	478	0
7	2	1	guineu	0	0	509	509	0
7	2	1	llit	1	0	491	491	0
7	2	3	flor	1	1	490	490	0
7	2	3	ou	1	0	510	510	0
7	2	1	ós	1	1	477	477	0
7	2	3	escriptori	0	1	480	480	0
7	2	3	camell	0	1	481	481	0
7	2	1	girafa	0	1	375	375	0
7	2	1	mussol	0	0	488	488	0
7	2	3	anell	1	1	480	480	0
7	2	1	telèfon	1	1	445	445	0
7	2	3	bombeta	0	1	477	477	0
7	2	3	gos	1	0	459	459	0
7	2	3	butxaca	1	0	507	507	0
7	2	1	mitjó	0	0	375	375	0
7	2	1	rellotge	1	1	524	524	0
7	2	3	caixa	1	1	457	457	0
7	2	3	queixal	0	0	468	468	0
7	2	1	casc	1	1	469	469	0
7	2	3	formiga	0	1	442	442	0
7	2	1	branca	1	0	476	476	0
7	2	1	baldufa	0	0	503	503	0
7	2	3	finestra	1	0	458	458	0
7	2	1	mocador	1	0	509	509	0
7	2	1	ull	1	0	450	450	0
7	2	1	clau	1	0	519	519	0
7	2	1	maduixa	0	0	523	523	0
7	2	1	plàtan	0	1	497	497	0
7	2	3	paella	0	0	472	472	0
7	2	3	barret	1	0	485	485	0
7	2	3	tigre	0	1	452	452	0
7	2	3	pinzell	0	1	485	485	0
7	2	3	núvol	1	1	479	479	0
7	2	1	dit	1	0	502	502	0
7	2	3	raspall	0	0	482	482	0
7	2	1	escombra	0	1	345	345	0
7	2	1	taronja	1	0	553	553	0
7	2	1	destral	0	0	564	_	1
7	2	3	cadira	1	0	238	238	0
7	2	3	sargantana	0	0	501	501	0
7	2	3	xiulet	0	0	519	519	0
7	2	1	ovella	0	1	504	504	0
7	2	3	gat	1	1	488	488	0
7	3	3	camell	0	1	419	419	0
7	3	3	formiga	0	1	361	361	0
7	3	1	maduixa	0	0	184	184	0
7	3	1	branca	1	0	477	477	0
7	3	3	cadira	1	0	459	459	0
7	3	1	dit	1	0	438	438	0
7	3	3	pluja	1	0	442	442	0
7	3	1	papallona	0	0	424	424	0
7	3	3	poma	1	0	382	382	0
7	3	3	raspall	0	0	457	457	0
7	3	3	caixa	1	1	441	441	0
7	3	3	martell	0	1	455	455	0
7	3	1	orella	1	1	469	469	0
7	3	3	gos	1	0	452	452	0
7	3	3	xiulet	0	0	477	477	0
7	3	1	porc	1	0	513	513	0
7	3	1	guineu	0	0	423	423	0
7	3	3	tigre	0	1	463	463	0
7	3	3	braç	1	1	471	471	0
7	3	1	arbre	1	1	486	486	0
7	3	3	anell	1	1	579	579	0
7	3	1	guant	0	1	492	492	0
7	3	1	mocador	1	0	557	557	0
7	3	1	forquilla	0	0	537	537	0
7	3	1	tanc	0	1	546	546	0
7	3	1	taronja	1	0	529	529	0
7	3	1	ovella	0	1	503	503	0
7	3	1	telèfon	1	1	456	456	0
7	3	3	escriptori	0	1	422	422	0
7	3	1	mussol	0	0	461	461	0
7	3	3	gat	1	1	469	469	0
7	3	3	butxaca	1	0	481	481	0
7	3	3	queixal	0	0	502	502	0
7	3	1	casc	1	1	473	473	0
7	3	1	patí	0	1	370	_	1
7	3	3	ou	1	0	486	486	0
7	3	1	baldufa	0	0	491	491	0
7	3	1	ratolí	0	1	489	489	0
7	3	1	girafa	0	1	511	511	0
7	3	3	barret	1	0	435	435	0
7	3	1	faldilla	1	1	438	438	0
7	3	3	granota	0	0	459	459	0
7	3	3	paella	0	0	505	505	0
7	3	1	mitjó	0	0	498	498	0
7	3	1	escombra	0	1	527	527	0
7	3	1	ull	1	0	458	458	0
7	3	3	núvol	1	1	480	480	0
7	3	1	llit	1	0	435	435	0
7	3	3	raïm	0	0	521	521	0
7	3	3	sargantana	0	0	535	535	0
7	3	1	ós	1	1	504	504	0
7	3	3	flor	1	1	480	480	0
7	3	1	vestit	1	1	440	440	0
7	3	3	bombeta	0	1	453	453	0
7	3	1	plàtan	0	1	462	462	0
7	3	3	pinzell	0	1	448	448	0
7	3	3	aixeta	0	0	484	484	0
7	3	1	clau	1	0	557	557	0
7	3	3	cinturó	1	1	469	469	0
7	3	3	finestra	1	0	377	377	0
7	3	1	destral	0	0	539	539	0
7	3	1	rellotge	1	1	477	477	0
7	3	3	trineu	0	1	496	496	0
7	3	3	banc	1	1	522	522	0
8	1	1	baldufa	0	0	608	608	0
8	1	2	elefant	0	1	401	401	0
8	1	1	faldilla	1	1	391	391	0
8	1	2	xarxa	1	0	495	495	0
8	1	2	enciam	0	0	623	623	0
8	1	1	ratolí	0	1	400	400	0
8	1	1	clau	1	0	446	_	1
8	1	1	porc	1	0	317	317	0
8	1	2	avió	1	1	467	467	0
8	1	2	pilota	1	1	406	406	0
8	1	2	esquirol	0	0	363	363	0
8	1	2	camió	1	1	502	502	0
8	1	2	pingüí	0	1	421	421	0
8	1	1	escombra	0	1	437	437	0
8	1	2	globus	1	1	403	403	0
8	1	1	arbre	1	1	442	442	0
8	1	2	cocodril	0	1	435	435	0
8	1	2	pa	1	1	454	454	0
8	1	1	mitjó	0	0	501	501	0
8	1	2	drac	0	1	403	403	0
8	1	1	ull	1	0	393	393	0
8	1	1	forquilla	0	0	488	488	0
8	1	1	taronja	1	0	337	337	0
8	1	2	taula	1	0	371	371	0
8	1	2	ocell	1	0	419	419	0
8	1	2	ganivet	1	0	399	_	1
8	1	2	espelma	1	0	488	488	0
8	1	2	préssec	0	0	430	430	0
8	1	1	mocador	1	0	442	442	0
8	1	2	galleda	0	0	302	302	0
8	1	2	cavall	1	1	428	428	0
8	1	1	guant	0	1	411	411	0
8	1	1	rellotge	1	1	426	426	0
8	1	1	mussol	0	0	302	302	0
8	1	2	pom	0	1	313	313	0
8	1	1	ovella	0	1	429	429	0
8	1	1	dit	1	0	425	425	0
8	1	2	plat	1	1	391	391	0
8	1	1	vestit	1	1	379	379	0
8	1	1	destral	0	0	440	_	1
8	1	2	violí	0	1	487	487	0
8	1	2	guardiola	0	0	477	477	0
8	1	1	ós	1	1	458	458	0
8	1	1	maduixa	0	0	355	355	0
8	1	1	plàtan	0	1	438	438	0
8	1	1	casc	1	1	385	385	0
8	1	2	cuc	0	0	407	407	0
8	1	1	orella	1	1	409	409	0
8	1	2	llapis	0	1	335	335	0
8	1	2	fulla	1	0	414	414	0
8	1	1	telèfon	1	1	417	417	0
8	1	2	ànec	0	0	427	427	0
8	1	1	branca	1	0	407	407	0
8	1	2	cullera	0	1	314	314	0
8	1	1	papallona	0	0	538	538	0
8	1	1	girafa	0	1	399	399	0
8	1	1	llit	1	0	603	603	0
8	1	2	ulleres	1	0	597	597	0
8	1	1	patí	0	1	315	315	0
8	1	1	tanc	0	1	397	397	0
8	1	2	formatge	1	0	378	378	0
8	1	2	pastanaga	0	0	347	347	0
8	1	1	guineu	0	0	528	528	0
8	1	2	nas	1	1	452	452	0
8	2	1	forquilla	0	0	380	380	0
8	2	2	ànec	0	0	303	303	0
8	2	1	girafa	0	1	391	391	0
8	2	1	patí	0	1	376	376	0
8	2	2	espelma	1	0	409	409	0
8	2	2	taula	1	0	372	372	0
8	2	1	ratolí	0	1	361	361	0
8	2	1	guant	0	1	283	283	0
8	2	1	papallona	0	0	387	387	0
8	2	1	orella	1	1	433	433	0
8	2	2	cocodril	0	1	408	408	0
8	2	1	mitjó	0	0	418	418	0
8	2	2	avió	1	1	408	408	0
8	2	2	ganivet	1	0	279	279	0
8	2	1	vestit	1	1	380	380	0
8	2	1	branca	1	0	376	376	0
8	2	2	pilota	1	1	370	370	0
8	2	2	cullera	0	1	373	373	0
8	2	2	camió	1	1	284	284	0
8	2	2	xarxa	1	0	373	373	0
8	2	2	plat	1	1	389	389	0
8	2	1	ós	1	1	372	372	0
8	2	2	fulla	1	0	383	383	0
8	2	2	cuc	0	0	467	467	0
8	2	2	pingüí	0	1	379	379	0
8	2	1	mocador	1	0	375	375	0
8	2	1	ovella	0	1	379	379	0
8	2	1	faldilla	1	1	276	276	0
8	2	1	mussol	0	0	359	359	0
8	2	2	préssec	0	0	381	381	0
8	2	2	galleda	0	0	384	384	0
8	2	2	violí	0	1	361	361	0
8	2	1	destral	0	0	405	_	1
8	2	1	casc	1	1	415	415	0
8	2	2	ocell	1	0	363	363	0
8	2	2	formatge	1	0	379	379	0
8	2	2	llapis	0	1	240	240	0
8	2	2	globus	1	1	358	358	0
8	2	1	llit	1	0	367	367	0
8	2	2	elefant	0	1	351	351	0
8	2	1	rellotge	1	1	369	369	0
8	2	2	pom	0	1	363	363	0
8	2	1	ull	1	0	374	374	0
8	2	2	cavall	1	1	276	276	0
8	2	2	drac	0	1	354	354	0
8	2	1	guineu	0	0	360	_	1
8	2	1	baldufa	0	0	393	393	0
8	2	1	clau	1	0	396	396	0
8	2	2	nas	1	1	434	434	0
8	2	2	guardiola	0	0	402	402	0
8	2	1	porc	1	0	421	421	0
8	2	2	ulleres	1	0	403	403	0
8	2	1	tanc	0	1	410	410	0
8	2	2	pa	1	1	365	365	0
8	2	1	dit	1	0	383	383	0
8	2	1	escombra	0	1	384	384	0
8	2	2	pastanaga	0	0	425	425	0
8	2	1	taronja	1	0	337	337	0
8	2	2	enciam	0	0	403	403	0
8	2	1	arbre	1	1	373	373	0
8	2	1	maduixa	0	0	404	404	0
8	2	2	esquirol	0	0	404	404	0
8	2	1	plàtan	0	1	490	490	0
8	2	1	telèfon	1	1	385	385	0
8	3	1	ratolí	0	1	307	307	0
8	3	2	pastanaga	0	0	334	334	0
8	3	1	orella	1	1	372	372	0
8	3	2	violí	0	1	386	386	0
8	3	2	ganivet	1	0	390	390	0
8	3	1	taronja	1	0	369	369	0
8	3	1	rellotge	1	1	405	405	0
8	3	1	vestit	1	1	364	364	0
8	3	2	cullera	0	1	427	427	0
8	3	2	guardiola	0	0	419	419	0
8	3	1	branca	1	0	374	374	0
8	3	1	girafa	0	1	336	336	0
8	3	2	fulla	1	0	328	328	0
8	3	2	camió	1	1	421	421	0
8	3	2	xarxa	1	0	349	349	0
8	3	1	maduixa	0	0	368	368	0
8	3	1	ós	1	1	279	279	0
8	3	2	ulleres	1	0	395	395	0
8	3	2	globus	1	1	364	364	0
8	3	2	ocell	1	0	404	404	0
8	3	1	porc	1	0	392	392	0
8	3	1	patí	0	1	362	362	0
8	3	2	enciam	0	0	376	376	0
8	3	1	baldufa	0	0	292	292	0
8	3	1	forquilla	0	0	362	362	0
8	3	1	mocador	1	0	392	392	0
8	3	1	papallona	0	0	386	386	0
8	3	2	taula	1	0	393	393	0
8	3	1	escombra	0	1	343	343	0
8	3	2	pilota	1	1	434	434	0
8	3	2	galleda	0	0	424	424	0
8	3	2	llapis	0	1	417	417	0
8	3	2	espelma	1	0	469	469	0
8	3	1	telèfon	1	1	391	391	0
8	3	2	cuc	0	0	370	370	0
8	3	2	pingüí	0	1	351	351	0
8	3	1	ovella	0	1	309	309	0
8	3	1	plàtan	0	1	405	405	0
8	3	1	mitjó	0	0	386	386	0
8	3	1	guineu	0	0	389	389	0
8	3	2	drac	0	1	350	350	0
8	3	1	llit	1	0	384	384	0
8	3	2	formatge	1	0	361	361	0
8	3	1	faldilla	1	1	438	438	0
8	3	2	elefant	0	1	352	352	0
8	3	2	esquirol	0	0	370	370	0
8	3	1	tanc	0	1	372	372	0
8	3	2	nas	1	1	441	441	0
8	3	1	guant	0	1	270	270	0
8	3	1	clau	1	0	373	373	0
8	3	2	pa	1	1	386	386	0
8	3	2	cocodril	0	1	300	300	0
8	3	1	casc	1	1	288	288	0
8	3	2	ànec	0	0	370	370	0
8	3	1	dit	1	0	339	339	0
8	3	2	pom	0	1	431	431	0
8	3	1	mussol	0	0	400	400	0
8	3	2	avió	1	1	386	386	0
8	3	1	destral	0	0	267	_	1
8	3	1	arbre	1	1	399	399	0
8	3	1	ull	1	0	372	372	0
8	3	2	plat	1	1	367	367	0
8	3	2	préssec	0	0	390	390	0
8	3	2	cavall	1	1	380	380	0
9	1	2	ulleres	1	0	1193	1193	0
9	1	2	elefant	0	1	1	_	0
9	1	2	guardiola	0	0	1092	1092	0
9	1	1	baldufa	0	0	662	662	0
9	1	1	ovella	0	1	580	580	0
9	1	2	llapis	0	1	583	583	0
9	1	2	globus	1	1	697	697	0
9	1	2	cocodril	0	1	635	635	0
9	1	1	mussol	0	0	593	593	0
9	1	2	violí	0	1	590	590	0
9	1	2	plat	1	1	533	533	0
9	1	2	enciam	0	0	613	613	0
9	1	2	pa	1	1	633	633	0
9	1	2	fulla	1	0	579	579	0
9	1	1	girafa	0	1	551	551	0
9	1	2	galleda	0	0	574	574	0
9	1	1	porc	1	0	511	511	0
9	1	1	arbre	1	1	531	531	0
9	1	1	patí	0	1	511	511	0
9	1	1	ós	1	1	532	532	0
9	1	2	ocell	1	0	512	512	0
9	1	2	espelma	1	0	625	625	0
9	1	1	guineu	0	0	581	581	0
9	1	2	drac	0	1	604	604	0
9	1	1	ratolí	0	1	510	510	0
9	1	1	telèfon	1	1	537	537	0
9	1	2	ganivet	1	0	527	527	0
9	1	1	faldilla	1	1	600	600	0
9	1	2	taula	1	0	567	567	0
9	1	2	cuc	0	0	553	553	0
9	1	2	camió	1	1	508	508	0
9	1	2	pilota	1	1	510	510	0
9	1	1	vestit	1	1	525	525	0
9	1	1	guant	0	1	526	526	0
9	1	1	orella	1	1	530	530	0
9	1	1	clau	1	0	501	501	0
9	1	2	esquirol	0	0	476	476	0
9	1	1	dit	1	0	561	561	0
9	1	1	mitjó	0	0	514	514	0
9	1	2	pastanaga	0	0	444	444	0
9	1	1	ull	1	0	513	513	0
9	1	2	préssec	0	0	558	558	0
9	1	1	escombra	0	1	593	593	0
9	1	1	llit	1	0	609	609	0
9	1	2	nas	1	1	519	519	0
9	1	1	rellotge	1	1	527	527	0
9	1	1	plàtan	0	1	496	496	0
9	1	1	forquilla	0	0	515	515	0
9	1	2	formatge	1	0	603	603	0
9	1	1	tanc	0	1	561	561	0
9	1	1	mocador	1	0	530	530	0
9	1	1	papallona	0	0	548	548	0
9	1	2	pom	0	1	622	622	0
9	1	2	cullera	0	1	578	578	0
9	1	1	branca	1	0	592	592	0
9	1	1	taronja	1	0	509	509	0
9	1	2	pingüí	0	1	495	495	0
9	1	2	avió	1	1	634	634	0
9	1	1	maduixa	0	0	485	485	0
9	1	2	cavall	1	1	524	524	0
9	1	2	ànec	0	0	516	516	0
9	1	1	casc	1	1	607	607	0
9	1	1	destral	0	0	516	_	1
9	1	2	xarxa	1	0	598	598	0
9	2	1	ull	1	0	337	337	0
9	2	1	branca	1	0	407	407	0
9	2	1	baldufa	0	0	470	470	0
9	2	2	cuc	0	0	507	507	0
9	2	1	papallona	0	0	474	474	0
9	2	1	ós	1	1	518	518	0
9	2	2	fulla	1	0	539	539	0
9	2	2	enciam	0	0	499	499	0
9	2	1	porc	1	0	479	479	0
9	2	1	llit	1	0	538	538	0
9	2	2	guardiola	0	0	525	525	0
9	2	2	cocodril	0	1	504	504	0
9	2	1	clau	1	0	589	589	0
9	2	2	xarxa	1	0	554	554	0
9	2	2	pilota	1	1	594	594	0
9	2	2	pastanaga	0	0	492	492	0
9	2	2	ulleres	1	0	551	551	0
9	2	2	pa	1	1	674	674	0
9	2	1	orella	1	1	816	816	0
9	2	2	llapis	0	1	553	553	0
9	2	2	ànec	0	0	529	529	0
9	2	2	esquirol	0	0	478	478	0
9	2	1	mitjó	0	0	627	627	0
9	2	1	mussol	0	0	526	526	0
9	2	2	ocell	1	0	580	580	0
9	2	1	forquilla	0	0	502	502	0
9	2	2	formatge	1	0	494	494	0
9	2	2	pom	0	1	552	552	0
9	2	2	cavall	1	1	485	485	0
9	2	2	espelma	1	0	519	519	0
9	2	1	tanc	0	1	510	510	0
9	2	1	dit	1	0	597	597	0
9	2	1	plàtan	0	1	507	507	0
9	2	2	elefant	0	1	494	494	0
9	2	1	casc	1	1	514	514	0
9	2	1	escombra	0	1	517	517	0
9	2	1	faldilla	1	1	568	568	0
9	2	1	maduixa	0	0	549	549	0
9	2	2	taula	1	0	685	685	0
9	2	1	guant	0	1	546	546	0
9	2	1	taronja	1	0	190	190	0
9	2	2	galleda	0	0	251	251	0
9	2	2	drac	0	1	621	621	0
9	2	1	destral	0	0	468	_	1
9	2	2	violí	0	1	611	611	0
9	2	1	patí	0	1	504	504	0
9	2	2	nas	1	1	575	575	0
9	2	1	ratolí	0	1	570	570	0
9	2	2	pingüí	0	1	503	503	0
9	2	2	avió	1	1	523	523	0
9	2	2	plat	1	1	514	514	0
9	2	1	guineu	0	0	548	548	0
9	2	2	camió	1	1	553	553	0
9	2	1	telèfon	1	1	609	609	0
9	2	1	vestit	1	1	691	691	0
9	2	1	arbre	1	1	581	581	0
9	2	2	préssec	0	0	513	513	0
9	2	2	cullera	0	1	604	604	0
9	2	1	rellotge	1	1	557	557	0
9	2	1	ovella	0	1	502	502	0
9	2	2	globus	1	1	582	582	0
9	2	1	mocador	1	0	534	534	0
9	2	1	girafa	0	1	613	613	0
9	2	2	ganivet	1	0	615	615	0
9	3	1	rellotge	1	1	475	475	0
9	3	2	avió	1	1	188	188	0
9	3	2	cuc	0	0	501	501	0
9	3	2	esquirol	0	0	481	481	0
9	3	1	girafa	0	1	513	513	0
9	3	1	telèfon	1	1	501	501	0
9	3	2	cullera	0	1	518	518	0
9	3	2	guardiola	0	0	680	680	0
9	3	1	guant	0	1	602	602	0
9	3	1	ull	1	0	532	532	0
9	3	2	cavall	1	1	371	371	0
9	3	1	orella	1	1	574	574	0
9	3	2	espelma	1	0	540	540	0
9	3	2	globus	1	1	536	536	0
9	3	1	branca	1	0	611	611	0
9	3	2	fulla	1	0	493	493	0
9	3	2	ànec	0	0	615	615	0
9	3	1	destral	0	0	750	750	0
9	3	2	taula	1	0	528	528	0
9	3	1	papallona	0	0	492	492	0
9	3	1	mitjó	0	0	528	528	0
9	3	2	nas	1	1	525	525	0
9	3	1	forquilla	0	0	542	542	0
9	3	1	plàtan	0	1	511	511	0
9	3	1	taronja	1	0	492	492	0
9	3	2	cocodril	0	1	554	554	0
9	3	2	enciam	0	0	675	675	0
9	3	2	pingüí	0	1	600	600	0
9	3	1	vestit	1	1	578	578	0
9	3	1	faldilla	1	1	617	617	0
9	3	2	ocell	1	0	510	510	0
9	3	1	baldufa	0	0	495	495	0
9	3	2	violí	0	1	492	492	0
9	3	2	ganivet	1	0	506	506	0
9	3	2	drac	0	1	562	562	0
9	3	2	pastanaga	0	0	531	531	0
9	3	1	ovella	0	1	613	613	0
9	3	2	pom	0	1	579	579	0
9	3	2	galleda	0	0	622	622	0
9	3	2	llapis	0	1	537	537	0
9	3	1	guineu	0	0	510	510	0
9	3	1	tanc	0	1	653	653	0
9	3	1	arbre	1	1	547	547	0
9	3	1	mussol	0	0	587	587	0
9	3	1	clau	1	0	619	619	0
9	3	2	pa	1	1	525	525	0
9	3	2	préssec	0	0	621	621	0
9	3	1	escombra	0	1	616	616	0
9	3	2	xarxa	1	0	646	646	0
9	3	1	porc	1	0	558	558	0
9	3	2	camió	1	1	505	505	0
9	3	2	pilota	1	1	562	562	0
9	3	1	maduixa	0	0	562	562	0
9	3	1	llit	1	0	614	614	0
9	3	2	formatge	1	0	551	551	0
9	3	1	patí	0	1	586	586	0
9	3	1	ós	1	1	507	507	0
9	3	2	plat	1	1	509	509	0
9	3	2	elefant	0	1	520	520	0
9	3	1	mocador	1	0	478	478	0
9	3	1	ratolí	0	1	498	498	0
9	3	1	casc	1	1	626	626	0
9	3	1	dit	1	0	539	539	0
9	3	2	ulleres	1	0	590	_	1
10	1	3	banc	1	1	1462	1462	0
10	1	2	pom	0	1	792	792	0
10	1	3	gat	1	1	542	542	0
10	1	2	camió	1	1	644	644	0
10	1	3	raïm	0	0	1099	1099	0
10	1	3	tigre	0	1	639	639	0
10	1	2	plat	1	1	589	589	0
10	1	3	martell	0	1	671	671	0
10	1	3	formiga	0	1	749	749	0
10	1	3	aixeta	0	0	613	613	0
10	1	3	paella	0	0	594	594	0
10	1	2	pastanaga	0	0	566	566	0
10	1	2	ganivet	1	0	593	_	1
10	1	2	taula	1	0	546	546	0
10	1	2	nas	1	1	562	562	0
10	1	2	drac	0	1	510	510	0
10	1	3	gos	1	0	479	479	0
10	1	3	caixa	1	1	517	517	0
10	1	3	anell	1	1	546	546	0
10	1	3	pluja	1	0	562	_	1
10	1	3	poma	1	0	967	967	0
10	1	2	cullera	0	1	530	530	0
10	1	3	camell	0	1	474	474	0
10	1	2	cocodril	0	1	615	615	0
10	1	2	cuc	0	0	484	484	0
10	1	2	esquirol	0	0	568	568	0
10	1	2	enciam	0	0	531	531	0
10	1	3	bombeta	0	1	564	564	0
10	1	3	sargantana	0	0	686	686	0
10	1	2	violí	0	1	586	586	0
10	1	2	ocell	1	0	571	571	0
10	1	3	granota	0	0	546	546	0
10	1	2	formatge	1	0	571	571	0
10	1	3	trineu	0	1	513	513	0
10	1	2	pilota	1	1	487	487	0
10	1	2	elefant	0	1	383	383	0
10	1	2	espelma	1	0	611	611	0
10	1	2	galleda	0	0	538	538	0
10	1	3	escriptori	0	1	647	647	0
10	1	3	barret	1	0	501	501	0
10	1	3	ou	1	0	500	500	0
10	1	2	ànec	0	0	535	535	0
10	1	2	globus	1	1	523	523	0
10	1	3	finestra	1	0	565	565	0
10	1	2	cavall	1	1	505	505	0
10	1	3	pinzell	0	1	515	515	0
10	1	2	préssec	0	0	519	519	0
10	1	2	xarxa	1	0	525	525	0
10	1	2	pingüí	0	1	578	578	0
10	1	3	queixal	0	0	520	520	0
10	1	3	xiulet	0	0	490	490	0
10	1	2	llapis	0	1	484	484	0
10	1	3	núvol	1	1	484	484	0
10	1	2	guardiola	0	0	535	535	0
10	1	2	ulleres	1	0	595	595	0
10	1	3	braç	1	1	596	596	0
10	1	3	flor	1	1	553	553	0
10	1	2	pa	1	1	511	511	0
10	1	3	butxaca	1	0	693	693	0
10	1	3	cadira	1	0	532	532	0
10	1	3	cinturó	1	1	458	458	0
10	1	2	fulla	1	0	615	615	0
10	1	3	raspall	0	0	587	587	0
10	1	2	avió	1	1	501	501	0
10	2	2	pom	0	1	713	713	0
10	2	3	butxaca	1	0	581	581	0
10	2	3	tigre	0	1	558	558	0
10	2	3	trineu	0	1	645	645	0
10	2	3	barret	1	0	587	587	0
10	2	3	pinzell	0	1	635	635	0
10	2	3	gos	1	0	545	545	0
10	2	2	galleda	0	0	523	523	0
10	2	3	raïm	0	0	696	696	0
10	2	2	plat	1	1	374	374	0
10	2	2	enciam	0	0	476	476	0
10	2	2	ganivet	1	0	472	472	0
10	2	2	formatge	1	0	579	579	0
10	2	2	pa	1	1	578	578	0
10	2	3	queixal	0	0	562	562	0
10	2	2	ànec	0	0	447	447	0
10	2	3	cinturó	1	1	442	442	0
10	2	2	xarxa	1	0	529	529	0
10	2	3	sargantana	0	0	533	533	0
10	2	3	banc	1	1	515	515	0
10	2	2	camió	1	1	500	500	0
10	2	2	pastanaga	0	0	491	491	0
10	2	3	caixa	1	1	591	591	0
10	2	3	martell	0	1	476	476	0
10	2	2	drac	0	1	551	551	0
10	2	2	violí	0	1	489	489	0
10	2	3	paella	0	0	520	520	0
10	2	2	espelma	1	0	527	527	0
10	2	2	ulleres	1	0	515	515	0
10	2	3	braç	1	1	552	552	0
10	2	3	xiulet	0	0	485	485	0
10	2	2	esquirol	0	0	526	526	0
10	2	2	pingüí	0	1	512	512	0
10	2	3	granota	0	0	559	559	0
10	2	2	avió	1	1	547	547	0
10	2	3	pluja	1	0	478	478	0
10	2	2	fulla	1	0	627	627	0
10	2	3	finestra	1	0	513	513	0
10	2	3	ou	1	0	610	610	0
10	2	3	aixeta	0	0	478	478	0
10	2	3	formiga	0	1	442	442	0
10	2	2	pilota	1	1	498	498	0
10	2	3	cadira	1	0	478	478	0
10	2	3	anell	1	1	441	441	0
10	2	2	globus	1	1	546	546	0
10	2	3	raspall	0	0	526	526	0
10	2	2	cavall	1	1	521	521	0
10	2	2	cocodril	0	1	488	488	0
10	2	3	gat	1	1	557	557	0
10	2	2	elefant	0	1	662	662	0
10	2	3	bombeta	0	1	496	496	0
10	2	3	escriptori	0	1	538	538	0
10	2	2	guardiola	0	0	494	494	0
10	2	2	llapis	0	1	480	480	0
10	2	3	flor	1	1	555	555	0
10	2	3	camell	0	1	523	523	0
10	2	2	taula	1	0	651	651	0
10	2	2	cuc	0	0	505	505	0
10	2	3	núvol	1	1	495	495	0
10	2	2	ocell	1	0	446	446	0
10	2	2	préssec	0	0	493	493	0
10	2	3	poma	1	0	523	523	0
10	2	2	nas	1	1	522	522	0
10	2	2	cullera	0	1	539	539	0
10	3	3	banc	1	1	478	478	0
10	3	3	núvol	1	1	303	303	0
10	3	2	ocell	1	0	338	338	0
10	3	3	escriptori	0	1	427	427	0
10	3	3	xiulet	0	0	482	482	0
10	3	3	martell	0	1	409	409	0
10	3	3	poma	1	0	532	532	0
10	3	2	llapis	0	1	474	474	0
10	3	3	trineu	0	1	472	472	0
10	3	2	fulla	1	0	530	530	0
10	3	3	braç	1	1	476	476	0
10	3	2	camió	1	1	491	491	0
10	3	2	ànec	0	0	579	579	0
10	3	2	ganivet	1	0	511	511	0
10	3	2	avió	1	1	468	468	0
10	3	3	cadira	1	0	610	610	0
10	3	2	pa	1	1	587	587	0
10	3	2	taula	1	0	583	583	0
10	3	2	cullera	0	1	594	594	0
10	3	3	granota	0	0	587	_	1
10	3	3	finestra	1	0	794	794	0
10	3	2	préssec	0	0	547	547	0
10	3	2	guardiola	0	0	707	707	0
10	3	2	globus	1	1	606	606	0
10	3	3	formiga	0	1	530	530	0
10	3	3	barret	1	0	594	594	0
10	3	3	aixeta	0	0	489	489	0
10	3	3	butxaca	1	0	625	625	0
10	3	2	esquirol	0	0	665	665	0
10	3	2	nas	1	1	637	637	0
10	3	2	drac	0	1	511	511	0
10	3	2	violí	0	1	603	603	0
10	3	3	pinzell	0	1	579	579	0
10	3	3	anell	1	1	535	535	0
10	3	2	plat	1	1	585	585	0
10	3	2	pingüí	0	1	763	763	0
10	3	2	cavall	1	1	516	516	0
10	3	2	elefant	0	1	560	560	0
10	3	3	ou	1	0	505	505	0
10	3	3	sargantana	0	0	615	615	0
10	3	3	camell	0	1	607	607	0
10	3	2	cuc	0	0	509	509	0
10	3	3	gat	1	1	490	490	0
10	3	2	enciam	0	0	498	498	0
10	3	3	gos	1	0	522	522	0
10	3	3	raïm	0	0	516	516	0
10	3	3	tigre	0	1	544	544	0
10	3	3	flor	1	1	427	427	0
10	3	2	galleda	0	0	529	529	0
10	3	3	cinturó	1	1	579	579	0
10	3	2	pastanaga	0	0	633	633	0
10	3	3	queixal	0	0	657	657	0
10	3	2	pom	0	1	555	555	0
10	3	2	espelma	1	0	576	576	0
10	3	3	paella	0	0	567	567	0
10	3	2	cocodril	0	1	663	663	0
10	3	2	pilota	1	1	537	537	0
10	3	3	bombeta	0	1	573	573	0
10	3	2	formatge	1	0	668	668	0
10	3	3	raspall	0	0	639	639	0
10	3	3	caixa	1	1	525	525	0
10	3	3	pluja	1	0	539	539	0
10	3	2	xarxa	1	0	488	488	0
10	3	2	ulleres	1	0	603	603	0
11	1	2	fulla	1	0	951	951	0
11	1	2	globus	1	1	588	588	0
11	1	2	cuc	0	0	607	607	0
11	1	2	ulleres	1	0	557	557	0
11	1	3	queixal	0	0	628	628	0
11	1	2	formatge	1	0	702	702	0
11	1	2	pilota	1	1	735	735	0
11	1	3	banc	1	1	705	705	0
11	1	2	cocodril	0	1	642	642	0
11	1	2	taula	1	0	588	588	0
11	1	3	formiga	0	1	-2000	_	0
11	1	3	camell	0	1	591	591	0
11	1	3	paella	0	0	726	726	0
11	1	2	enciam	0	0	725	725	0
11	1	2	pingüí	0	1	667	667	0
11	1	3	sargantana	0	0	936	936	0
11	1	2	xarxa	1	0	584	584	0
11	1	3	anell	1	1	553	553	0
11	1	2	elefant	0	1	659	659	0
11	1	3	granota	0	0	1015	1015	0
11	1	2	espelma	1	0	-2000	_	0
11	1	3	gat	1	1	1069	1069	0
11	1	3	martell	0	1	382	382	0
11	1	3	cadira	1	0	672	672	0
11	1	3	pluja	1	0	539	539	0
11	1	3	braç	1	1	492	492	0
11	1	2	ocell	1	0	495	495	0
11	1	3	núvol	1	1	495	495	0
11	1	2	esquirol	0	0	513	513	0
11	1	2	camió	1	1	465	465	0
11	1	3	escriptori	0	1	452	452	0
11	1	3	trineu	0	1	538	538	0
11	1	2	galleda	0	0	464	464	0
11	1	3	pinzell	0	1	498	498	0
11	1	3	gos	1	0	450	450	0
11	1	2	cullera	0	1	484	484	0
11	1	3	poma	1	0	491	491	0
11	1	2	plat	1	1	490	490	0
11	1	2	ganivet	1	0	486	486	0
11	1	2	cavall	1	1	518	518	0
11	1	3	butxaca	1	0	496	496	0
11	1	3	cinturó	1	1	531	531	0
11	1	2	avió	1	1	559	559	0
11	1	2	ànec	0	0	503	503	0
11	1	2	llapis	0	1	506	506	0
11	1	2	nas	1	1	551	551	0
11	1	2	violí	0	1	468	468	0
11	1	3	raspall	0	0	436	436	0
11	1	2	drac	0	1	449	449	0
11	1	2	pastanaga	0	0	499	499	0
11	1	3	flor	1	1	498	498	0
11	1	2	pom	0	1	649	649	0
11	1	3	caixa	1	1	515	515	0
11	1	3	raïm	0	0	470	470	0
11	1	3	ou	1	0	473	473	0
11	1	2	pa	1	1	440	440	0
11	1	3	xiulet	0	0	547	547	0
11	1	3	aixeta	0	0	520	520	0
11	1	2	préssec	0	0	499	499	0
11	1	3	barret	1	0	571	571	0
11	1	3	finestra	1	0	536	536	0
11	1	3	bombeta	0	1	474	474	0
11	1	3	tigre	0	1	669	669	0
11	1	2	guardiola	0	0	673	673	0
11	2	3	camell	0	1	142	_	0	1
11	2	3	ou	1	0	104	_	0	1
11	2	2	préssec	0	0	465	465	0
11	2	2	pom	0	1	376	376	0
11	2	2	galleda	0	0	394	394	0
11	2	3	sargantana	0	0	397	397	0
11	2	3	formiga	0	1	417	417	0
11	2	3	raspall	0	0	395	395	0
11	2	2	fulla	1	0	398	398	0
11	2	2	ànec	0	0	376	376	0
11	2	2	esquirol	0	0	430	430	0
11	2	3	pluja	1	0	478	478	0
11	2	2	espelma	1	0	489	489	0
11	2	2	ganivet	1	0	442	442	0
11	2	2	cocodril	0	1	621	621	0
[truncated: 3,761 more rows]
