# Supplementary material for: Error-based learning and lexical competition in word production: Evidence from multilingual naming
Source: PLoS One. 2019 Mar 22;14(3):e0213765. doi: 10.1371/journal.pone.0213765 (PMC6430390; doi:10.1371/journal.pone.0213765)
Supplement: S6 File — (XLSX) [file pone.0213765.s007.xlsx]

## Sheet: Catalan (L2 testing phase)
subject	repetition	stimulus list	item	frequency	cognate status	old(1)new(0)	RT	RTs above 250 without errors	incorrect	voice key error
1	bl1	3	HUEVO	1	0	0	816	816	0
1	bl1	3	GATO	1	1	0	361	_	0	1
1	bl1	3	SILLA	1	0	0	542	542	0
1	bl1	3	CINTUR	1	1	0	656	656	0
1	bl1	1	JIRAFA	0	1	1	570	570	0
1	bl1	3	CAMELLO	0	1	0	771	771	0
1	bl1	3	SARTEN	0	0	0	809	809	0
1	bl1	1	PAT	0	1	1	1346	_	1
1	bl1	1	CAMA	1	0	1	850	850	0
1	bl1	3	TIGRE	0	1	0	1002	1002	0
1	bl1	3	PERRO	1	0	0	962	962	0
1	bl1	3	CEPILLO	0	0	0	936	936	0
1	bl1	1	OJO	1	0	1	653	653	0
1	bl1	1	PLTN	0	1	1	428	428	0
1	bl1	1	BHO	0	0	1	1205	_	1
1	bl1	3	MARTIL	0	1	0	764	764	0
1	bl1	3	ESCRIT	0	1	0	832	_	1
1	bl1	3	BOMBIL	0	1	0	727	_	1
1	bl1	3	LAGART	0	0	0	1695	1695	0
1	bl1	1	CALCET	0	0	1	911	911	0
1	bl1	3	RANA	0	0	0	925	925	0
1	bl1	1	PEONZA	0	0	1	756	756	0
1	bl1	3	VENTANA	1	0	0	1139	1139	0
1	bl1	1	TENEDOR	0	0	1	911	911	0
1	bl1	1	RBOL	1	1	1	705	705	0
1	bl1	1	OREJA	1	1	1	626	626	0
1	bl1	1	RAMA	1	0	1	1055	1055	0
1	bl1	3	BOLSIL	1	0	0	-3000	_	0
1	bl1	3	CAJA	1	1	0	884	884	0
1	bl1	1	NARANJA	1	0	1	1066	1066	0
1	bl1	1	RAT	0	1	1	666	666	0
1	bl1	1	OVEJA	0	1	1	1137	1137	0
1	bl1	3	TRINEO	0	1	0	2034	2034	0
1	bl1	1	ESCOBA	0	1	1	862	862	0
1	bl1	1	OSO	1	1	1	791	791	0
1	bl1	1	LLAVE	1	0	1	787	787	0
1	bl1	1	CASCO	1	1	1	785	785	0
1	bl1	3	SILBATO	0	0	0	747	747	0
1	bl1	1	ZORRO	0	0	1	907	907	0
1	bl1	1	FRESA	0	0	1	736	736	0
1	bl1	1	MARIPO	0	0	1	751	751	0
1	bl1	3	MANZANA	1	0	0	813	813	0
1	bl1	1	TELF	1	1	1	686	686	0
1	bl1	3	UVA	0	0	0	723	723	0
1	bl1	1	RELOJ	1	1	1	680	680	0
1	bl1	3	SOMBR	1	0	0	1129	1129	0
1	bl1	1	DEDO	1	0	1	610	610	0
1	bl1	1	FALDA	1	1	1	1021	1021	0
1	bl1	3	PINCEL	0	1	0	1030	1030	0
1	bl1	1	HACHA	0	0	1	945	_	1
1	bl1	3	FLOR	1	1	0	791	791	0
1	bl1	3	BANCO	1	1	0	888	888	0
1	bl1	3	MUELA	0	0	0	878	878	0
1	bl1	3	NUBE	1	1	0	1849	_	1
1	bl1	3	GRIFO	0	0	0	1377	1377	0
1	bl1	1	VESTIDO	1	1	1	775	775	0
1	bl1	1	PANUELO	1	0	1	859	859	0
1	bl1	3	BRAZO	1	1	0	1139	1139	0
1	bl1	1	GUANTE	0	1	1	954	954	0
1	bl1	3	HORMIGA	0	1	0	852	852	0
1	bl1	1	CERDO	1	0	1	848	848	0
1	bl1	3	LLUVIA	1	0	0	894	894	0
1	bl1	1	TANQUE	0	1	1	988	988	0
1	bl1	3	ANILLO	1	1	0	861	861	0
1	bl2	1	OJO	1	0	1	715	715	0
1	bl2	3	BOLSIL	1	0	0	650	650	0
1	bl2	3	ANILLO	1	1	0	586	586	0
1	bl2	3	PERRO	1	0	0	600	600	0
1	bl2	1	FALDA	1	1	1	715	715	0
1	bl2	1	TELF	1	1	1	593	593	0
1	bl2	3	PINCEL	0	1	0	594	594	0
1	bl2	1	LLAVE	1	0	1	535	535	0
1	bl2	1	RELOJ	1	1	1	639	639	0
1	bl2	3	LLUVIA	1	0	0	811	811	0
1	bl2	3	CAMELLO	0	1	0	990	990	0
1	bl2	3	ESCRIT	0	1	0	1025	_	1
1	bl2	1	PLTN	0	1	1	722	722	0
1	bl2	3	BANCO	1	1	0	780	780	0
1	bl2	1	HACHA	0	0	1	838	838	0
1	bl2	3	BOMBIL	0	1	0	921	_	1
1	bl2	3	GATO	1	1	0	748	748	0
1	bl2	3	MARTIL	0	1	0	981	981	0
1	bl2	1	PEONZA	0	0	1	880	880	0
1	bl2	1	FRESA	0	0	1	911	911	0
1	bl2	1	CAMA	1	0	1	1108	1108	0
1	bl2	3	TIGRE	0	1	0	802	802	0
1	bl2	1	OREJA	1	1	1	580	580	0
1	bl2	1	CALCET	0	0	1	865	865	0
1	bl2	1	TANQUE	0	1	1	734	734	0
1	bl2	1	ESCOBA	0	1	1	545	545	0
1	bl2	3	CAJA	1	1	0	905	905	0
1	bl2	3	NUBE	1	1	0	1051	_	1
1	bl2	1	VESTIDO	1	1	1	736	736	0
1	bl2	1	PAT	0	1	1	1251	_	1
1	bl2	3	SILBATO	0	0	0	768	768	0
1	bl2	1	BHO	0	0	1	472	_	1
1	bl2	1	CASCO	1	1	1	680	680	0
1	bl2	3	CINTUR	1	1	0	644	644	0
1	bl2	3	LAGART	0	0	0	938	_	1
1	bl2	3	UVA	0	0	0	751	751	0
1	bl2	1	CERDO	1	0	1	651	651	0
1	bl2	3	MANZANA	1	0	0	675	675	0
1	bl2	1	JIRAFA	0	1	1	353	353	0
1	bl2	3	MUELA	0	0	0	783	783	0
1	bl2	3	VENTANA	1	0	0	689	689	0
1	bl2	3	SARTEN	0	0	0	685	685	0
1	bl2	1	RBOL	1	1	1	707	707	0
1	bl2	3	SOMBR	1	0	0	952	952	0
1	bl2	3	HORMIGA	0	1	0	862	862	0
1	bl2	3	BRAZO	1	1	0	869	869	0
1	bl2	3	FLOR	1	1	0	776	776	0
1	bl2	3	SILLA	1	0	0	360	360	0
1	bl2	1	TENEDOR	0	0	1	795	795	0
1	bl2	1	RAMA	1	0	1	811	811	0
1	bl2	3	HUEVO	1	0	0	739	739	0
1	bl2	1	OSO	1	1	1	738	738	0
1	bl2	1	PANUELO	1	0	1	758	758	0
1	bl2	3	RANA	0	0	0	740	740	0
1	bl2	1	RAT	0	1	1	712	712	0
1	bl2	1	ZORRO	0	0	1	902	902	0
1	bl2	3	CEPILLO	0	0	0	778	778	0
1	bl2	1	DEDO	1	0	1	548	548	0
1	bl2	1	NARANJA	1	0	1	596	596	0
1	bl2	3	TRINEO	0	1	0	1041	1041	0
1	bl2	1	GUANTE	0	1	1	1005	1005	0
1	bl2	3	GRIFO	0	0	0	853	853	0
1	bl2	1	OVEJA	0	1	1	910	910	0
1	bl2	1	MARIPO	0	0	1	695	695	0
1	bl3	1	CASCO	1	1	1	679	679	0
1	bl3	1	RELOJ	1	1	1	328	328	0
1	bl3	1	RBOL	1	1	1	565	565	0
1	bl3	3	SARTEN	0	0	0	532	532	0
1	bl3	3	MARTIL	0	1	0	600	600	0
1	bl3	3	GRIFO	0	0	0	728	728	0
1	bl3	1	PAT	0	1	1	740	740	0
1	bl3	1	OJO	1	0	1	618	618	0
1	bl3	3	NUBE	1	1	0	1007	_	1
1	bl3	3	BOLSIL	1	0	0	931	931	0
1	bl3	1	OSO	1	1	1	717	717	0
1	bl3	1	DEDO	1	0	1	595	595	0
1	bl3	1	PEONZA	0	0	1	549	549	0
1	bl3	1	LLAVE	1	0	1	673	673	0
1	bl3	1	VESTIDO	1	1	1	666	666	0
1	bl3	1	TANQUE	0	1	1	840	840	0
1	bl3	1	BHO	0	0	1	929	929	0
1	bl3	3	CINTUR	1	1	0	712	712	0
1	bl3	3	LLUVIA	1	0	0	761	761	0
1	bl3	3	CEPILLO	0	0	0	1189	1189	0
1	bl3	1	ZORRO	0	0	1	616	616	0
1	bl3	1	TENEDOR	0	0	1	738	738	0
1	bl3	1	PLTN	0	1	1	709	709	0
1	bl3	1	OREJA	1	1	1	624	624	0
1	bl3	1	JIRAFA	0	1	1	1043	1043	0
1	bl3	3	MUELA	0	0	0	793	793	0
1	bl3	3	SILLA	1	0	0	803	803	0
1	bl3	3	SILBATO	0	0	0	651	651	0
1	bl3	1	GUANTE	0	1	1	607	607	0
1	bl3	1	ESCOBA	0	1	1	923	923	0
1	bl3	1	NARANJA	1	0	1	1145	1145	0
1	bl3	3	TRINEO	0	1	0	847	847	0
1	bl3	1	CERDO	1	0	1	756	756	0
1	bl3	1	TELF	1	1	1	642	642	0
1	bl3	1	RAT	0	1	1	616	616	0
1	bl3	1	CAMA	1	0	1	924	924	0
1	bl3	3	GATO	1	1	0	791	791	0
1	bl3	3	SOMBR	1	0	0	979	979	0
1	bl3	1	HACHA	0	0	1	809	809	0
1	bl3	1	FALDA	1	1	1	870	870	0
1	bl3	3	ANILLO	1	1	0	861	861	0
1	bl3	3	BOMBIL	0	1	0	1434	1434	0
1	bl3	3	PINCEL	0	1	0	904	904	0
1	bl3	3	HORMIGA	0	1	0	796	796	0
1	bl3	1	CALCET	0	0	1	845	845	0
1	bl3	3	CAMELLO	0	1	0	1329	1329	0
1	bl3	3	HUEVO	1	0	0	700	700	0
1	bl3	3	LAGART	0	0	0	1020	_	1
1	bl3	1	OVEJA	0	1	1	861	861	0
1	bl3	1	FRESA	0	0	1	726	726	0
1	bl3	3	MANZANA	1	0	0	767	767	0
1	bl3	1	MARIPO	0	0	1	697	697	0
1	bl3	1	PANUELO	1	0	1	753	753	0
1	bl3	3	ESCRIT	0	1	0	458	_	1
1	bl3	3	CAJA	1	1	0	881	881	0
1	bl3	3	PERRO	1	0	0	845	845	0
1	bl3	3	UVA	0	0	0	706	_	1
1	bl3	3	BANCO	1	1	0	1067	1067	0
1	bl3	3	VENTANA	1	0	0	831	831	0
1	bl3	1	RAMA	1	0	1	797	797	0
1	bl3	3	FLOR	1	1	0	875	875	0
1	bl3	3	TIGRE	0	1	0	1205	1205	0
1	bl3	3	RANA	0	0	0	1103	1103	0
1	bl3	3	BRAZO	1	1	0	512	512	0
2	bl1	1	PAT	0	1	1	1156	_	1
2	bl1	1	TENEDOR	0	0	1	1021	1021	0
2	bl1	1	CAMA	1	0	1	876	876	0
2	bl1	1	ZORRO	0	0	1	1408	1408	0
2	bl1	1	FRESA	0	0	1	-3000	_	0	1
2	bl1	2	CUCHIL	1	0	0	1248	1248	0
2	bl1	2	NARIZ	1	1	0	916	916	0
2	bl1	1	RELOJ	1	1	1	953	953	0
2	bl1	1	RAMA	1	0	1	1648	1648	0
2	bl1	1	ESCOBA	0	1	1	1063	1063	0
2	bl1	1	OSO	1	1	1	1330	1330	0
2	bl1	1	GUANTE	0	1	1	949	949	0
2	bl1	2	HUCHA	0	0	0	2132	_	1
2	bl1	1	TELF	1	1	1	682	682	0
2	bl1	1	PEONZA	0	0	1	2826	_	1
2	bl1	2	POMO	0	1	0	1940	_	1
2	bl1	1	MARIPO	0	0	1	1045	1045	0
2	bl1	2	MESA	1	0	0	877	877	0
2	bl1	2	PAJARO	1	0	0	851	851	0
2	bl1	2	LECHUGA	0	0	0	1245	_	1
2	bl1	1	RAT	0	1	1	813	813	0
2	bl1	2	CUBO	0	0	0	956	_	1
2	bl1	1	OREJA	1	1	1	800	800	0
2	bl1	1	OJO	1	0	1	902	902	0
2	bl1	2	VELA	1	0	0	1759	1759	0
2	bl1	2	PING	0	1	0	821	821	0
2	bl1	2	MELOC	0	0	0	2040	_	1
2	bl1	1	CASCO	1	1	1	1163	1163	0
2	bl1	2	CABALLO	1	1	0	778	778	0
2	bl1	2	PAN	1	1	0	1157	1157	0
2	bl1	2	CAMION	1	1	0	675	675	0
2	bl1	1	PLTN	0	1	1	712	712	0
2	bl1	1	JIRAFA	0	1	1	725	725	0
2	bl1	2	QUESO	1	0	0	1096	1096	0
2	bl1	1	FALDA	1	1	1	1374	1374	0
2	bl1	2	COCODR	0	1	0	800	800	0
2	bl1	1	VESTIDO	1	1	1	742	742	0
2	bl1	2	ZANAHOR	0	0	0	739	739	0
2	bl1	1	TANQUE	0	1	1	974	_	1
2	bl1	1	CALCET	0	0	1	1072	1072	0
2	bl1	2	ELEFANT	0	1	0	531	531	0
2	bl1	2	RED	1	0	0	-3000	_	1
2	bl1	1	HACHA	0	0	1	1987	_	1
2	bl1	2	HOJA	1	0	0	1608	1608	0
2	bl1	1	OVEJA	0	1	1	947	947	0
2	bl1	1	BHO	0	0	1	1193	1193	0
2	bl1	2	DRAG	0	1	0	1790	1790	0
2	bl1	2	GUSANO	0	0	0	1294	1294	0
2	bl1	1	PANUELO	1	0	1	686	_	0	1
2	bl1	2	GLOBO	1	1	0	847	847	0
2	bl1	2	CUCHARA	0	1	0	730	730	0
2	bl1	2	ARDILLA	0	0	0	1151	1151	0
2	bl1	2	PATO	0	0	0	887	887	0
2	bl1	2	AVI	1	1	0	762	762	0
2	bl1	1	NARANJA	1	0	1	1427	1427	0
2	bl1	2	LAPIZ	0	1	0	783	783	0
2	bl1	2	PELOTA	1	1	0	782	782	0
2	bl1	2	PLATO	1	1	0	1007	1007	0
2	bl1	1	DEDO	1	0	1	787	787	0
2	bl1	2	VIOL	0	1	0	820	_	1
2	bl1	2	GAFAS	1	0	0	635	635	0
2	bl1	1	RBOL	1	1	1	825	825	0
2	bl1	1	LLAVE	1	0	1	901	901	0
2	bl1	1	CERDO	1	0	1	1254	1254	0
2	bl2	1	RELOJ	1	1	1	767	767	0
2	bl2	1	RBOL	1	1	1	714	714	0
2	bl2	2	PATO	0	0	0	729	729	0
2	bl2	1	HACHA	0	0	1	469	_	1
2	bl2	2	ELEFANT	0	1	0	694	694	0
2	bl2	1	NARANJA	1	0	1	948	948	0
2	bl2	1	CASCO	1	1	1	845	845	0
2	bl2	1	DEDO	1	0	1	903	903	0
2	bl2	1	FRESA	0	0	1	1004	1004	0
2	bl2	1	LLAVE	1	0	1	703	703	0
2	bl2	1	PANUELO	1	0	1	1241	1241	0
2	bl2	2	NARIZ	1	1	0	947	947	0
2	bl2	1	BHO	0	0	1	1	_	0	1
2	bl2	2	COCODR	0	1	0	626	626	0
2	bl2	1	OSO	1	1	1	746	746	0
2	bl2	1	MARIPO	0	0	1	602	602	0
2	bl2	1	OJO	1	0	1	660	660	0
2	bl2	2	HOJA	1	0	0	761	761	0
2	bl2	2	LECHUGA	0	0	0	777	_	1
2	bl2	1	GUANTE	0	1	1	756	756	0
2	bl2	2	VIOL	0	1	0	1043	1043	0
2	bl2	2	PING	0	1	0	844	844	0
2	bl2	2	AVI	1	1	0	732	732	0
2	bl2	1	TENEDOR	0	0	1	1056	1056	0
2	bl2	2	GUSANO	0	0	0	795	795	0
2	bl2	2	CABALLO	1	1	0	634	634	0
2	bl2	2	CUCHIL	1	0	0	1089	1089	0
2	bl2	2	CAMION	1	1	0	676	676	0
2	bl2	2	QUESO	1	0	0	868	868	0
2	bl2	1	PLTN	0	1	1	674	674	0
2	bl2	1	RAMA	1	0	1	-3000	_	0	1
2	bl2	1	PEONZA	0	0	1	2612	_	1
2	bl2	2	CUCHARA	0	1	0	1260	1260	0
2	bl2	1	TANQUE	0	1	1	1730	_	1
2	bl2	2	PAN	1	1	0	1104	1104	0
2	bl2	1	FALDA	1	1	1	965	965	0
2	bl2	2	POMO	0	1	0	100	_	1
2	bl2	2	MELOC	0	0	0	2716	2716	0
2	bl2	2	RED	1	0	0	1638	1638	0
2	bl2	2	MESA	1	0	0	930	930	0
2	bl2	2	HUCHA	0	0	0	1478	1478	0
2	bl2	1	JIRAFA	0	1	1	754	754	0
2	bl2	2	ARDILLA	0	0	0	730	730	0
2	bl2	2	CUBO	0	0	0	809	_	1
2	bl2	1	CERDO	1	0	1	1027	1027	0
2	bl2	2	LAPIZ	0	1	0	812	812	0
2	bl2	1	CALCET	0	0	1	1042	1042	0
2	bl2	2	PAJARO	1	0	0	901	901	0
2	bl2	2	GLOBO	1	1	0	1100	1100	0
2	bl2	2	PELOTA	1	1	0	803	803	0
2	bl2	1	OVEJA	0	1	1	905	905	0
2	bl2	2	PLATO	1	1	0	1051	1051	0
2	bl2	1	PAT	0	1	1	797	797	0
2	bl2	2	ZANAHOR	0	0	0	756	756	0
2	bl2	1	OREJA	1	1	1	1098	1098	0
2	bl2	1	VESTIDO	1	1	1	797	797	0
2	bl2	1	ZORRO	0	0	1	1068	1068	0
2	bl2	2	GAFAS	1	0	0	-3000	_	1
2	bl2	1	CAMA	1	0	1	938	938	0
2	bl2	1	TELF	1	1	1	796	796	0
2	bl2	1	RAT	0	1	1	809	809	0
2	bl2	2	VELA	1	0	0	1616	1616	0
2	bl2	1	ESCOBA	0	1	1	1024	1024	0
2	bl2	2	DRAG	0	1	0	1040	1040	0
2	bl3	2	RED	1	0	0	749	_	1
2	bl3	2	MELOC	0	0	0	555	555	0
2	bl3	2	MESA	1	0	0	575	575	0
2	bl3	1	RBOL	1	1	1	718	718	0
2	bl3	2	AVI	1	1	0	974	974	0
2	bl3	1	CERDO	1	0	1	628	628	0
2	bl3	1	TANQUE	0	1	1	1300	_	1
2	bl3	1	OREJA	1	1	1	1124	1124	0
2	bl3	1	PEONZA	0	0	1	1253	_	1
2	bl3	2	ARDILLA	0	0	0	807	807	0
2	bl3	2	CUBO	0	0	0	471	_	1
2	bl3	2	POMO	0	1	0	737	_	1
2	bl3	1	TENEDOR	0	0	1	1097	1097	0
2	bl3	2	QUESO	1	0	0	735	735	0
2	bl3	2	PLATO	1	1	0	939	939	0
2	bl3	2	DRAG	0	1	0	793	793	0
2	bl3	1	CALCET	0	0	1	812	812	0
2	bl3	1	OSO	1	1	1	713	713	0
2	bl3	1	ESCOBA	0	1	1	866	866	0
2	bl3	1	GUANTE	0	1	1	718	718	0
2	bl3	2	PING	0	1	0	849	849	0
2	bl3	1	FRESA	0	0	1	781	781	0
2	bl3	1	HACHA	0	0	1	1546	1546	0
2	bl3	1	RAT	0	1	1	697	697	0
2	bl3	2	PAJARO	1	0	0	847	847	0
2	bl3	2	HUCHA	0	0	0	1243	1243	0
2	bl3	2	LECHUGA	0	0	0	1175	_	1
2	bl3	2	PELOTA	1	1	0	921	921	0
2	bl3	1	TELF	1	1	1	812	812	0
2	bl3	1	JIRAFA	0	1	1	804	804	0
2	bl3	1	BHO	0	0	1	968	968	0
2	bl3	2	PAN	1	1	0	822	822	0
2	bl3	2	CABALLO	1	1	0	818	818	0
2	bl3	2	CUCHIL	1	0	0	737	737	0
2	bl3	2	HOJA	1	0	0	757	757	0
2	bl3	2	CUCHARA	0	1	0	908	908	0
2	bl3	1	PAT	0	1	1	947	947	0
2	bl3	1	RAMA	1	0	1	1395	1395	0
2	bl3	1	RELOJ	1	1	1	655	655	0
2	bl3	1	LLAVE	1	0	1	795	795	0
2	bl3	1	NARANJA	1	0	1	1247	1247	0
2	bl3	2	LAPIZ	0	1	0	717	717	0
2	bl3	1	ZORRO	0	0	1	1039	1039	0
2	bl3	2	COCODR	0	1	0	803	803	0
2	bl3	1	DEDO	1	0	1	748	748	0
2	bl3	2	NARIZ	1	1	0	812	812	0
2	bl3	2	ZANAHOR	0	0	0	432	432	0
2	bl3	2	PATO	0	0	0	1222	1222	0
2	bl3	2	GAFAS	1	0	0	-3000	_	0	1
2	bl3	1	CAMA	1	0	1	699	699	0
2	bl3	1	FALDA	1	1	1	726	726	0
2	bl3	2	GLOBO	1	1	0	734	734	0
2	bl3	1	OJO	1	0	1	657	657	0
2	bl3	2	ELEFANT	0	1	0	909	909	0
2	bl3	1	VESTIDO	1	1	1	984	984	0
2	bl3	2	GUSANO	0	0	0	874	874	0
2	bl3	1	CASCO	1	1	1	726	726	0
2	bl3	1	PANUELO	1	0	1	936	936	0
2	bl3	2	VELA	1	0	0	821	821	0
2	bl3	2	VIOL	0	1	0	999	999	0
2	bl3	1	PLTN	0	1	1	653	653	0
2	bl3	2	CAMION	1	1	0	578	578	0
2	bl3	1	MARIPO	0	0	1	772	772	0
2	bl3	1	OVEJA	0	1	1	984	984	0
3	bl1	2	MESA	1	0	1	730	730	0
3	bl1	1	FALDA	1	1	0	1043	_	1
3	bl1	1	FRESA	0	0	0	1243	1243	0
3	bl1	2	GAFAS	1	0	1	652	652	0
3	bl1	1	TELF	1	1	0	640	640	0
3	bl1	1	ZORRO	0	0	0	637	_	1
3	bl1	2	GLOBO	1	1	1	514	514	0
3	bl1	2	LAPIZ	0	1	1	705	705	0
3	bl1	1	TENEDOR	0	0	0	576	576	0
3	bl1	1	PAT	0	1	0	1501	_	1
3	bl1	1	BHO	0	0	0	1507	_	1
3	bl1	2	COCODR	0	1	1	920	920	0
3	bl1	1	CALCET	0	0	0	1076	1076	0
3	bl1	1	OVEJA	0	1	0	861	861	0
3	bl1	1	RELOJ	1	1	0	927	927	0
3	bl1	1	OREJA	1	1	0	636	636	0
3	bl1	1	VESTIDO	1	1	0	738	738	0
3	bl1	1	PANUELO	1	0	0	1317	1317	0
3	bl1	2	PATO	0	0	1	898	898	0
3	bl1	1	CAMA	1	0	0	901	901	0
3	bl1	1	RAMA	1	0	0	1268	1268	0
3	bl1	2	POMO	0	1	1	1401	1401	0
3	bl1	1	MARIPO	0	0	0	1083	1083	0
3	bl1	2	VIOL	0	1	1	742	742	0
3	bl1	2	AVI	1	1	1	732	732	0
3	bl1	2	NARIZ	1	1	1	951	951	0
3	bl1	2	MELOC	0	0	1	1938	_	1
3	bl1	1	OSO	1	1	0	901	901	0
3	bl1	1	CASCO	1	1	0	898	898	0
3	bl1	2	CAMION	1	1	1	691	691	0
3	bl1	1	PEONZA	0	0	0	-3000	_	1
3	bl1	2	PING	0	1	1	1082	1082	0
3	bl1	1	LLAVE	1	0	0	786	786	0
3	bl1	1	TANQUE	0	1	0	-3000	_	1
3	bl1	2	HUCHA	0	0	1	2656	2656	0
3	bl1	2	RED	1	0	1	1571	_	1
3	bl1	2	ARDILLA	0	0	1	-3000	_	1
3	bl1	1	ESCOBA	0	1	0	796	796	0
3	bl1	2	PLATO	1	1	1	1594	1594	0
3	bl1	1	JIRAFA	0	1	0	1348	1348	0
3	bl1	2	GUSANO	0	0	1	753	753	0
3	bl1	1	GUANTE	0	1	0	768	768	0
3	bl1	2	PAN	1	1	1	922	922	0
3	bl1	2	ELEFANT	0	1	1	771	771	0
3	bl1	2	CUCHIL	1	0	1	1290	1290	0
3	bl1	2	DRAG	0	1	1	1842	1842	0
3	bl1	2	CUCHARA	0	1	1	1377	1377	0
3	bl1	1	CERDO	1	0	0	895	895	0
3	bl1	2	VELA	1	0	1	894	894	0
3	bl1	2	LECHUGA	0	0	1	1670	1670	0
3	bl1	2	CABALLO	1	1	1	959	959	0
3	bl1	2	HOJA	1	0	1	531	531	0
3	bl1	2	PELOTA	1	1	1	916	916	0
3	bl1	1	PLTN	0	1	0	759	759	0
3	bl1	2	PAJARO	1	0	1	759	759	0
3	bl1	2	ZANAHOR	0	0	1	645	645	0
3	bl1	1	DEDO	1	0	0	624	624	0
3	bl1	1	RAT	0	1	0	919	919	0
3	bl1	1	HACHA	0	0	0	-3000	_	1
3	bl1	1	NARANJA	1	0	0	2356	2356	0
3	bl1	1	RBOL	1	1	0	780	780	0
3	bl1	2	CUBO	0	0	1	1458	_	1
3	bl1	2	QUESO	1	0	1	965	965	0
3	bl1	1	OJO	1	0	0	726	726	0
3	bl2	1	OREJA	1	1	0	570	570	0
3	bl2	1	PANUELO	1	0	0	1175	1175	0
3	bl2	2	ELEFANT	0	1	1	588	588	0
3	bl2	1	VESTIDO	1	1	0	590	590	0
3	bl2	1	CERDO	1	0	0	661	661	0
3	bl2	2	POMO	0	1	1	872	872	0
3	bl2	2	PING	0	1	1	906	906	0
3	bl2	2	MELOC	0	0	1	1425	_	1
3	bl2	1	TANQUE	0	1	0	1126	1126	0
3	bl2	2	PATO	0	0	1	1071	1071	0
3	bl2	2	PAN	1	1	1	807	807	0
3	bl2	1	FRESA	0	0	0	660	660	0
3	bl2	1	LLAVE	1	0	0	662	662	0
3	bl2	1	ZORRO	0	0	0	855	855	0
3	bl2	1	DEDO	1	0	0	563	563	0
3	bl2	1	TENEDOR	0	0	0	438	438	0
3	bl2	1	CALCET	0	0	0	985	985	0
3	bl2	1	MARIPO	0	0	0	657	657	0
3	bl2	2	PLATO	1	1	1	651	651	0
3	bl2	1	NARANJA	1	0	0	1248	1248	0
3	bl2	2	GAFAS	1	0	1	673	673	0
3	bl2	1	ESCOBA	0	1	0	803	803	0
3	bl2	1	PEONZA	0	0	0	-3000	_	1
3	bl2	2	CAMION	1	1	1	556	556	0
3	bl2	2	QUESO	1	0	1	538	538	0
3	bl2	2	VIOL	0	1	1	651	651	0
3	bl2	2	GLOBO	1	1	1	588	588	0
3	bl2	2	CUCHIL	1	0	1	829	829	0
3	bl2	2	NARIZ	1	1	1	748	748	0
3	bl2	2	GUSANO	0	0	1	588	588	0
3	bl2	1	JIRAFA	0	1	0	842	842	0
3	bl2	2	CUBO	0	0	1	617	_	1
3	bl2	2	LAPIZ	0	1	1	651	651	0
3	bl2	2	PAJARO	1	0	1	789	789	0
3	bl2	2	ARDILLA	0	0	1	617	617	0
3	bl2	2	HUCHA	0	0	1	1110	1110	0
3	bl2	2	CABALLO	1	1	1	782	782	0
3	bl2	2	PELOTA	1	1	1	700	700	0
3	bl2	2	RED	1	0	1	827	_	1
3	bl2	1	FALDA	1	1	0	525	525	0
3	bl2	1	GUANTE	0	1	0	895	895	0
3	bl2	2	DRAG	0	1	1	843	843	0
3	bl2	1	HACHA	0	0	0	-3000	_	1
3	bl2	1	OSO	1	1	0	919	919	0
3	bl2	2	HOJA	1	0	1	539	539	0
3	bl2	2	VELA	1	0	1	713	713	0
3	bl2	1	BHO	0	0	0	-3000	_	1
3	bl2	1	RAMA	1	0	0	1103	1103	0
3	bl2	1	TELF	1	1	0	775	775	0
3	bl2	1	RELOJ	1	1	0	759	759	0
3	bl2	1	CASCO	1	1	0	850	850	0
3	bl2	2	AVI	1	1	1	697	697	0
3	bl2	1	RAT	0	1	0	709	709	0
3	bl2	2	MESA	1	0	1	709	709	0
3	bl2	2	LECHUGA	0	0	1	958	958	0
3	bl2	1	RBOL	1	1	0	1305	1305	0
3	bl2	2	ZANAHOR	0	0	1	582	582	0
3	bl2	2	COCODR	0	1	1	779	779	0
3	bl2	1	OJO	1	0	0	718	718	0
3	bl2	1	CAMA	1	0	0	775	775	0
3	bl2	1	PLTN	0	1	0	672	672	0
3	bl2	1	PAT	0	1	0	1894	_	1
3	bl2	2	CUCHARA	0	1	1	1171	1171	0
3	bl2	1	OVEJA	0	1	0	877	877	0
3	bl3	2	ZANAHOR	0	0	1	619	619	0
3	bl3	2	VIOL	0	1	1	599	599	0
3	bl3	1	PLTN	0	1	0	706	706	0
3	bl3	1	TELF	1	1	0	568	568	0
3	bl3	2	CAMION	1	1	1	522	522	0
3	bl3	1	HACHA	0	0	0	-3000	_	1
3	bl3	2	NARIZ	1	1	1	719	719	0
3	bl3	2	HOJA	1	0	1	482	482	0
3	bl3	2	MESA	1	0	1	776	776	0
3	bl3	2	GLOBO	1	1	1	465	465	0
3	bl3	2	GAFAS	1	0	1	662	662	0
3	bl3	1	NARANJA	1	0	0	927	927	0
3	bl3	1	RBOL	1	1	0	619	619	0
3	bl3	1	OVEJA	0	1	0	803	803	0
3	bl3	2	CUCHARA	0	1	1	670	670	0
3	bl3	2	CABALLO	1	1	1	815	815	0
3	bl3	1	RAMA	1	0	0	758	758	0
3	bl3	1	ZORRO	0	0	0	787	787	0
3	bl3	2	PING	0	1	1	717	717	0
3	bl3	1	VESTIDO	1	1	0	626	626	0
3	bl3	2	PATO	0	0	1	886	886	0
3	bl3	2	CUBO	0	0	1	994	_	1
3	bl3	1	OJO	1	0	0	817	817	0
3	bl3	1	OREJA	1	1	0	666	666	0
3	bl3	1	ESCOBA	0	1	0	789	789	0
3	bl3	2	POMO	0	1	1	748	748	0
3	bl3	2	COCODR	0	1	1	632	632	0
3	bl3	1	TANQUE	0	1	0	888	888	0
3	bl3	1	DEDO	1	0	0	746	746	0
3	bl3	1	FRESA	0	0	0	766	766	0
3	bl3	1	TENEDOR	0	0	0	519	519	0
3	bl3	2	ARDILLA	0	0	1	726	726	0
3	bl3	1	FALDA	1	1	0	538	538	0
3	bl3	1	PAT	0	1	0	-3000	_	1
3	bl3	1	OSO	1	1	0	1539	1539	0
3	bl3	1	CAMA	1	0	0	715	715	0
3	bl3	2	PELOTA	1	1	1	731	731	0
3	bl3	2	GUSANO	0	0	1	591	591	0
3	bl3	1	GUANTE	0	1	0	861	861	0
3	bl3	1	RAT	0	1	0	766	766	0
3	bl3	2	MELOC	0	0	1	1214	_	1
3	bl3	1	LLAVE	1	0	0	683	683	0
3	bl3	2	LAPIZ	0	1	1	699	699	0
3	bl3	2	ELEFANT	0	1	1	784	784	0
3	bl3	2	PAJARO	1	0	1	676	676	0
3	bl3	1	CERDO	1	0	0	838	838	0
3	bl3	1	MARIPO	0	0	0	746	746	0
3	bl3	2	PLATO	1	1	1	700	700	0
3	bl3	2	QUESO	1	0	1	687	687	0
3	bl3	2	AVI	1	1	1	631	631	0
3	bl3	1	JIRAFA	0	1	0	767	767	0
3	bl3	2	LECHUGA	0	0	1	798	798	0
3	bl3	1	BHO	0	0	0	-3000	_	1
3	bl3	1	PEONZA	0	0	0	-3000	_	1
3	bl3	2	HUCHA	0	0	1	920	920	0
3	bl3	2	RED	1	0	1	1110	_	1
3	bl3	1	RELOJ	1	1	0	573	573	0
3	bl3	2	DRAG	0	1	1	704	704	0
3	bl3	2	CUCHIL	1	0	1	695	695	0
3	bl3	1	CASCO	1	1	0	941	941	0
3	bl3	2	VELA	1	0	1	724	724	0
3	bl3	2	PAN	1	1	1	880	880	0
3	bl3	1	PANUELO	1	0	0	1238	1238	0
3	bl3	1	CALCET	0	0	0	592	592	0
4	bl1	2	QUESO	1	0	1	658	658	0
4	bl1	3	TRINEO	0	1	0	1071	1071	0
4	bl1	3	TIGRE	0	1	0	617	617	0
4	bl1	2	VELA	1	0	1	598	_	1
4	bl1	2	PELOTA	1	1	1	704	704	0
4	bl1	2	CUBO	0	0	1	1542	_	1
4	bl1	2	ZANAHOR	0	0	1	970	970	0
4	bl1	2	PING	0	1	1	585	585	0
4	bl1	3	UVA	0	0	0	1002	1002	0
4	bl1	2	AVI	1	1	1	522	522	0
4	bl1	3	SOMBR	1	0	0	890	_	1
4	bl1	3	SILLA	1	0	0	888	888	0
4	bl1	3	LLUVIA	1	0	0	669	669	0
4	bl1	3	HORMIGA	0	1	0	690	690	0
4	bl1	3	BOMBIL	0	1	0	-3000	_	1
4	bl1	2	PATO	0	0	1	805	805	0
4	bl1	2	VIOL	0	1	1	807	807	0
4	bl1	3	SARTEN	0	0	0	1431	_	1
4	bl1	2	GUSANO	0	0	1	887	887	0
4	bl1	3	LAGART	0	0	0	989	989	0
4	bl1	2	COCODR	0	1	1	971	971	0
4	bl1	2	MELOC	0	0	1	1861	1861	0
4	bl1	3	PERRO	1	0	0	576	576	0
4	bl1	2	HUCHA	0	0	1	866	_	1
4	bl1	2	ELEFANT	0	1	1	724	_	1
4	bl1	2	NARIZ	1	1	1	626	626	0
4	bl1	2	LAPIZ	0	1	1	706	706	0
4	bl1	2	GLOBO	1	1	1	841	841	0
4	bl1	3	VENTANA	1	0	0	989	989	0
4	bl1	2	POMO	0	1	1	720	_	1
4	bl1	2	HOJA	1	0	1	718	718	0
4	bl1	3	MANZANA	1	0	0	617	617	0
4	bl1	2	CUCHARA	0	1	1	691	691	0
4	bl1	3	MUELA	0	0	0	692	_	1
4	bl1	2	CABALLO	1	1	1	760	760	0
4	bl1	2	MESA	1	0	1	1370	1370	0
4	bl1	2	DRAG	0	1	1	1413	_	1
4	bl1	3	BANCO	1	1	0	1107	1107	0
4	bl1	3	FLOR	1	1	0	673	673	0
4	bl1	2	LECHUGA	0	0	1	1154	_	1
4	bl1	3	HUEVO	1	0	0	930	930	0
4	bl1	2	GAFAS	1	0	1	742	_	1
4	bl1	2	PAJARO	1	0	1	864	864	0
4	bl1	2	RED	1	0	1	1016	_	1
4	bl1	3	ESCRIT	0	1	0	1690	_	1
4	bl1	3	PINCEL	0	1	0	926	926	0
4	bl1	3	CEPILLO	0	0	0	958	958	0
4	bl1	3	SILBATO	0	0	0	840	_	1
4	bl1	3	BOLSIL	1	0	0	-3000	_	1
4	bl1	3	GATO	1	1	0	718	718	0
4	bl1	3	CAMELLO	0	1	0	810	810	0
4	bl1	3	GRIFO	0	0	0	-3000	_	1
4	bl1	3	NUBE	1	1	0	1118	1118	0
4	bl1	2	CAMION	1	1	1	666	666	0
4	bl1	3	CINTUR	1	1	0	733	733	0
4	bl1	2	PLATO	1	1	1	639	639	0
4	bl1	2	PAN	1	1	1	762	762	0
4	bl1	3	RANA	0	0	0	859	859	0
4	bl1	3	CAJA	1	1	0	986	986	0
4	bl1	2	ARDILLA	0	0	1	2821	_	1
4	bl1	3	BRAZO	1	1	0	1025	1025	0
4	bl1	3	ANILLO	1	1	0	828	828	0
4	bl1	2	CUCHIL	1	0	1	772	772	0
4	bl1	3	MARTIL	0	1	0	771	771	0
4	bl2	2	PELOTA	1	1	1	490	490	0
4	bl2	3	SILLA	1	0	0	507	507	0
4	bl2	3	BRAZO	1	1	0	481	481	0
4	bl2	3	CAJA	1	1	0	671	671	0
4	bl2	3	CINTUR	1	1	0	648	648	0
4	bl2	2	GAFAS	1	0	1	440	_	1
4	bl2	2	NARIZ	1	1	1	599	599	0
4	bl2	3	HORMIGA	0	1	0	737	737	0
4	bl2	2	MESA	1	0	1	1021	1021	0
4	bl2	3	UVA	0	0	0	612	612	0
4	bl2	3	BOLSIL	1	0	0	1063	_	1
4	bl2	2	QUESO	1	0	1	748	748	0
4	bl2	2	HOJA	1	0	1	645	645	0
4	bl2	2	COCODR	0	1	1	616	616	0
4	bl2	2	PLATO	1	1	1	784	784	0
4	bl2	2	CUBO	0	0	1	1601	_	1
4	bl2	3	GATO	1	1	0	559	559	0
4	bl2	2	POMO	0	1	1	1877	1877	0
4	bl2	3	RANA	0	0	0	567	567	0
4	bl2	2	LAPIZ	0	1	1	532	532	0
4	bl2	3	CEPILLO	0	0	0	991	991	0
4	bl2	3	NUBE	1	1	0	648	648	0
4	bl2	2	LECHUGA	0	0	1	1232	1232	0
4	bl2	3	SARTEN	0	0	0	1913	_	1
4	bl2	3	MUELA	0	0	0	642	_	1
4	bl2	3	FLOR	1	1	0	646	646	0
4	bl2	3	MARTIL	0	1	0	837	837	0
4	bl2	3	PINCEL	0	1	0	643	643	0
4	bl2	2	CUCHARA	0	1	1	-3000	_	1
4	bl2	2	GUSANO	0	0	1	636	636	0
4	bl2	3	HUEVO	1	0	0	630	630	0
4	bl2	3	ANILLO	1	1	0	570	570	0
4	bl2	2	PATO	0	0	1	771	771	0
4	bl2	3	MANZANA	1	0	0	624	624	0
4	bl2	2	RED	1	0	1	1081	_	1
4	bl2	2	VIOL	0	1	1	833	833	0
4	bl2	2	ZANAHOR	0	0	1	1212	1212	0
4	bl2	3	LAGART	0	0	0	914	914	0
4	bl2	3	LLUVIA	1	0	0	656	656	0
4	bl2	2	PAJARO	1	0	1	922	922	0
4	bl2	2	PING	0	1	1	674	674	0
4	bl2	2	ELEFANT	0	1	1	671	671	0
4	bl2	3	BOMBIL	0	1	0	1245	1245	0
4	bl2	2	CAMION	1	1	1	867	867	0
4	bl2	3	TRINEO	0	1	0	999	999	0
4	bl2	2	DRAG	0	1	1	735	_	1
4	bl2	3	SOMBR	1	0	0	1673	1673	0
4	bl2	3	BANCO	1	1	0	655	655	0
4	bl2	2	CABALLO	1	1	1	697	697	0
4	bl2	2	GLOBO	1	1	1	771	771	0
4	bl2	2	AVI	1	1	1	573	573	0
4	bl2	3	SILBATO	0	0	0	467	467	0
4	bl2	3	ESCRIT	0	1	0	1664	_	1
4	bl2	2	CUCHIL	1	0	1	-3000	_	0
4	bl2	3	PERRO	1	0	0	575	575	0
4	bl2	2	HUCHA	0	0	1	585	585	0
4	bl2	2	MELOC	0	0	1	1248	1248	0
4	bl2	2	ARDILLA	0	0	1	957	_	1
4	bl2	3	CAMELLO	0	1	0	930	930	0
4	bl2	2	PAN	1	1	1	519	519	0
4	bl2	2	VELA	1	0	1	699	699	0
4	bl2	3	TIGRE	0	1	0	618	618	0
4	bl2	3	GRIFO	0	0	0	-3000	_	1
4	bl2	3	VENTANA	1	0	0	706	706	0
4	bl3	3	BANCO	1	1	0	534	534	0
4	bl3	3	SILBATO	0	0	0	385	385	0
4	bl3	3	ESCRIT	0	1	0	1960	_	1
4	bl3	2	MELOC	0	0	1	652	652	0
4	bl3	3	LLUVIA	1	0	0	884	884	0
4	bl3	2	VELA	1	0	1	712	712	0
4	bl3	2	PELOTA	1	1	1	595	595	0
4	bl3	2	DRAG	0	1	1	553	_	1
4	bl3	3	NUBE	1	1	0	735	735	0
4	bl3	3	SOMBR	1	0	0	656	656	0
4	bl3	3	PINCEL	0	1	0	759	_	1
4	bl3	3	MANZANA	1	0	0	924	924	0
4	bl3	3	BOMBIL	0	1	0	806	806	0
4	bl3	2	LAPIZ	0	1	1	482	482	0
4	bl3	2	RED	1	0	1	486	_	1
4	bl3	3	SILLA	1	0	0	486	486	0
4	bl3	2	PAJARO	1	0	1	613	613	0
4	bl3	3	CAMELLO	0	1	0	529	529	0
4	bl3	2	GAFAS	1	0	1	501	_	1
4	bl3	2	GUSANO	0	0	1	549	549	0
4	bl3	2	CUBO	0	0	1	1020	_	1
4	bl3	2	PATO	0	0	1	496	496	0
4	bl3	2	CABALLO	1	1	1	491	491	0
4	bl3	3	MUELA	0	0	0	519	_	1
4	bl3	2	HOJA	1	0	1	660	660	0
4	bl3	3	GATO	1	1	0	514	514	0
4	bl3	2	VIOL	0	1	1	598	598	0
4	bl3	2	CUCHARA	0	1	1	573	573	0
4	bl3	3	FLOR	1	1	0	628	628	0
4	bl3	3	PERRO	1	0	0	550	550	0
4	bl3	3	TIGRE	0	1	0	616	616	0
4	bl3	3	LAGART	0	0	0	606	606	0
4	bl3	2	QUESO	1	0	1	765	765	0
4	bl3	2	ARDILLA	0	0	1	792	_	1
4	bl3	2	COCODR	0	1	1	877	877	0
4	bl3	3	VENTANA	1	0	0	688	688	0
4	bl3	3	CINTUR	1	1	0	751	751	0
4	bl3	2	MESA	1	0	1	637	637	0
4	bl3	3	CEPILLO	0	0	0	640	640	0
4	bl3	2	POMO	0	1	1	873	873	0
4	bl3	2	HUCHA	0	0	1	913	913	0
4	bl3	2	CUCHIL	1	0	1	614	614	0
4	bl3	3	UVA	0	0	0	696	696	0
4	bl3	2	CAMION	1	1	1	592	592	0
4	bl3	3	BOLSIL	1	0	0	991	_	1
4	bl3	2	PING	0	1	1	646	646	0
4	bl3	2	AVI	1	1	1	797	797	0
4	bl3	3	HUEVO	1	0	0	567	567	0
4	bl3	2	PLATO	1	1	1	595	595	0
4	bl3	3	CAJA	1	1	0	771	771	0
4	bl3	3	SARTEN	0	0	0	-3000	_	1
4	bl3	2	GLOBO	1	1	1	844	844	0
4	bl3	2	PAN	1	1	1	741	741	0
4	bl3	2	NARIZ	1	1	1	572	572	0
4	bl3	2	ZANAHOR	0	0	1	979	979	0
4	bl3	3	TRINEO	0	1	0	554	554	0
4	bl3	3	ANILLO	1	1	0	737	737	0
4	bl3	2	LECHUGA	0	0	1	1072	1072	0
4	bl3	2	ELEFANT	0	1	1	593	593	0
4	bl3	3	BRAZO	1	1	0	553	553	0
4	bl3	3	MARTIL	0	1	0	757	757	0
4	bl3	3	GRIFO	0	0	0	-3000	_	1
4	bl3	3	RANA	0	0	0	554	554	0
4	bl3	3	HORMIGA	0	1	0	603	603	0
5	bl1	3	MUELA	0	0	1	906	_	1
5	bl1	2	GLOBO	1	1	0	605	605	0
5	bl1	2	HUCHA	0	0	0	967	_	1
5	bl1	3	TRINEO	0	1	1	965	965	0
5	bl1	3	MARTIL	0	1	1	559	559	0
5	bl1	2	GUSANO	0	0	0	901	_	1
5	bl1	3	GATO	1	1	1	646	646	0
5	bl1	3	ESCRIT	0	1	1	895	_	1
5	bl1	2	AVI	1	1	0	623	623	0
5	bl1	2	NARIZ	1	1	0	680	680	0
5	bl1	2	PAJARO	1	0	0	1442	1442	0
5	bl1	2	HOJA	1	0	0	735	735	0
5	bl1	2	RED	1	0	0	1242	_	1
5	bl1	3	GRIFO	0	0	1	2474	_	1
5	bl1	3	BANCO	1	1	1	958	958	0
5	bl1	3	NUBE	1	1	1	911	911	0
5	bl1	2	PING	0	1	0	960	960	0
5	bl1	2	PAN	1	1	0	881	881	0
5	bl1	3	PERRO	1	0	1	585	585	0
5	bl1	3	LAGART	0	0	1	1082	_	1
5	bl1	2	MELOC	0	0	0	1048	1048	0
5	bl1	3	HORMIGA	0	1	1	1137	1137	0
5	bl1	3	BOMBIL	0	1	1	884	884	0
5	bl1	2	DRAG	0	1	0	1019	_	1
5	bl1	2	QUESO	1	0	0	1126	1126	0
5	bl1	3	TIGRE	0	1	1	768	768	0
5	bl1	3	SOMBR	1	0	1	1069	1069	0
5	bl1	3	CAJA	1	1	1	869	869	0
5	bl1	2	VELA	1	0	0	836	836	0
5	bl1	2	LECHUGA	0	0	0	1202	_	1
5	bl1	2	PATO	0	0	0	1217	1217	0
5	bl1	3	CAMELLO	0	1	1	871	871	0
5	bl1	2	PLATO	1	1	0	761	761	0
5	bl1	3	BRAZO	1	1	1	664	664	0
5	bl1	3	UVA	0	0	1	790	790	0
5	bl1	2	CUCHIL	1	0	0	640	640	0
5	bl1	2	PELOTA	1	1	0	1052	1052	0
5	bl1	3	VENTANA	1	0	1	1066	1066	0
5	bl1	3	CINTUR	1	1	1	674	674	0
5	bl1	3	PINCEL	0	1	1	768	768	0
5	bl1	3	ANILLO	1	1	1	678	678	0
5	bl1	2	CUCHARA	0	1	0	632	632	0
5	bl1	2	POMO	0	1	0	824	_	1
5	bl1	2	CUBO	0	0	0	1022	_	1
5	bl1	3	SILBATO	0	0	1	-3000	_	1
5	bl1	2	MESA	1	0	0	813	813	0
5	bl1	3	BOLSIL	1	0	1	-3000	_	1
5	bl1	3	HUEVO	1	0	1	1004	1004	0
5	bl1	2	ELEFANT	0	1	0	617	617	0
5	bl1	2	LAPIZ	0	1	0	895	895	0
5	bl1	2	COCODR	0	1	0	816	816	0
5	bl1	2	CABALLO	1	1	0	1115	1115	0
5	bl1	3	SILLA	1	0	1	671	671	0
5	bl1	2	ARDILLA	0	0	0	1482	1482	0
5	bl1	3	LLUVIA	1	0	1	743	743	0
5	bl1	3	SARTEN	0	0	1	1334	1334	0
5	bl1	2	GAFAS	1	0	0	798	798	0
5	bl1	3	MANZANA	1	0	1	730	730	0
5	bl1	2	ZANAHOR	0	0	0	763	763	0
5	bl1	3	FLOR	1	1	1	717	717	0
5	bl1	2	VIOL	0	1	0	1132	1132	0
5	bl1	3	RANA	0	0	1	1444	_	1
5	bl1	2	CAMION	1	1	0	747	747	0
5	bl1	3	CEPILLO	0	0	1	2313	_	1
5	bl2	2	PAN	1	1	0	743	743	0
5	bl2	3	ESCRIT	0	1	1	718	_	1
5	bl2	3	MARTIL	0	1	1	639	639	0
5	bl2	2	AVI	1	1	0	601	601	0
5	bl2	2	LAPIZ	0	1	0	526	526	0
5	bl2	2	GUSANO	0	0	0	801	801	0
5	bl2	2	RED	1	0	0	928	_	1
5	bl2	2	ZANAHOR	0	0	0	658	658	0
5	bl2	3	BANCO	1	1	1	806	806	0
5	bl2	3	TIGRE	0	1	1	593	593	0
5	bl2	2	MELOC	0	0	0	751	751	0
5	bl2	3	HUEVO	1	0	1	647	647	0
5	bl2	3	GRIFO	0	0	1	899	_	1
5	bl2	3	BRAZO	1	1	1	610	610	0
5	bl2	3	BOLSIL	1	0	1	1373	1373	0
5	bl2	2	MESA	1	0	0	681	681	0
5	bl2	3	SOMBR	1	0	1	615	615	0
5	bl2	2	VELA	1	0	0	552	552	0
5	bl2	2	CUCHARA	0	1	0	573	573	0
5	bl2	3	SILBATO	0	0	1	719	_	1
5	bl2	3	PINCEL	0	1	1	640	640	0
5	bl2	2	VIOL	0	1	0	1041	1041	0
5	bl2	2	PLATO	1	1	0	805	805	0
5	bl2	3	CAJA	1	1	1	574	574	0
5	bl2	3	HORMIGA	0	1	1	847	847	0
5	bl2	2	GLOBO	1	1	0	590	590	0
5	bl2	2	HUCHA	0	0	0	-3000	_	1
5	bl2	2	LECHUGA	0	0	0	-3000	_	1
5	bl2	3	CEPILLO	0	0	1	1319	_	1
5	bl2	2	CUCHIL	1	0	0	630	630	0
5	bl2	3	TRINEO	0	1	1	881	881	0
5	bl2	2	QUESO	1	0	0	789	789	0
5	bl2	2	PING	0	1	0	677	677	0
5	bl2	2	DRAG	0	1	0	682	682	0
5	bl2	2	ELEFANT	0	1	0	614	614	0
5	bl2	2	PAJARO	1	0	0	1021	1021	0
5	bl2	3	UVA	0	0	1	635	635	0
5	bl2	3	VENTANA	1	0	1	837	837	0
5	bl2	3	LLUVIA	1	0	1	860	860	0
5	bl2	2	PELOTA	1	1	0	1011	_	1
5	bl2	2	CUBO	0	0	0	824	_	1
5	bl2	3	NUBE	1	1	1	719	719	0
5	bl2	2	PATO	0	0	0	925	925	0
5	bl2	3	MUELA	0	0	1	796	_	1
5	bl2	2	NARIZ	1	1	0	629	629	0
5	bl2	3	PERRO	1	0	1	522	522	0
5	bl2	3	SARTEN	0	0	1	993	993	0
5	bl2	3	SILLA	1	0	1	635	635	0
5	bl2	3	BOMBIL	0	1	1	936	936	0
5	bl2	3	RANA	0	0	1	1907	1907	0
5	bl2	2	ARDILLA	0	0	0	1071	1071	0
5	bl2	2	CABALLO	1	1	0	633	633	0
5	bl2	3	GATO	1	1	1	780	780	0
5	bl2	2	CAMION	1	1	0	641	641	0
5	bl2	2	HOJA	1	0	0	809	809	0
5	bl2	3	LAGART	0	0	1	829	_	1
5	bl2	2	GAFAS	1	0	0	579	579	0
5	bl2	3	CAMELLO	0	1	1	680	680	0
5	bl2	3	MANZANA	1	0	1	684	684	0
5	bl2	3	FLOR	1	1	1	689	689	0
5	bl2	3	CINTUR	1	1	1	550	550	0
5	bl2	2	POMO	0	1	0	1064	_	1
5	bl2	3	ANILLO	1	1	1	636	636	0
5	bl2	2	COCODR	0	1	0	864	864	0
5	bl3	3	SOMBR	1	0	1	567	567	0
5	bl3	2	HOJA	1	0	0	505	505	0
5	bl3	3	SILBATO	0	0	1	622	_	1
5	bl3	3	PINCEL	0	1	1	577	577	0
5	bl3	2	LECHUGA	0	0	0	-3000	_	1
5	bl3	3	ANILLO	1	1	1	519	519	0
5	bl3	3	MUELA	0	0	1	678	_	1
5	bl3	2	CUBO	0	0	0	672	_	1
5	bl3	2	RED	1	0	0	870	_	1
5	bl3	3	VENTANA	1	0	1	700	700	0
5	bl3	2	COCODR	0	1	0	493	493	0
5	bl3	2	PING	0	1	0	621	621	0
5	bl3	2	MESA	1	0	0	617	617	0
5	bl3	2	GLOBO	1	1	0	584	584	0
5	bl3	2	DRAG	0	1	0	650	650	0
5	bl3	3	BOLSIL	1	0	1	969	969	0
5	bl3	2	HUCHA	0	0	0	-3000	_	1
5	bl3	3	ESCRIT	0	1	1	639	639	0
5	bl3	2	ZANAHOR	0	0	0	654	654	0
5	bl3	3	MANZANA	1	0	1	589	589	0
5	bl3	2	PLATO	1	1	0	667	_	1
5	bl3	2	PAN	1	1	0	753	753	0
5	bl3	2	CAMION	1	1	0	623	623	0
5	bl3	2	GUSANO	0	0	0	717	717	0
5	bl3	2	CABALLO	1	1	0	573	573	0
5	bl3	2	LAPIZ	0	1	0	612	612	0
5	bl3	3	LLUVIA	1	0	1	726	726	0
5	bl3	3	FLOR	1	1	1	617	617	0
5	bl3	3	BRAZO	1	1	1	627	627	0
5	bl3	3	NUBE	1	1	1	581	581	0
5	bl3	2	GAFAS	1	0	0	617	617	0
5	bl3	2	VELA	1	0	0	602	602	0
5	bl3	2	CUCHARA	0	1	0	635	_	1
5	bl3	3	SILLA	1	0	1	648	648	0
5	bl3	2	ARDILLA	0	0	0	671	671	0
5	bl3	3	LAGART	0	0	1	850	_	1
5	bl3	2	POMO	0	1	0	1170	1170	0
5	bl3	3	TIGRE	0	1	1	731	731	0
5	bl3	3	SARTEN	0	0	1	909	909	0
5	bl3	2	AVI	1	1	0	679	679	0
5	bl3	3	BOMBIL	0	1	1	787	787	0
5	bl3	3	UVA	0	0	1	723	723	0
5	bl3	3	CAJA	1	1	1	629	629	0
5	bl3	3	PERRO	1	0	1	935	935	0
5	bl3	3	HORMIGA	0	1	1	759	759	0
5	bl3	2	VIOL	0	1	0	922	922	0
5	bl3	3	CAMELLO	0	1	1	598	598	0
5	bl3	3	RANA	0	0	1	1032	1032	0
5	bl3	3	GATO	1	1	1	469	469	0
5	bl3	2	QUESO	1	0	0	663	663	0
5	bl3	2	CUCHIL	1	0	0	639	639	0
5	bl3	3	GRIFO	0	0	1	816	816	0
5	bl3	3	TRINEO	0	1	1	793	793	0
5	bl3	2	PAJARO	1	0	0	751	751	0
5	bl3	3	CINTUR	1	1	1	569	569	0
5	bl3	3	BANCO	1	1	1	1142	1142	0
5	bl3	2	NARIZ	1	1	0	533	533	0
5	bl3	3	CEPILLO	0	0	1	994	_	1
5	bl3	2	ELEFANT	0	1	0	643	643	0
5	bl3	2	PATO	0	0	0	809	809	0
5	bl3	2	MELOC	0	0	0	718	718	0
5	bl3	3	MARTIL	0	1	1	598	598	0
5	bl3	2	PELOTA	1	1	0	698	698	0
5	bl3	3	HUEVO	1	0	1	701	701	0
6	bl1	1	CERDO	1	0	1	818	818	0
6	bl1	1	OSO	1	1	1	1	_	0	1
6	bl1	3	NUBE	1	1	0	1994	1994	0
6	bl1	1	FRESA	0	0	1	1358	1358	0
6	bl1	1	RAT	0	1	1	1609	1609	0
6	bl1	3	SOMBR	1	0	0	1506	1506	0
6	bl1	1	OVEJA	0	1	1	1216	1216	0
6	bl1	1	OREJA	1	1	1	1143	1143	0
6	bl1	3	ANILLO	1	1	0	807	807	0
6	bl1	1	RAMA	1	0	1	941	941	0
6	bl1	1	PANUELO	1	0	1	-3000	_	1
6	bl1	1	MARIPO	0	0	1	1158	1158	0
6	bl1	3	UVA	0	0	0	1013	1013	0
6	bl1	1	ESCOBA	0	1	1	800	800	0
6	bl1	3	BRAZO	1	1	0	688	688	0
6	bl1	3	GATO	1	1	0	855	855	0
6	bl1	1	CAMA	1	0	1	969	969	0
6	bl1	3	GRIFO	0	0	0	1083	1083	0
6	bl1	1	PEONZA	0	0	1	963	963	0
6	bl1	3	CEPILLO	0	0	0	1608	1608	0
6	bl1	1	GUANTE	0	1	1	808	808	0
6	bl1	1	VESTIDO	1	1	1	716	716	0
6	bl1	1	TENEDOR	0	0	1	836	836	0
6	bl1	1	DEDO	1	0	1	651	651	0
6	bl1	1	HACHA	0	0	1	-3000	_	1
6	bl1	3	SILLA	1	0	0	793	793	0
6	bl1	1	PLTN	0	1	1	595	595	0
6	bl1	3	HUEVO	1	0	0	847	847	0
6	bl1	1	CASCO	1	1	1	726	726	0
6	bl1	3	MARTIL	0	1	0	694	694	0
6	bl1	3	VENTANA	1	0	0	831	831	0
6	bl1	3	LLUVIA	1	0	0	931	931	0
6	bl1	3	TRINEO	0	1	0	2458	2458	0
6	bl1	3	SARTEN	0	0	0	1538	1538	0
6	bl1	3	FLOR	1	1	0	794	794	0
6	bl1	3	HORMIGA	0	1	0	865	865	0
6	bl1	1	LLAVE	1	0	1	789	789	0
6	bl1	1	TELF	1	1	1	859	859	0
6	bl1	3	BOLSIL	1	0	0	-3000	_	1
6	bl1	3	RANA	0	0	0	2030	2030	0
6	bl1	1	CALCET	0	0	1	1082	1082	0
6	bl1	3	BANCO	1	1	0	872	872	0
6	bl1	1	RBOL	1	1	1	700	700	0
6	bl1	3	TIGRE	0	1	0	994	994	0
6	bl1	3	BOMBIL	0	1	0	1488	1488	0
6	bl1	1	BHO	0	0	1	1930	1930	0
6	bl1	3	CINTUR	1	1	0	843	843	0
6	bl1	1	TANQUE	0	1	1	2759	2759	0
6	bl1	1	JIRAFA	0	1	1	782	782	0
6	bl1	1	PAT	0	1	1	2094	_	1
6	bl1	3	PERRO	1	0	0	677	677	0
6	bl1	3	CAJA	1	1	0	589	589	0
6	bl1	1	NARANJA	1	0	1	2661	2661	0
6	bl1	1	FALDA	1	1	1	809	809	0
6	bl1	3	MANZANA	1	0	0	1111	1111	0
6	bl1	3	ESCRIT	0	1	0	1032	1032	0
6	bl1	1	ZORRO	0	0	1	950	950	0
6	bl1	3	MUELA	0	0	0	1196	1196	0
6	bl1	3	LAGART	0	0	0	961	961	0
6	bl1	3	PINCEL	0	1	0	958	958	0
6	bl1	1	OJO	1	0	1	703	703	0
6	bl1	3	SILBATO	0	0	0	782	_	0	1
6	bl1	3	CAMELLO	0	1	0	1947	1947	0
6	bl1	1	RELOJ	1	1	1	963	963	0
6	bl2	3	LLUVIA	1	0	0	570	570	0
6	bl2	3	MARTIL	0	1	0	628	628	0
6	bl2	1	NARANJA	1	0	1	1080	1080	0
6	bl2	1	CASCO	1	1	1	539	539	0
6	bl2	1	LLAVE	1	0	1	740	740	0
6	bl2	3	FLOR	1	1	0	721	721	0
6	bl2	1	PANUELO	1	0	1	-3000	_	1
6	bl2	3	NUBE	1	1	0	1107	1107	0
6	bl2	1	FALDA	1	1	1	804	804	0
6	bl2	3	GATO	1	1	0	772	772	0
6	bl2	3	MUELA	0	0	0	557	557	0
6	bl2	3	CEPILLO	0	0	0	920	920	0
6	bl2	3	SILBATO	0	0	0	704	704	0
6	bl2	3	RANA	0	0	0	804	804	0
6	bl2	3	ANILLO	1	1	0	767	767	0
6	bl2	1	OVEJA	0	1	1	862	862	0
6	bl2	3	BANCO	1	1	0	734	734	0
6	bl2	3	TRINEO	0	1	0	1087	1087	0
6	bl2	1	MARIPO	0	0	1	687	687	0
6	bl2	1	CALCET	0	0	1	940	940	0
6	bl2	1	TELF	1	1	1	623	623	0
6	bl2	1	DEDO	1	0	1	781	781	0
6	bl2	1	VESTIDO	1	1	1	754	754	0
6	bl2	3	GRIFO	0	0	0	815	815	0
6	bl2	3	HORMIGA	0	1	0	708	708	0
6	bl2	1	TANQUE	0	1	1	1558	1558	0
6	bl2	1	PEONZA	0	0	1	691	691	0
6	bl2	1	RAT	0	1	1	914	914	0
6	bl2	3	SARTEN	0	0	0	716	716	0
6	bl2	3	BRAZO	1	1	0	823	823	0
6	bl2	3	LAGART	0	0	0	658	658	0
6	bl2	3	CAJA	1	1	0	620	620	0
6	bl2	1	TENEDOR	0	0	1	840	840	0
6	bl2	1	ESCOBA	0	1	1	949	949	0
6	bl2	1	FRESA	0	0	1	662	662	0
6	bl2	3	MANZANA	1	0	0	797	797	0
6	bl2	3	PINCEL	0	1	0	738	738	0
6	bl2	3	UVA	0	0	0	934	934	0
6	bl2	1	CAMA	1	0	1	632	632	0
6	bl2	3	CAMELLO	0	1	0	1029	1029	0
6	bl2	1	HACHA	0	0	1	-3000	_	1
6	bl2	3	PERRO	1	0	0	761	761	0
6	bl2	1	OJO	1	0	1	559	559	0
6	bl2	3	VENTANA	1	0	0	684	684	0
6	bl2	1	BHO	0	0	1	1189	1189	0
6	bl2	3	CINTUR	1	1	0	604	604	0
6	bl2	1	CERDO	1	0	1	792	792	0
6	bl2	1	JIRAFA	0	1	1	734	734	0
6	bl2	3	BOMBIL	0	1	0	697	_	1
6	bl2	1	PLTN	0	1	1	892	892	0
6	bl2	1	OREJA	1	1	1	634	634	0
6	bl2	3	ESCRIT	0	1	0	645	645	0
6	bl2	3	SILLA	1	0	0	673	673	0
6	bl2	1	RAMA	1	0	1	746	746	0
6	bl2	3	BOLSIL	1	0	0	-3000	_	1
6	bl2	3	TIGRE	0	1	0	723	723	0
6	bl2	1	ZORRO	0	0	1	897	897	0
6	bl2	3	SOMBR	1	0	0	1032	1032	0
6	bl2	1	PAT	0	1	1	892	892	0
6	bl2	1	GUANTE	0	1	1	909	909	0
6	bl2	3	HUEVO	1	0	0	777	777	0
6	bl2	1	RBOL	1	1	1	700	700	0
6	bl2	1	OSO	1	1	1	764	764	0
6	bl2	1	RELOJ	1	1	1	775	775	0
6	bl3	3	BOLSIL	1	0	0	-3000	_	1
6	bl3	1	RBOL	1	1	1	641	641	0
6	bl3	1	TENEDOR	0	0	1	505	505	0
6	bl3	1	JIRAFA	0	1	1	695	695	0
6	bl3	1	CASCO	1	1	1	665	665	0
6	bl3	3	UVA	0	0	0	671	671	0
6	bl3	1	TELF	1	1	1	605	605	0
6	bl3	1	BHO	0	0	1	800	800	0
6	bl3	1	PEONZA	0	0	1	743	743	0
6	bl3	1	PAT	0	1	1	644	644	0
6	bl3	3	TIGRE	0	1	0	637	637	0
6	bl3	3	PERRO	1	0	0	812	812	0
6	bl3	3	FLOR	1	1	0	619	619	0
6	bl3	1	NARANJA	1	0	1	845	845	0
6	bl3	3	SILBATO	0	0	0	985	985	0
6	bl3	1	FRESA	0	0	1	726	726	0
6	bl3	3	LLUVIA	1	0	0	568	568	0
6	bl3	1	CALCET	0	0	1	795	795	0
6	bl3	3	MARTIL	0	1	0	771	771	0
6	bl3	1	DEDO	1	0	1	609	609	0
6	bl3	1	GUANTE	0	1	1	649	649	0
6	bl3	1	PANUELO	1	0	1	801	801	0
6	bl3	3	CINTUR	1	1	0	653	653	0
6	bl3	1	PLTN	0	1	1	456	456	0
6	bl3	1	OVEJA	0	1	1	737	737	0
6	bl3	1	CERDO	1	0	1	682	682	0
6	bl3	1	RAT	0	1	1	691	691	0
6	bl3	1	VESTIDO	1	1	1	645	645	0
6	bl3	3	BRAZO	1	1	0	496	496	0
6	bl3	3	RANA	0	0	0	643	643	0
6	bl3	3	LAGART	0	0	0	620	620	0
6	bl3	3	VENTANA	1	0	0	711	711	0
6	bl3	1	OSO	1	1	1	742	742	0
6	bl3	1	OJO	1	0	1	663	663	0
6	bl3	1	ESCOBA	0	1	1	659	659	0
6	bl3	1	ZORRO	0	0	1	552	552	0
6	bl3	1	MARIPO	0	0	1	657	657	0
6	bl3	3	CAMELLO	0	1	0	652	652	0
6	bl3	1	CAMA	1	0	1	610	610	0
6	bl3	1	TANQUE	0	1	1	766	766	0
6	bl3	3	GATO	1	1	0	775	775	0
6	bl3	1	RAMA	1	0	1	900	900	0
6	bl3	3	MUELA	0	0	0	824	824	0
6	bl3	3	BANCO	1	1	0	737	737	0
6	bl3	1	OREJA	1	1	1	681	681	0
6	bl3	3	CEPILLO	0	0	0	1191	1191	0
6	bl3	1	RELOJ	1	1	1	516	516	0
6	bl3	3	GRIFO	0	0	0	801	801	0
6	bl3	3	TRINEO	0	1	0	1140	1140	0
6	bl3	3	CAJA	1	1	0	611	611	0
6	bl3	1	HACHA	0	0	1	2259	_	1
6	bl3	1	LLAVE	1	0	1	646	646	0
6	bl3	3	PINCEL	0	1	0	770	770	0
6	bl3	3	HUEVO	1	0	0	550	550	0
6	bl3	3	ANILLO	1	1	0	700	700	0
6	bl3	3	BOMBIL	0	1	0	1074	1074	0
6	bl3	3	SARTEN	0	0	0	788	788	0
6	bl3	3	ESCRIT	0	1	0	679	679	0
6	bl3	3	SOMBR	1	0	0	959	959	0
6	bl3	1	FALDA	1	1	1	674	674	0
6	bl3	3	NUBE	1	1	0	1080	1080	0
6	bl3	3	SILLA	1	0	0	603	603	0
6	bl3	3	MANZANA	1	0	0	767	767	0
6	bl3	3	HORMIGA	0	1	0	755	755	0
7	bl1	3	HUEVO	1	0	0	1121	1121	0
7	bl1	3	GATO	1	1	0	721	721	0
7	bl1	3	SILLA	1	0	0	1082	1082	0
7	bl1	3	CINTUR	1	1	0	949	949	0
7	bl1	1	JIRAFA	0	1	1	583	583	0
7	bl1	3	CAMELLO	0	1	0	671	671	0
7	bl1	3	SARTEN	0	0	0	1131	_	1
7	bl1	1	PAT	0	1	1	1114	_	1
7	bl1	1	CAMA	1	0	1	767	767	0
7	bl1	3	TIGRE	0	1	0	846	846	0
7	bl1	3	PERRO	1	0	0	693	693	0
7	bl1	3	CEPILLO	0	0	0	1026	1026	0
7	bl1	1	OJO	1	0	1	725	725	0
7	bl1	1	PLTN	0	1	1	1041	1041	0
7	bl1	1	BHO	0	0	1	999	999	0
7	bl1	3	MARTIL	0	1	0	881	881	0
7	bl1	3	ESCRIT	0	1	0	840	_	1
7	bl1	3	BOMBIL	0	1	0	1157	1157	0
7	bl1	3	LAGART	0	0	0	1043	_	1
7	bl1	1	CALCET	0	0	1	1555	1555	0
7	bl1	3	RANA	0	0	0	601	601	0
7	bl1	1	PEONZA	0	0	1	1618	1618	0
7	bl1	3	VENTANA	1	0	0	707	707	0
7	bl1	1	TENEDOR	0	0	1	931	_	1
7	bl1	1	RBOL	1	1	1	604	604	0
7	bl1	1	OREJA	1	1	1	633	633	0
7	bl1	1	RAMA	1	0	1	1226	1226	0
7	bl1	3	BOLSIL	1	0	0	1841	_	1
7	bl1	3	CAJA	1	1	0	829	829	0
7	bl1	1	NARANJA	1	0	1	803	803	0
7	bl1	1	RAT	0	1	1	629	629	0
7	bl1	1	OVEJA	0	1	1	1476	1476	0
7	bl1	3	TRINEO	0	1	0	1512	1512	0
7	bl1	1	ESCOBA	0	1	1	746	746	0
7	bl1	1	OSO	1	1	1	754	754	0
7	bl1	1	LLAVE	1	0	1	648	648	0
7	bl1	1	CASCO	1	1	1	1316	1316	0
7	bl1	3	SILBATO	0	0	0	1332	1332	0
7	bl1	1	ZORRO	0	0	1	1627	_	1
7	bl1	1	FRESA	0	0	1	824	824	0
7	bl1	1	MARIPO	0	0	1	710	710	0
7	bl1	3	MANZANA	1	0	0	1492	1492	0
7	bl1	1	TELF	1	1	1	651	651	0
7	bl1	3	UVA	0	0	0	1151	1151	0
7	bl1	1	RELOJ	1	1	1	838	838	0
7	bl1	3	SOMBR	1	0	0	867	867	0
7	bl1	1	DEDO	1	0	1	633	633	0
7	bl1	1	FALDA	1	1	1	1096	1096	0
7	bl1	3	PINCEL	0	1	0	805	805	0
7	bl1	1	HACHA	0	0	1	2163	_	1
7	bl1	3	FLOR	1	1	0	782	782	0
7	bl1	3	BANCO	1	1	0	1055	1055	0
7	bl1	3	MUELA	0	0	0	799	799	0
7	bl1	3	NUBE	1	1	0	2905	2905	0
7	bl1	3	GRIFO	0	0	0	971	971	0
7	bl1	1	VESTIDO	1	1	1	703	703	0
7	bl1	1	PANUELO	1	0	1	883	883	0
7	bl1	3	BRAZO	1	1	0	864	864	0
7	bl1	1	GUANTE	0	1	1	756	756	0
7	bl1	3	HORMIGA	0	1	0	1249	1249	0
7	bl1	1	CERDO	1	0	1	680	680	0
7	bl1	3	LLUVIA	1	0	0	346	_	0	1
7	bl1	1	TANQUE	0	1	1	748	748	0
7	bl1	3	ANILLO	1	1	0	674	674	0
7	bl2	1	OJO	1	0	1	1534	1534	0
7	bl2	3	BOLSIL	1	0	0	287	_	1
7	bl2	3	ANILLO	1	1	0	526	526	0
7	bl2	3	PERRO	1	0	0	585	585	0
7	bl2	1	FALDA	1	1	1	502	_	1
7	bl2	1	TELF	1	1	1	534	534	0
7	bl2	3	PINCEL	0	1	0	510	510	0
7	bl2	1	LLAVE	1	0	1	513	513	0
7	bl2	1	RELOJ	1	1	1	588	588	0
7	bl2	3	LLUVIA	1	0	0	641	641	0
7	bl2	3	CAMELLO	0	1	0	441	441	0
7	bl2	3	ESCRIT	0	1	0	639	_	1
7	bl2	1	PLTN	0	1	1	510	510	0
7	bl2	3	BANCO	1	1	0	632	632	0
7	bl2	1	HACHA	0	0	1	879	_	1
7	bl2	3	BOMBIL	0	1	0	870	870	0
7	bl2	3	GATO	1	1	0	541	541	0
7	bl2	3	MARTIL	0	1	0	881	881	0
7	bl2	1	PEONZA	0	0	1	1067	1067	0
7	bl2	1	FRESA	0	0	1	610	610	0
7	bl2	1	CAMA	1	0	1	673	673	0
7	bl2	3	TIGRE	0	1	0	739	739	0
7	bl2	1	OREJA	1	1	1	533	533	0
7	bl2	1	CALCET	0	0	1	764	764	0
7	bl2	1	TANQUE	0	1	1	574	574	0
7	bl2	1	ESCOBA	0	1	1	532	532	0
7	bl2	3	CAJA	1	1	0	549	549	0
7	bl2	3	NUBE	1	1	0	649	_	1
7	bl2	1	VESTIDO	1	1	1	576	576	0
7	bl2	1	PAT	0	1	1	864	864	0
7	bl2	3	SILBATO	0	0	0	614	614	0
7	bl2	1	BHO	0	0	1	673	673	0
7	bl2	1	CASCO	1	1	1	628	628	0
7	bl2	3	CINTUR	1	1	0	581	581	0
7	bl2	3	LAGART	0	0	0	909	_	1
7	bl2	3	UVA	0	0	0	801	801	0
7	bl2	1	CERDO	1	0	1	525	525	0
7	bl2	3	MANZANA	1	0	0	668	668	0
7	bl2	1	JIRAFA	0	1	1	498	498	0
7	bl2	3	MUELA	0	0	0	569	569	0
7	bl2	3	VENTANA	1	0	0	712	712	0
7	bl2	3	SARTEN	0	0	0	843	_	1
7	bl2	1	RBOL	1	1	1	419	419	0
7	bl2	3	SOMBR	1	0	0	611	611	0
7	bl2	3	HORMIGA	0	1	0	741	741	0
7	bl2	3	BRAZO	1	1	0	587	587	0
7	bl2	3	FLOR	1	1	0	516	516	0
7	bl2	3	SILLA	1	0	0	476	476	0
7	bl2	1	TENEDOR	0	0	1	557	_	1
7	bl2	1	RAMA	1	0	1	775	_	1
7	bl2	3	HUEVO	1	0	0	574	574	0
7	bl2	1	OSO	1	1	1	557	557	0
7	bl2	1	PANUELO	1	0	1	1529	1529	0
7	bl2	3	RANA	0	0	0	569	569	0
7	bl2	1	RAT	0	1	1	619	619	0
7	bl2	1	ZORRO	0	0	1	581	581	0
7	bl2	3	CEPILLO	0	0	0	720	720	0
7	bl2	1	DEDO	1	0	1	510	510	0
7	bl2	1	NARANJA	1	0	1	793	793	0
7	bl2	3	TRINEO	0	1	0	1181	1181	0
7	bl2	1	GUANTE	0	1	1	680	680	0
7	bl2	3	GRIFO	0	0	0	349	_	0	1
7	bl2	1	OVEJA	0	1	1	927	927	0
7	bl2	1	MARIPO	0	0	1	528	528	0
7	bl3	1	CASCO	1	1	1	417	417	0
7	bl3	1	RELOJ	1	1	1	635	635	0
7	bl3	1	RBOL	1	1	1	608	608	0
7	bl3	3	SARTEN	0	0	0	722	_	1
7	bl3	3	MARTIL	0	1	0	613	613	0
7	bl3	3	GRIFO	0	0	0	555	555	0
7	bl3	1	PAT	0	1	1	619	619	0
7	bl3	1	OJO	1	0	1	562	562	0
7	bl3	3	NUBE	1	1	0	585	_	1
7	bl3	3	BOLSIL	1	0	0	856	_	1
7	bl3	1	OSO	1	1	1	7	_	0	1
7	bl3	1	DEDO	1	0	1	64	_	0	1
7	bl3	1	PEONZA	0	0	1	899	899	0
7	bl3	1	LLAVE	1	0	1	442	442	0
7	bl3	1	VESTIDO	1	1	1	561	561	0
7	bl3	1	TANQUE	0	1	1	542	542	0
7	bl3	1	BHO	0	0	1	577	577	0
7	bl3	3	CINTUR	1	1	0	625	625	0
7	bl3	3	LLUVIA	1	0	0	589	589	0
7	bl3	3	CEPILLO	0	0	0	576	576	0
7	bl3	1	ZORRO	0	0	1	619	619	0
7	bl3	1	TENEDOR	0	0	1	685	685	0
7	bl3	1	PLTN	0	1	1	681	681	0
7	bl3	1	OREJA	1	1	1	609	609	0
7	bl3	1	JIRAFA	0	1	1	529	529	0
7	bl3	3	MUELA	0	0	0	630	630	0
7	bl3	3	SILLA	1	0	0	441	441	0
7	bl3	3	SILBATO	0	0	0	606	606	0
7	bl3	1	GUANTE	0	1	1	568	568	0
7	bl3	1	ESCOBA	0	1	1	732	732	0
7	bl3	1	NARANJA	1	0	1	662	662	0
7	bl3	3	TRINEO	0	1	0	758	758	0
7	bl3	1	CERDO	1	0	1	234	_	0	1
7	bl3	1	TELF	1	1	1	605	605	0
7	bl3	1	RAT	0	1	1	614	614	0
7	bl3	1	CAMA	1	0	1	525	525	0
7	bl3	3	GATO	1	1	0	758	758	0
7	bl3	3	SOMBR	1	0	0	699	699	0
7	bl3	1	HACHA	0	0	1	713	_	1
7	bl3	1	FALDA	1	1	1	133	_	0
7	bl3	3	ANILLO	1	1	0	602	602	0
7	bl3	3	BOMBIL	0	1	0	631	631	0
7	bl3	3	PINCEL	0	1	0	619	619	0
7	bl3	3	HORMIGA	0	1	0	534	534	0
7	bl3	1	CALCET	0	0	1	767	767	0
7	bl3	3	CAMELLO	0	1	0	529	529	0
7	bl3	3	HUEVO	1	0	0	615	615	0
7	bl3	3	LAGART	0	0	0	629	_	1
7	bl3	1	OVEJA	0	1	1	681	681	0
7	bl3	1	FRESA	0	0	1	613	613	0
7	bl3	3	MANZANA	1	0	0	612	612	0
7	bl3	1	MARIPO	0	0	1	571	571	0
7	bl3	1	PANUELO	1	0	1	1071	1071	0
7	bl3	3	ESCRIT	0	1	0	935	935	0
7	bl3	3	CAJA	1	1	0	583	583	0
7	bl3	3	PERRO	1	0	0	668	668	0
7	bl3	3	UVA	0	0	0	841	841	0
7	bl3	3	BANCO	1	1	0	646	646	0
7	bl3	3	VENTANA	1	0	0	549	549	0
7	bl3	1	RAMA	1	0	1	581	581	0
7	bl3	3	FLOR	1	1	0	658	658	0
7	bl3	3	TIGRE	0	1	0	546	546	0
7	bl3	3	RANA	0	0	0	566	566	0
7	bl3	3	BRAZO	1	1	0	587	587	0
8	bl1	1	PAT	0	1	1	1815	_	1
8	bl1	1	TENEDOR	0	0	1	976	_	1
8	bl1	1	CAMA	1	0	1	1060	1060	0
8	bl1	1	ZORRO	0	0	1	1160	_	1
8	bl1	1	FRESA	0	0	1	1274	1274	0
8	bl1	2	CUCHIL	1	0	0	669	669	0
8	bl1	2	NARIZ	1	1	0	729	729	0
8	bl1	1	RELOJ	1	1	1	682	682	0
8	bl1	1	RAMA	1	0	1	1074	1074	0
8	bl1	1	ESCOBA	0	1	1	947	947	0
8	bl1	1	OSO	1	1	1	1075	1075	0
8	bl1	1	GUANTE	0	1	1	851	_	1
8	bl1	2	HUCHA	0	0	0	-3000	_	1
8	bl1	1	TELF	1	1	1	671	671	0
8	bl1	1	PEONZA	0	0	1	-3000	_	1
8	bl1	2	POMO	0	1	0	1116	_	1
8	bl1	1	MARIPO	0	0	1	885	885	0
8	bl1	2	MESA	1	0	0	1138	1138	0
8	bl1	2	PAJARO	1	0	0	-3000	_	1
8	bl1	2	LECHUGA	0	0	0	-3000	_	1
8	bl1	1	RAT	0	1	1	902	_	1
8	bl1	2	CUBO	0	0	0	1907	_	1
8	bl1	1	OREJA	1	1	1	690	690	0
8	bl1	1	OJO	1	0	1	826	826	0
8	bl1	2	VELA	1	0	0	684	684	0
8	bl1	2	PING	0	1	0	1594	1594	0
8	bl1	2	MELOC	0	0	0	1926	_	1
8	bl1	1	CASCO	1	1	1	1147	1147	0
8	bl1	2	CABALLO	1	1	0	772	772	0
8	bl1	2	PAN	1	1	0	917	917	0
8	bl1	2	CAMION	1	1	0	709	709	0
8	bl1	1	PLTN	0	1	1	851	851	0
8	bl1	1	JIRAFA	0	1	1	704	704	0
8	bl1	2	QUESO	1	0	0	774	774	0
8	bl1	1	FALDA	1	1	1	1173	1173	0
8	bl1	2	COCODR	0	1	0	2438	2438	0
8	bl1	1	VESTIDO	1	1	1	852	852	0
8	bl1	2	ZANAHOR	0	0	0	961	961	0
8	bl1	1	TANQUE	0	1	1	1089	1089	0
8	bl1	1	CALCET	0	0	1	873	873	0
8	bl1	2	ELEFANT	0	1	0	989	989	0
8	bl1	2	RED	1	0	0	-3000	_	1
8	bl1	1	HACHA	0	0	1	-3000	_	1
8	bl1	2	HOJA	1	0	0	726	726	0
8	bl1	1	OVEJA	0	1	1	1787	1787	0
8	bl1	1	BHO	0	0	1	918	_	1
8	bl1	2	DRAG	0	1	0	1641	1641	0
8	bl1	2	GUSANO	0	0	0	915	915	0
8	bl1	1	PANUELO	1	0	1	916	_	1
8	bl1	2	GLOBO	1	1	0	981	_	1
8	bl1	2	CUCHARA	0	1	0	795	795	0
8	bl1	2	ARDILLA	0	0	0	1647	_	1
8	bl1	2	PATO	0	0	0	1696	1696	0
8	bl1	2	AVI	1	1	0	752	752	0
8	bl1	1	NARANJA	1	0	1	1011	1011	0
8	bl1	2	LAPIZ	0	1	0	729	729	0
8	bl1	2	PELOTA	1	1	0	984	984	0
8	bl1	2	PLATO	1	1	0	1918	1918	0
8	bl1	1	DEDO	1	0	1	677	677	0
8	bl1	2	VIOL	0	1	0	1073	_	1
8	bl1	2	GAFAS	1	0	0	575	575	0
8	bl1	1	RBOL	1	1	1	672	672	0
8	bl1	1	LLAVE	1	0	1	784	784	0
8	bl1	1	CERDO	1	0	1	952	952	0
8	bl2	1	RELOJ	1	1	1	730	730	0
8	bl2	1	RBOL	1	1	1	485	485	0
8	bl2	2	PATO	0	0	0	1002	1002	0
8	bl2	1	HACHA	0	0	1	713	_	1
8	bl2	2	ELEFANT	0	1	0	858	858	0
8	bl2	1	NARANJA	1	0	1	673	673	0
8	bl2	1	CASCO	1	1	1	837	837	0
8	bl2	1	DEDO	1	0	1	556	556	0
8	bl2	1	FRESA	0	0	1	827	827	0
8	bl2	1	LLAVE	1	0	1	625	625	0
8	bl2	1	PANUELO	1	0	1	793	_	1
8	bl2	2	NARIZ	1	1	0	737	737	0
8	bl2	1	BHO	0	0	1	946	_	1
8	bl2	2	COCODR	0	1	0	-3000	_	1
8	bl2	1	OSO	1	1	1	630	630	0
8	bl2	1	MARIPO	0	0	1	656	656	0
8	bl2	1	OJO	1	0	1	527	_	0	1
8	bl2	2	HOJA	1	0	0	727	727	0
8	bl2	2	LECHUGA	0	0	0	-3000	_	1
8	bl2	1	GUANTE	0	1	1	1029	1029	0
8	bl2	2	VIOL	0	1	0	589	_	1
8	bl2	2	PING	0	1	0	834	834	0
8	bl2	2	AVI	1	1	0	588	588	0
8	bl2	1	TENEDOR	0	0	1	798	_	1
8	bl2	2	GUSANO	0	0	0	765	765	0
8	bl2	2	CABALLO	1	1	0	632	632	0
8	bl2	2	CUCHIL	1	0	0	1116	1116	0
8	bl2	2	CAMION	1	1	0	635	635	0
8	bl2	2	QUESO	1	0	0	651	651	0
8	bl2	1	PLTN	0	1	1	604	604	0
8	bl2	1	RAMA	1	0	1	931	931	0
8	bl2	1	PEONZA	0	0	1	125	_	1
8	bl2	2	CUCHARA	0	1	0	745	745	0
8	bl2	1	TANQUE	0	1	1	38	_	1
8	bl2	2	PAN	1	1	0	815	815	0
8	bl2	1	FALDA	1	1	1	778	778	0
8	bl2	2	POMO	0	1	0	767	_	1
8	bl2	2	MELOC	0	0	0	656	_	1
8	bl2	2	RED	1	0	0	-3000	_	1
8	bl2	2	MESA	1	0	0	679	679	0
8	bl2	2	HUCHA	0	0	0	-3000	_	1
8	bl2	1	JIRAFA	0	1	1	634	634	0
8	bl2	2	ARDILLA	0	0	0	936	936	0
8	bl2	2	CUBO	0	0	0	877	877	0
8	bl2	1	CERDO	1	0	1	649	649	0
8	bl2	2	LAPIZ	0	1	0	759	759	0
8	bl2	1	CALCET	0	0	1	911	911	0
8	bl2	2	PAJARO	1	0	0	2197	2197	0
8	bl2	2	GLOBO	1	1	0	743	743	0
8	bl2	2	PELOTA	1	1	0	985	985	0
8	bl2	1	OVEJA	0	1	1	-3000	_	1
8	bl2	2	PLATO	1	1	0	1047	1047	0
8	bl2	1	PAT	0	1	1	-3000	_	1
8	bl2	2	ZANAHOR	0	0	0	635	635	0
8	bl2	1	OREJA	1	1	1	635	635	0
8	bl2	1	VESTIDO	1	1	1	875	875	0
8	bl2	1	ZORRO	0	0	1	911	_	1
8	bl2	2	GAFAS	1	0	0	592	592	0
8	bl2	1	CAMA	1	0	1	765	765	0
8	bl2	1	TELF	1	1	1	150	_	1
8	bl2	1	RAT	0	1	1	933	_	1
8	bl2	2	VELA	1	0	0	1241	1241	0
8	bl2	1	ESCOBA	0	1	1	846	846	0
8	bl2	2	DRAG	0	1	0	1120	1120	0
8	bl3	2	RED	1	0	0	-3000	_	1
8	bl3	2	MELOC	0	0	0	796	_	1
8	bl3	2	MESA	1	0	0	383	383	0
8	bl3	1	RBOL	1	1	1	722	722	0
8	bl3	2	AVI	1	1	0	529	529	0
8	bl3	1	CERDO	1	0	1	1147	1147	0
8	bl3	1	TANQUE	0	1	1	673	673	0
8	bl3	1	OREJA	1	1	1	518	518	0
8	bl3	1	PEONZA	0	0	1	-3000	_	1
8	bl3	2	ARDILLA	0	0	0	654	654	0
8	bl3	2	CUBO	0	0	0	726	726	0
8	bl3	2	POMO	0	1	0	646	646	0
8	bl3	1	TENEDOR	0	0	1	1563	_	1
8	bl3	2	QUESO	1	0	0	677	677	0
8	bl3	2	PLATO	1	1	0	809	809	0
8	bl3	2	DRAG	0	1	0	960	960	0
8	bl3	1	CALCET	0	0	1	743	743	0
8	bl3	1	OSO	1	1	1	837	837	0
8	bl3	1	ESCOBA	0	1	1	805	805	0
8	bl3	1	GUANTE	0	1	1	987	_	1
8	bl3	2	PING	0	1	0	617	617	0
8	bl3	1	FRESA	0	0	1	796	796	0
8	bl3	1	HACHA	0	0	1	-3000	_	1
8	bl3	1	RAT	0	1	1	593	_	1
8	bl3	2	PAJARO	1	0	0	1193	1193	0
8	bl3	2	HUCHA	0	0	0	-3000	_	1
8	bl3	2	LECHUGA	0	0	0	1245	1245	0
8	bl3	2	PELOTA	1	1	0	860	860	0
8	bl3	1	TELF	1	1	1	704	704	0
8	bl3	1	JIRAFA	0	1	1	647	647	0
8	bl3	1	BHO	0	0	1	1091	1091	0
8	bl3	2	PAN	1	1	0	895	895	0
8	bl3	2	CABALLO	1	1	0	1236	1236	0
8	bl3	2	CUCHIL	1	0	0	702	702	0
8	bl3	2	HOJA	1	0	0	771	771	0
8	bl3	2	CUCHARA	0	1	0	1110	1110	0
8	bl3	1	PAT	0	1	1	-3000	_	1
8	bl3	1	RAMA	1	0	1	822	822	0
8	bl3	1	RELOJ	1	1	1	957	957	0
8	bl3	1	LLAVE	1	0	1	1320	_	1
8	bl3	1	NARANJA	1	0	1	659	659	0
8	bl3	2	LAPIZ	0	1	0	593	593	0
8	bl3	1	ZORRO	0	0	1	670	_	1
8	bl3	2	COCODR	0	1	0	-3000	_	1
8	bl3	1	DEDO	1	0	1	915	915	0
8	bl3	2	NARIZ	1	1	0	648	648	0
8	bl3	2	ZANAHOR	0	0	0	615	615	0
8	bl3	2	PATO	0	0	0	2907	2907	0
8	bl3	2	GAFAS	1	0	0	666	666	0
8	bl3	1	CAMA	1	0	1	641	641	0
8	bl3	1	FALDA	1	1	1	1565	1565	0
8	bl3	2	GLOBO	1	1	0	790	790	0
8	bl3	1	OJO	1	0	1	727	727	0
8	bl3	2	ELEFANT	0	1	0	1197	1197	0
8	bl3	1	VESTIDO	1	1	1	811	811	0
8	bl3	2	GUSANO	0	0	0	709	709	0
8	bl3	1	CASCO	1	1	1	1139	1139	0
8	bl3	1	PANUELO	1	0	1	1002	_	1
8	bl3	2	VELA	1	0	0	533	533	0
8	bl3	2	VIOL	0	1	0	608	_	1
8	bl3	1	PLTN	0	1	1	638	638	0
8	bl3	2	CAMION	1	1	0	568	568	0
8	bl3	1	MARIPO	0	0	1	617	617	0
8	bl3	1	OVEJA	0	1	1	-3000	_	1
9	bl1	2	MESA	1	0	1	717	717	0
9	bl1	1	FALDA	1	1	0	920	_	1
9	bl1	1	FRESA	0	0	0	703	_	1
9	bl1	2	GAFAS	1	0	1	605	_	1
9	bl1	1	TELF	1	1	0	577	577	0
9	bl1	1	ZORRO	0	0	0	1587	_	1
9	bl1	2	GLOBO	1	1	1	845	845	0
9	bl1	2	LAPIZ	0	1	1	717	717	0
9	bl1	1	TENEDOR	0	0	0	1123	1123	0
9	bl1	1	PAT	0	1	0	-3000	_	1
9	bl1	1	BHO	0	0	0	-3000	_	1
9	bl1	2	COCODR	0	1	1	1112	1112	0
9	bl1	1	CALCET	0	0	0	1040	1040	0
9	bl1	1	OVEJA	0	1	0	2255	_	1
9	bl1	1	RELOJ	1	1	0	861	861	0
9	bl1	1	OREJA	1	1	0	954	954	0
9	bl1	1	VESTIDO	1	1	0	586	586	0
9	bl1	1	PANUELO	1	0	0	814	814	0
9	bl1	2	PATO	0	0	1	998	998	0
9	bl1	1	CAMA	1	0	0	774	774	0
9	bl1	1	RAMA	1	0	0	887	_	1
9	bl1	2	POMO	0	1	1	1519	_	1
9	bl1	1	MARIPO	0	0	0	908	908	0
9	bl1	2	VIOL	0	1	1	401	_	1
9	bl1	2	AVI	1	1	1	906	906	0
9	bl1	2	NARIZ	1	1	1	1120	1120	0
9	bl1	2	MELOC	0	0	1	1994	_	1
9	bl1	1	OSO	1	1	0	1275	1275	0
9	bl1	1	CASCO	1	1	0	1114	1114	0
9	bl1	2	CAMION	1	1	1	756	756	0
9	bl1	1	PEONZA	0	0	0	-3000	_	1
9	bl1	2	PING	0	1	1	1073	1073	0
9	bl1	1	LLAVE	1	0	0	853	853	0
9	bl1	1	TANQUE	0	1	0	-3000	_	1
9	bl1	2	HUCHA	0	0	1	-3000	_	0
9	bl1	2	RED	1	0	1	-3000	_	1
9	bl1	2	ARDILLA	0	0	1	-3000	_	1
9	bl1	1	ESCOBA	0	1	0	-3000	_	1
9	bl1	2	PLATO	1	1	1	908	908	0
9	bl1	1	JIRAFA	0	1	0	829	829	0
9	bl1	2	GUSANO	0	0	1	1165	1165	0
9	bl1	1	GUANTE	0	1	0	559	_	1
9	bl1	2	PAN	1	1	1	1042	1042	0
9	bl1	2	ELEFANT	0	1	1	807	807	0
9	bl1	2	CUCHIL	1	0	1	1620	1620	0
9	bl1	2	DRAG	0	1	1	2345	2345	0
9	bl1	2	CUCHARA	0	1	1	-3000	_	1
9	bl1	1	CERDO	1	0	0	2333	2333	0
9	bl1	2	VELA	1	0	1	803	803	0
9	bl1	2	LECHUGA	0	0	1	-3000	_	1
9	bl1	2	CABALLO	1	1	1	938	938	0
9	bl1	2	HOJA	1	0	1	1817	1817	0
9	bl1	2	PELOTA	1	1	1	710	710	0
9	bl1	1	PLTN	0	1	0	686	686	0
9	bl1	2	PAJARO	1	0	1	1097	1097	0
9	bl1	2	ZANAHOR	0	0	1	1300	1300	0
9	bl1	1	DEDO	1	0	0	611	611	0
9	bl1	1	RAT	0	1	0	712	712	0
9	bl1	1	HACHA	0	0	0	-3000	_	1
9	bl1	1	NARANJA	1	0	0	1972	_	1
9	bl1	1	RBOL	1	1	0	878	878	0
9	bl1	2	CUBO	0	0	1	1393	1393	0
9	bl1	2	QUESO	1	0	1	1141	1141	0
9	bl1	1	OJO	1	0	0	745	745	0
9	bl2	1	OREJA	1	1	0	741	741	0
9	bl2	1	PANUELO	1	0	0	819	819	0
9	bl2	2	ELEFANT	0	1	1	2326	2326	0
9	bl2	1	VESTIDO	1	1	0	707	707	0
9	bl2	1	CERDO	1	0	0	1421	1421	0
9	bl2	2	POMO	0	1	1	1233	_	1
9	bl2	2	PING	0	1	1	779	779	0
9	bl2	2	MELOC	0	0	1	747	_	1
9	bl2	1	TANQUE	0	1	0	-3000	_	1
9	bl2	2	PATO	0	0	1	933	933	0
9	bl2	2	PAN	1	1	1	792	792	0
9	bl2	1	FRESA	0	0	0	970	970	0
9	bl2	1	LLAVE	1	0	0	665	665	0
9	bl2	1	ZORRO	0	0	0	1013	1013	0
9	bl2	1	DEDO	1	0	0	575	575	0
9	bl2	1	TENEDOR	0	0	0	1182	1182	0
9	bl2	1	CALCET	0	0	0	840	840	0
9	bl2	1	MARIPO	0	0	0	908	908	0
9	bl2	2	PLATO	1	1	1	803	803	0
9	bl2	1	NARANJA	1	0	0	1177	_	1
9	bl2	2	GAFAS	1	0	1	659	659	0
9	bl2	1	ESCOBA	0	1	0	-3000	_	1
9	bl2	1	PEONZA	0	0	0	-3000	_	1
9	bl2	2	CAMION	1	1	1	826	826	0
9	bl2	2	QUESO	1	0	1	879	879	0
9	bl2	2	VIOL	0	1	1	1391	1391	0
9	bl2	2	GLOBO	1	1	1	850	850	0
9	bl2	2	CUCHIL	1	0	1	1108	1108	0
9	bl2	2	NARIZ	1	1	1	717	717	0
9	bl2	2	GUSANO	0	0	1	1023	1023	0
9	bl2	1	JIRAFA	0	1	0	641	641	0
9	bl2	2	CUBO	0	0	1	734	734	0
9	bl2	2	LAPIZ	0	1	1	758	758	0
9	bl2	2	PAJARO	1	0	1	957	957	0
9	bl2	2	ARDILLA	0	0	1	-3000	_	1
9	bl2	2	HUCHA	0	0	1	1037	1037	0
9	bl2	2	CABALLO	1	1	1	618	618	0
9	bl2	2	PELOTA	1	1	1	577	577	0
9	bl2	2	RED	1	0	1	-3000	_	1
9	bl2	1	FALDA	1	1	0	890	890	0
9	bl2	1	GUANTE	0	1	0	1008	1008	0
9	bl2	2	DRAG	0	1	1	1282	1282	0
9	bl2	1	HACHA	0	0	0	-3000	_	1
9	bl2	1	OSO	1	1	0	830	830	0
9	bl2	2	HOJA	1	0	1	1854	1854	0
9	bl2	2	VELA	1	0	1	1341	1341	0
9	bl2	1	BHO	0	0	0	2578	2578	0
9	bl2	1	RAMA	1	0	0	-3000	_	1
9	bl2	1	TELF	1	1	0	701	701	0
9	bl2	1	RELOJ	1	1	0	706	706	0
9	bl2	1	CASCO	1	1	0	696	696	0
9	bl2	2	AVI	1	1	1	690	690	0
9	bl2	1	RAT	0	1	0	695	695	0
9	bl2	2	MESA	1	0	1	672	672	0
9	bl2	2	LECHUGA	0	0	1	2060	2060	0
9	bl2	1	RBOL	1	1	0	757	757	0
9	bl2	2	ZANAHOR	0	0	1	1029	1029	0
9	bl2	2	COCODR	0	1	1	-3000	_	0
9	bl2	1	OJO	1	0	0	624	624	0
9	bl2	1	CAMA	1	0	0	896	896	0
9	bl2	1	PLTN	0	1	0	621	621	0
9	bl2	1	PAT	0	1	0	1661	_	1
9	bl2	2	CUCHARA	0	1	1	-3000	_	1
9	bl2	1	OVEJA	0	1	0	1744	1744	0
9	bl3	2	ZANAHOR	0	0	1	618	618	0
9	bl3	2	VIOL	0	1	1	1201	1201	0
9	bl3	1	PLTN	0	1	0	576	576	0
9	bl3	1	TELF	1	1	0	574	574	0
9	bl3	2	CAMION	1	1	1	562	562	0
9	bl3	1	HACHA	0	0	0	-3000	_	1
9	bl3	2	NARIZ	1	1	1	639	639	0
9	bl3	2	HOJA	1	0	1	680	680	0
9	bl3	2	MESA	1	0	1	454	454	0
9	bl3	2	GLOBO	1	1	1	503	503	0
9	bl3	2	GAFAS	1	0	1	674	674	0
9	bl3	1	NARANJA	1	0	0	1175	_	1
9	bl3	1	RBOL	1	1	0	682	682	0
9	bl3	1	OVEJA	0	1	0	857	857	0
9	bl3	2	CUCHARA	0	1	1	1151	1151	0
9	bl3	2	CABALLO	1	1	1	635	635	0
9	bl3	1	RAMA	1	0	0	-3000	_	1
9	bl3	1	ZORRO	0	0	0	-3000	_	0
9	bl3	2	PING	0	1	1	859	859	0
9	bl3	1	VESTIDO	1	1	0	576	576	0
9	bl3	2	PATO	0	0	1	753	753	0
9	bl3	2	CUBO	0	0	1	688	688	0
9	bl3	1	OJO	1	0	0	545	545	0
9	bl3	1	OREJA	1	1	0	959	959	0
9	bl3	1	ESCOBA	0	1	0	1068	1068	0
9	bl3	2	POMO	0	1	1	2134	_	1
9	bl3	2	COCODR	0	1	1	1003	1003	0
9	bl3	1	TANQUE	0	1	0	-3000	_	1
9	bl3	1	DEDO	1	0	0	566	566	0
9	bl3	1	FRESA	0	0	0	680	680	0
9	bl3	1	TENEDOR	0	0	0	102	_	0	1
9	bl3	2	ARDILLA	0	0	1	-3000	_	1
9	bl3	1	FALDA	1	1	0	720	720	0
9	bl3	1	PAT	0	1	0	961	_	1
9	bl3	1	OSO	1	1	0	1024	1024	0
9	bl3	1	CAMA	1	0	0	768	768	0
9	bl3	2	PELOTA	1	1	1	553	553	0
9	bl3	2	GUSANO	0	0	1	759	759	0
9	bl3	1	GUANTE	0	1	0	809	809	0
9	bl3	1	RAT	0	1	0	973	973	0
9	bl3	2	MELOC	0	0	1	1459	_	1
9	bl3	1	LLAVE	1	0	0	466	466	0
9	bl3	2	LAPIZ	0	1	1	533	533	0
9	bl3	2	ELEFANT	0	1	1	692	692	0
9	bl3	2	PAJARO	1	0	1	909	909	0
9	bl3	1	CERDO	1	0	0	1635	1635	0
9	bl3	1	MARIPO	0	0	0	1085	1085	0
9	bl3	2	PLATO	1	1	1	708	708	0
9	bl3	2	QUESO	1	0	1	828	828	0
9	bl3	2	AVI	1	1	1	497	497	0
9	bl3	1	JIRAFA	0	1	0	644	644	0
9	bl3	2	LECHUGA	0	0	1	776	776	0
9	bl3	1	BHO	0	0	0	681	681	0
9	bl3	1	PEONZA	0	0	0	-3000	_	1
9	bl3	2	HUCHA	0	0	1	793	793	0
9	bl3	2	RED	1	0	1	1549	1549	0
9	bl3	1	RELOJ	1	1	0	563	563	0
9	bl3	2	DRAG	0	1	1	733	733	0
9	bl3	2	CUCHIL	1	0	1	811	_	1
9	bl3	1	CASCO	1	1	0	700	700	0
9	bl3	2	VELA	1	0	1	985	985	0
9	bl3	2	PAN	1	1	1	892	892	0
9	bl3	1	PANUELO	1	0	0	631	631	0
9	bl3	1	CALCET	0	0	0	517	517	0
10	bl1	2	QUESO	1	0	1	655	655	0
10	bl1	3	TRINEO	0	1	0	1871	1871	0
10	bl1	3	TIGRE	0	1	0	915	915	0
10	bl1	2	VELA	1	0	1	459	459	0
10	bl1	2	PELOTA	1	1	1	662	662	0
10	bl1	2	CUBO	0	0	1	510	_	1
10	bl1	2	ZANAHOR	0	0	1	378	_	1
10	bl1	2	PING	0	1	1	964	964	0
10	bl1	3	UVA	0	0	0	2185	2185	0
10	bl1	2	AVI	1	1	1	817	817	0
10	bl1	3	SOMBR	1	0	0	497	497	0
10	bl1	3	SILLA	1	0	0	417	417	0
10	bl1	3	LLUVIA	1	0	0	765	765	0
10	bl1	3	HORMIGA	0	1	0	741	_	0	1
10	bl1	3	BOMBIL	0	1	0	1302	1302	0
10	bl1	2	PATO	0	0	1	780	780	0
10	bl1	2	VIOL	0	1	1	618	_	1
10	bl1	3	SARTEN	0	0	0	-3000	_	1
10	bl1	2	GUSANO	0	0	1	680	680	0
10	bl1	3	LAGART	0	0	0	494	_	1
10	bl1	2	COCODR	0	1	1	1625	1625	0
10	bl1	2	MELOC	0	0	1	2516	2516	0
10	bl1	3	PERRO	1	0	0	517	517	0
10	bl1	2	HUCHA	0	0	1	699	_	1
10	bl1	2	ELEFANT	0	1	1	546	546	0
10	bl1	2	NARIZ	1	1	1	721	721	0
10	bl1	2	LAPIZ	0	1	1	459	459	0
10	bl1	2	GLOBO	1	1	1	491	491	0
10	bl1	3	VENTANA	1	0	0	475	475	0
10	bl1	2	POMO	0	1	1	1035	_	1
10	bl1	2	HOJA	1	0	1	544	544	0
10	bl1	3	MANZANA	1	0	0	818	818	0
10	bl1	2	CUCHARA	0	1	1	589	589	0
10	bl1	3	MUELA	0	0	0	635	_	1
10	bl1	2	CABALLO	1	1	1	908	908	0
10	bl1	2	MESA	1	0	1	406	406	0
10	bl1	2	DRAG	0	1	1	1465	_	1
10	bl1	3	BANCO	1	1	0	619	619	0
10	bl1	3	FLOR	1	1	0	613	613	0
10	bl1	2	LECHUGA	0	0	1	1121	_	1
10	bl1	3	HUEVO	1	0	0	811	811	0
10	bl1	2	GAFAS	1	0	1	639	_	0	1
10	bl1	2	PAJARO	1	0	1	451	451	0
10	bl1	2	RED	1	0	1	2096	2096	0
10	bl1	3	ESCRIT	0	1	0	1716	1716	0
10	bl1	3	PINCEL	0	1	0	986	986	0
10	bl1	3	CEPILLO	0	0	0	855	855	0
10	bl1	3	SILBATO	0	0	0	734	734	0
10	bl1	3	BOLSIL	1	0	0	1556	1556	0
10	bl1	3	GATO	1	1	0	514	514	0
10	bl1	3	CAMELLO	0	1	0	802	802	0
10	bl1	3	GRIFO	0	0	0	1131	1131	0
10	bl1	3	NUBE	1	1	0	1005	1005	0
10	bl1	2	CAMION	1	1	1	800	800	0
10	bl1	3	CINTUR	1	1	0	552	552	0
10	bl1	2	PLATO	1	1	1	648	648	0
10	bl1	2	PAN	1	1	1	968	968	0
10	bl1	3	RANA	0	0	0	975	975	0
10	bl1	3	CAJA	1	1	0	1259	1259	0
10	bl1	2	ARDILLA	0	0	1	2561	_	1
10	bl1	3	BRAZO	1	1	0	918	918	0
10	bl1	3	ANILLO	1	1	0	901	901	0
10	bl1	2	CUCHIL	1	0	1	763	763	0
10	bl1	3	MARTIL	0	1	0	901	901	0
10	bl2	2	PELOTA	1	1	1	720	720	0
10	bl2	3	SILLA	1	0	0	507	507	0
10	bl2	3	BRAZO	1	1	0	633	633	0
10	bl2	3	CAJA	1	1	0	526	526	0
10	bl2	3	CINTUR	1	1	0	488	488	0
10	bl2	2	GAFAS	1	0	1	463	463	0
10	bl2	2	NARIZ	1	1	1	514	514	0
10	bl2	3	HORMIGA	0	1	0	1292	1292	0
10	bl2	2	MESA	1	0	1	692	692	0
10	bl2	3	UVA	0	0	0	406	406	0
10	bl2	3	BOLSIL	1	0	0	956	956	0
10	bl2	2	QUESO	1	0	1	481	481	0
10	bl2	2	HOJA	1	0	1	477	477	0
10	bl2	2	COCODR	0	1	1	371	371	0
10	bl2	2	PLATO	1	1	1	466	466	0
10	bl2	2	CUBO	0	0	1	1531	_	1
10	bl2	3	GATO	1	1	0	585	585	0
10	bl2	2	POMO	0	1	1	1102	_	1
10	bl2	3	RANA	0	0	0	1063	1063	0
10	bl2	2	LAPIZ	0	1	1	408	408	0
10	bl2	3	CEPILLO	0	0	0	369	369	0
10	bl2	3	NUBE	1	1	0	961	961	0
10	bl2	2	LECHUGA	0	0	1	1130	_	1
10	bl2	3	SARTEN	0	0	0	2452	2452	0
10	bl2	3	MUELA	0	0	0	704	_	1
10	bl2	3	FLOR	1	1	0	458	458	0
10	bl2	3	MARTIL	0	1	0	713	713	0
10	bl2	3	PINCEL	0	1	0	881	881	0
10	bl2	2	CUCHARA	0	1	1	876	876	0
10	bl2	2	GUSANO	0	0	1	776	776	0
10	bl2	3	HUEVO	1	0	0	800	800	0
10	bl2	3	ANILLO	1	1	0	425	425	0
10	bl2	2	PATO	0	0	1	764	764	0
10	bl2	3	MANZANA	1	0	0	784	784	0
10	bl2	2	RED	1	0	1	520	520	0
10	bl2	2	VIOL	0	1	1	1009	1009	0
10	bl2	2	ZANAHOR	0	0	1	439	439	0
10	bl2	3	LAGART	0	0	0	-3000	_	1
10	bl2	3	LLUVIA	1	0	0	642	642	0
10	bl2	2	PAJARO	1	0	1	834	834	0
10	bl2	2	PING	0	1	1	739	739	0
10	bl2	2	ELEFANT	0	1	1	427	427	0
10	bl2	3	BOMBIL	0	1	0	789	789	0
10	bl2	2	CAMION	1	1	1	573	573	0
10	bl2	3	TRINEO	0	1	0	952	952	0
10	bl2	2	DRAG	0	1	1	1220	1220	0
10	bl2	3	SOMBR	1	0	0	749	749	0
10	bl2	3	BANCO	1	1	0	862	862	0
10	bl2	2	CABALLO	1	1	1	715	715	0
10	bl2	2	GLOBO	1	1	1	607	607	0
10	bl2	2	AVI	1	1	1	373	373	0
10	bl2	3	SILBATO	0	0	0	499	_	1
10	bl2	3	ESCRIT	0	1	0	897	897	0
10	bl2	2	CUCHIL	1	0	1	540	540	0
10	bl2	3	PERRO	1	0	0	462	462	0
10	bl2	2	HUCHA	0	0	1	1051	1051	0
10	bl2	2	MELOC	0	0	1	1178	1178	0
10	bl2	2	ARDILLA	0	0	1	1614	_	0	1
10	bl2	3	CAMELLO	0	1	0	873	873	0
10	bl2	2	PAN	1	1	1	788	788	0
10	bl2	2	VELA	1	0	1	671	671	0
10	bl2	3	TIGRE	0	1	0	792	792	0
10	bl2	3	GRIFO	0	0	0	775	775	0
10	bl2	3	VENTANA	1	0	0	755	755	0
10	bl3	3	BANCO	1	1	0	688	688	0
10	bl3	3	SILBATO	0	0	0	465	465	0
10	bl3	3	ESCRIT	0	1	0	661	661	0
10	bl3	2	MELOC	0	0	1	840	840	0
10	bl3	3	LLUVIA	1	0	0	732	732	0
10	bl3	2	VELA	1	0	1	422	422	0
10	bl3	2	PELOTA	1	1	1	907	907	0
10	bl3	2	DRAG	0	1	1	1027	1027	0
10	bl3	3	NUBE	1	1	0	467	467	0
10	bl3	3	SOMBR	1	0	0	724	724	0
10	bl3	3	PINCEL	0	1	0	795	795	0
10	bl3	3	MANZANA	1	0	0	767	767	0
10	bl3	3	BOMBIL	0	1	0	847	847	0
10	bl3	2	LAPIZ	0	1	1	750	750	0
10	bl3	2	RED	1	0	1	411	411	0
10	bl3	3	SILLA	1	0	0	809	809	0
10	bl3	2	PAJARO	1	0	1	522	522	0
10	bl3	3	CAMELLO	0	1	0	351	351	0
10	bl3	2	GAFAS	1	0	1	474	474	0
10	bl3	2	GUSANO	0	0	1	806	806	0
10	bl3	2	CUBO	0	0	1	377	377	0
10	bl3	2	PATO	0	0	1	724	724	0
10	bl3	2	CABALLO	1	1	1	366	366	0
10	bl3	3	MUELA	0	0	0	799	_	1
10	bl3	2	HOJA	1	0	1	820	820	0
10	bl3	3	GATO	1	1	0	463	463	0
10	bl3	2	VIOL	0	1	1	822	822	0
10	bl3	2	CUCHARA	0	1	1	754	754	0
10	bl3	3	FLOR	1	1	0	816	816	0
10	bl3	3	PERRO	1	0	0	646	646	0
10	bl3	3	TIGRE	0	1	0	470	470	0
10	bl3	3	LAGART	0	0	0	-3000	_	1
10	bl3	2	QUESO	1	0	1	1154	1154	0
10	bl3	2	ARDILLA	0	0	1	756	756	0
10	bl3	2	COCODR	0	1	1	1338	1338	0
10	bl3	3	VENTANA	1	0	0	530	530	0
10	bl3	3	CINTUR	1	1	0	751	751	0
10	bl3	2	MESA	1	0	1	436	436	0
10	bl3	3	CEPILLO	0	0	0	544	544	0
10	bl3	2	POMO	0	1	1	825	_	1
10	bl3	2	HUCHA	0	0	1	473	473	0
10	bl3	2	CUCHIL	1	0	1	506	506	0
10	bl3	3	UVA	0	0	0	714	714	0
10	bl3	2	CAMION	1	1	1	783	783	0
10	bl3	3	BOLSIL	1	0	0	837	837	0
10	bl3	2	PING	0	1	1	485	485	0
10	bl3	2	AVI	1	1	1	514	514	0
10	bl3	3	HUEVO	1	0	0	446	446	0
10	bl3	2	PLATO	1	1	1	763	763	0
10	bl3	3	CAJA	1	1	0	626	626	0
10	bl3	3	SARTEN	0	0	0	737	737	0
10	bl3	2	GLOBO	1	1	1	458	458	0
10	bl3	2	PAN	1	1	1	771	771	0
10	bl3	2	NARIZ	1	1	1	706	706	0
10	bl3	2	ZANAHOR	0	0	1	622	622	0
10	bl3	3	TRINEO	0	1	0	828	828	0
10	bl3	3	ANILLO	1	1	0	747	747	0
10	bl3	2	LECHUGA	0	0	1	640	_	1
10	bl3	2	ELEFANT	0	1	1	714	714	0
10	bl3	3	BRAZO	1	1	0	743	743	0
10	bl3	3	MARTIL	0	1	0	800	800	0
10	bl3	3	GRIFO	0	0	0	787	787	0
10	bl3	3	RANA	0	0	0	646	_	1
10	bl3	3	HORMIGA	0	1	0	918	918	0
11	bl1	3	MUELA	0	0	1	746	746	0
11	bl1	2	GLOBO	1	1	0	779	_	1
11	bl1	2	HUCHA	0	0	0	392	_	1
11	bl1	3	TRINEO	0	1	1	-3000	_	1
11	bl1	3	MARTIL	0	1	1	1172	1172	0
11	bl1	2	GUSANO	0	0	0	928	928	0
11	bl1	3	GATO	1	1	1	595	595	0
11	bl1	3	ESCRIT	0	1	1	1538	_	1
11	bl1	2	AVI	1	1	0	869	869	0
11	bl1	2	NARIZ	1	1	0	483	483	0
11	bl1	2	PAJARO	1	0	0	612	612	0
11	bl1	2	HOJA	1	0	0	1319	_	1
11	bl1	2	RED	1	0	0	-3000	_	1
11	bl1	3	GRIFO	0	0	1	1379	_	1
11	bl1	3	BANCO	1	1	1	1996	1996	0
11	bl1	3	NUBE	1	1	1	1893	1893	0
11	bl1	2	PING	0	1	0	1498	1498	0
11	bl1	2	PAN	1	1	0	939	939	0
11	bl1	3	PERRO	1	0	1	521	521	0
11	bl1	3	LAGART	0	0	1	1268	_	1
11	bl1	2	MELOC	0	0	0	1307	_	1
11	bl1	3	HORMIGA	0	1	1	877	877	0
11	bl1	3	BOMBIL	0	1	1	-3000	_	1
11	bl1	2	DRAG	0	1	0	1753	1753	0
11	bl1	2	QUESO	1	0	0	801	801	0
11	bl1	3	TIGRE	0	1	1	1110	1110	0
11	bl1	3	SOMBR	1	0	1	2097	2097	0
11	bl1	3	CAJA	1	1	1	968	968	0
11	bl1	2	VELA	1	0	0	880	880	0
11	bl1	2	LECHUGA	0	0	0	17	_	1
11	bl1	2	PATO	0	0	0	517	517	0
11	bl1	3	CAMELLO	0	1	1	-3000	_	1
11	bl1	2	PLATO	1	1	0	717	717	0
11	bl1	3	BRAZO	1	1	1	668	668	0
11	bl1	3	UVA	0	0	1	1082	1082	0
11	bl1	2	CUCHIL	1	0	0	994	994	0
11	bl1	2	PELOTA	1	1	0	716	716	0
11	bl1	3	VENTANA	1	0	1	1089	1089	0
11	bl1	3	CINTUR	1	1	1	915	915	0
11	bl1	3	PINCEL	0	1	1	1169	1169	0
11	bl1	3	ANILLO	1	1	1	708	708	0
11	bl1	2	CUCHARA	0	1	0	1623	_	1
11	bl1	2	POMO	0	1	0	1351	_	1
11	bl1	2	CUBO	0	0	0	-3000	_	1
11	bl1	3	SILBATO	0	0	1	2324	2324	0
11	bl1	2	MESA	1	0	0	746	746	0
11	bl1	3	BOLSIL	1	0	1	2126	2126	0
11	bl1	3	HUEVO	1	0	1	167	_	0
11	bl1	2	ELEFANT	0	1	0	1193	1193	0
11	bl1	2	LAPIZ	0	1	0	762	762	0
11	bl1	2	COCODR	0	1	0	-3000	_	1
11	bl1	2	CABALLO	1	1	0	722	722	0
11	bl1	3	SILLA	1	0	1	1271	1271	0
11	bl1	2	ARDILLA	0	0	0	-3000	_	1
11	bl1	3	LLUVIA	1	0	1	534	_	0	1
11	bl1	3	SARTEN	0	0	1	-3000	_	1
11	bl1	2	GAFAS	1	0	0	764	764	0
11	bl1	3	MANZANA	1	0	1	562	562	0
11	bl1	2	ZANAHOR	0	0	0	-3000	_	1
11	bl1	3	FLOR	1	1	1	1089	1089	0
11	bl1	2	VIOL	0	1	0	1403	1403	0
11	bl1	3	RANA	0	0	1	1599	1599	0
11	bl1	2	CAMION	1	1	0	701	701	0
11	bl1	3	CEPILLO	0	0	1	1245	_	1
11	bl2	2	PAN	1	1	0	695	695	0
11	bl2	3	ESCRIT	0	1	1	1	_	0
11	bl2	3	MARTIL	0	1	1	926	926	0
11	bl2	2	AVI	1	1	0	472	472	0
11	bl2	2	LAPIZ	0	1	0	520	520	0
11	bl2	2	GUSANO	0	0	0	723	723	0
11	bl2	2	RED	1	0	0	-3000	_	1
11	bl2	2	ZANAHOR	0	0	0	-3000	_	1
11	bl2	3	BANCO	1	1	1	392	_	0	1
11	bl2	3	TIGRE	0	1	1	835	835	0
11	bl2	2	MELOC	0	0	0	1206	_	1
11	bl2	3	HUEVO	1	0	1	586	586	0
11	bl2	3	GRIFO	0	0	1	-3000	_	1
11	bl2	3	BRAZO	1	1	1	615	615	0
11	bl2	3	BOLSIL	1	0	1	866	866	0
[truncated: 3,761 more rows]

## Sheet: Spanish (L1 training phase)
subject	block	list	item	frequency	cognate status	RT	RTs above 100 ms without errors	Incorrect	voice key error
1	1	2	ardilla	0	0	144	144	0
1	1	2	cocodrilo	0	1	605	605	0
1	1	1	naranja	1	0	537	537	0
1	1	2	globo	1	1	577	577	0
1	1	2	lápiz	0	1	596	596	0
1	1	2	hoja	1	0	749	749	0
1	1	2	elefante	0	1	613	613	0
1	1	1	rama	1	0	403	403	0
1	1	1	falda	1	1	495	495	0
1	1	1	reloj	1	1	393	393	0
1	1	1	dedo	1	0	625	625	0
1	1	2	cuchillo	1	0	548	548	0
1	1	1	peonza	0	0	798	798	0
1	1	2	gafas	1	0	615	615	0
1	1	2	pelota	1	1	403	403	0
1	1	2	pingüino	0	1	563	563	0
1	1	2	pan	1	1	567	_	1
1	1	1	pañuelo	1	0	673	_	1
1	1	2	dragón	0	1	1	_	1
1	1	2	queso	1	0	632	632	0
1	1	1	cama	1	0	790	790	0
1	1	2	plato	1	1	929	929	0
1	1	2	cubo	0	0	306	306	0
1	1	1	oso	1	1	602	602	0
1	1	2	cuchara	0	1	562	562	0
1	1	2	caballo	1	1	532	532	0
1	1	2	zanahoria	0	0	844	844	0
1	1	1	fresa	0	0	599	599	0
1	1	1	oreja	1	1	594	594	0
1	1	1	oveja	0	1	528	528	0
1	1	1	ratón	0	1	517	517	0
1	1	2	pato	0	0	642	642	0
1	1	1	guante	0	1	369	369	0
1	1	1	casco	1	1	527	527	0
1	1	2	avión	1	1	517	517	0
1	1	1	escoba	0	1	644	644	0
1	1	1	patín	0	1	694	694	0
1	1	2	camión	1	1	591	591	0
1	1	2	nariz	1	1	610	610	0
1	1	2	gusano	0	0	834	834	0
1	1	1	tenedor	0	0	597	597	0
1	1	1	jirafa	0	1	624	624	0
1	1	2	vela	1	0	691	691	0
1	1	1	zorro	0	0	651	651	0
1	1	2	lechuga	0	0	363	363	0
1	1	1	búho	0	0	382	382	0
1	1	2	violín	0	1	569	569	0
1	1	2	pomo	0	1	638	638	0
1	1	1	vestido	1	1	653	653	0
1	1	1	llave	1	0	621	621	0
1	1	1	tanque	0	1	629	629	0
1	1	1	árbol	1	1	449	449	0
1	1	2	mesa	1	0	580	580	0
1	1	2	melocotón	0	0	571	571	0
1	1	1	mariposa	0	0	540	540	0
1	1	2	red	1	0	1017	1017	0
1	1	1	calcetín	0	0	564	564	0
1	1	1	plátano	0	1	500	500	0
1	1	1	cerdo	1	0	547	547	0
1	1	2	hucha	0	0	318	318	0
1	1	1	ojo	1	0	545	545	0
1	1	1	teléfono	1	1	794	794	0
1	1	2	pájaro	1	0	918	918	0
1	1	1	hacha	0	0	789	789	0
1	2	1	rama	1	0	811	811	0
1	2	1	plátano	0	1	329	329	0
1	2	1	dedo	1	0	561	561	0
1	2	2	avión	1	1	516	516	0
1	2	2	elefante	0	1	608	608	0
1	2	2	pingüino	0	1	485	485	0
1	2	1	teléfono	1	1	507	507	0
1	2	1	fresa	0	0	591	591	0
1	2	1	tanque	0	1	632	632	0
1	2	2	lechuga	0	0	602	602	0
1	2	2	zanahoria	0	0	354	354	0
1	2	2	gafas	1	0	588	588	0
1	2	2	hoja	1	0	349	349	0
1	2	2	pájaro	1	0	508	508	0
1	2	2	camión	1	1	501	501	0
1	2	1	oreja	1	1	490	490	0
1	2	1	árbol	1	1	502	502	0
1	2	1	oveja	0	1	551	551	0
1	2	1	zorro	0	0	564	564	0
1	2	2	ardilla	0	0	515	515	0
1	2	1	hacha	0	0	371	371	0
1	2	2	globo	1	1	448	448	0
1	2	1	tenedor	0	0	323	323	0
1	2	1	naranja	1	0	449	449	0
1	2	1	escoba	0	1	297	297	0
1	2	1	oso	1	1	546	546	0
1	2	2	queso	1	0	1304	1304	0
1	2	1	ratón	0	1	718	718	0
1	2	1	jirafa	0	1	537	537	0
1	2	2	cubo	0	0	577	577	0
1	2	2	vela	1	0	652	652	0
1	2	1	llave	1	0	334	334	0
1	2	1	falda	1	1	309	309	0
1	2	2	lápiz	0	1	550	550	0
1	2	2	violín	0	1	623	623	0
1	2	2	plato	1	1	453	453	0
1	2	2	pelota	1	1	306	306	0
1	2	2	cuchillo	1	0	594	594	0
1	2	1	búho	0	0	666	666	0
1	2	2	cuchara	0	1	489	489	0
1	2	1	patín	0	1	560	560	0
1	2	2	caballo	1	1	627	627	0
1	2	1	peonza	0	0	427	427	0
1	2	1	casco	1	1	620	620	0
1	2	1	reloj	1	1	590	590	0
1	2	2	pomo	0	1	597	597	0
1	2	1	guante	0	1	568	568	0
1	2	1	ojo	1	0	495	495	0
1	2	2	melocotón	0	0	635	635	0
1	2	1	pañuelo	1	0	300	300	0
1	2	1	vestido	1	1	452	452	0
1	2	2	pato	0	0	511	511	0
1	2	1	calcetín	0	0	447	447	0
1	2	2	hucha	0	0	506	506	0
1	2	2	dragón	0	1	651	651	0
1	2	2	pan	1	1	869	869	0
1	2	1	cama	1	0	530	530	0
1	2	2	red	1	0	423	423	0
1	2	2	nariz	1	1	427	427	0
1	2	2	cocodrilo	0	1	443	443	0
1	2	2	mesa	1	0	458	458	0
1	2	1	cerdo	1	0	373	373	0
1	2	1	mariposa	0	0	466	466	0
1	2	2	gusano	0	0	584	584	0
1	3	2	pelota	1	1	670	670	0
1	3	2	caballo	1	1	329	329	0
1	3	2	camión	1	1	453	453	0
1	3	1	cerdo	1	0	685	685	0
1	3	1	teléfono	1	1	551	551	0
1	3	2	violín	0	1	373	373	0
1	3	2	hucha	0	0	452	452	0
1	3	1	árbol	1	1	430	430	0
1	3	2	cocodrilo	0	1	403	403	0
1	3	2	globo	1	1	421	421	0
1	3	2	melocotón	0	0	463	463	0
1	3	1	zorro	0	0	471	471	0
1	3	2	pato	0	0	747	747	0
1	3	1	rama	1	0	470	470	0
1	3	1	ratón	0	1	414	414	0
1	3	2	zanahoria	0	0	488	488	0
1	3	2	pomo	0	1	488	488	0
1	3	2	lápiz	0	1	250	250	0
1	3	1	tanque	0	1	461	461	0
1	3	1	plátano	0	1	422	422	0
1	3	1	búho	0	0	487	487	0
1	3	2	queso	1	0	494	_	1
1	3	2	nariz	1	1	720	720	0
1	3	1	casco	1	1	543	543	0
1	3	2	pan	1	1	577	577	0
1	3	1	jirafa	0	1	551	551	0
1	3	2	vela	1	0	400	400	0
1	3	1	dedo	1	0	428	428	0
1	3	2	lechuga	0	0	426	426	0
1	3	1	hacha	0	0	500	500	0
1	3	2	cuchara	0	1	435	435	0
1	3	2	hoja	1	0	532	532	0
1	3	2	cuchillo	1	0	541	541	0
1	3	1	reloj	1	1	715	715	0
1	3	1	mariposa	0	0	577	577	0
1	3	1	naranja	1	0	539	539	0
1	3	1	tenedor	0	0	497	497	0
1	3	2	gusano	0	0	352	352	0
1	3	2	elefante	0	1	453	453	0
1	3	2	avión	1	1	457	457	0
1	3	2	gafas	1	0	569	569	0
1	3	2	pingüino	0	1	378	378	0
1	3	2	ardilla	0	0	432	432	0
1	3	2	mesa	1	0	689	689	0
1	3	1	patín	0	1	585	585	0
1	3	1	cama	1	0	664	664	0
1	3	1	oso	1	1	601	601	0
1	3	1	oveja	0	1	581	581	0
1	3	2	cubo	0	0	733	733	0
1	3	1	peonza	0	0	535	535	0
1	3	1	llave	1	0	666	666	0
1	3	1	escoba	0	1	696	696	0
1	3	1	calcetín	0	0	585	585	0
1	3	2	pájaro	1	0	791	791	0
1	3	2	plato	1	1	564	_	1
1	3	1	ojo	1	0	530	530	0
1	3	1	oreja	1	1	601	601	0
1	3	1	fresa	0	0	639	639	0
1	3	1	guante	0	1	808	808	0
1	3	1	vestido	1	1	485	485	0
1	3	1	pañuelo	1	0	633	633	0
1	3	2	dragón	0	1	627	627	0
1	3	2	red	1	0	1047	1047	0
1	3	1	falda	1	1	484	484	0
2	1	1	oso	1	1	1024	1024	0
2	1	1	zorro	0	0	1085	1085	0
2	1	1	fresa	0	0	1133	1133	0
2	1	3	perro	1	0	867	867	0
2	1	3	trineo	0	1	800	800	0
2	1	3	silla	1	0	817	817	0
2	1	3	rana	0	0	643	643	0
2	1	1	ojo	1	0	805	805	0
2	1	3	huevo	1	0	697	697	0
2	1	3	ventana	1	0	664	664	0
2	1	1	escoba	0	1	661	661	0
2	1	1	mariposa	0	0	628	628	0
2	1	3	sartén	0	0	650	650	0
2	1	1	árbol	1	1	632	632	0
2	1	3	grifo	0	0	652	652	0
2	1	1	peonza	0	0	740	740	0
2	1	1	naranja	1	0	767	767	0
2	1	3	pincel	0	1	686	686	0
2	1	3	camello	0	1	645	_	1
2	1	3	bolsillo	1	0	585	585	0
2	1	1	plátano	0	1	631	631	0
2	1	3	banco	1	1	609	609	0
2	1	1	guante	0	1	663	663	0
2	1	1	vestido	1	1	584	584	0
2	1	1	cama	1	0	630	630	0
2	1	1	reloj	1	1	433	433	0
2	1	1	dedo	1	0	565	565	0
2	1	3	uva	0	0	479	479	0
2	1	3	nube	1	1	532	532	0
2	1	3	lluvia	1	0	588	588	0
2	1	3	muela	0	0	609	609	0
2	1	3	brazo	1	1	679	679	0
2	1	1	pañuelo	1	0	618	618	0
2	1	1	jirafa	0	1	588	588	0
2	1	1	llave	1	0	664	664	0
2	1	3	sombrero	1	0	653	653	0
2	1	3	bombilla	0	1	621	621	0
2	1	3	silbato	0	0	602	602	0
2	1	3	caja	1	1	609	609	0
2	1	3	tigre	0	1	564	564	0
2	1	3	flor	1	1	471	471	0
2	1	1	casco	1	1	525	525	0
2	1	1	tenedor	0	0	573	573	0
2	1	3	escritorio	0	1	681	681	0
2	1	1	cerdo	1	0	787	787	0
2	1	1	ratón	0	1	910	910	0
2	1	1	tanque	0	1	820	820	0
2	1	3	cinturón	1	1	675	675	0
2	1	3	cepillo	0	0	749	749	0
2	1	1	oveja	0	1	883	883	0
2	1	1	oreja	1	1	726	726	0
2	1	3	lagartija	0	0	959	959	0
2	1	1	hacha	0	0	864	864	0
2	1	3	martillo	0	1	613	613	0
2	1	3	anillo	1	1	668	668	0
2	1	1	teléfono	1	1	595	595	0
2	1	1	rama	1	0	696	696	0
2	1	3	manzana	1	0	638	638	0
2	1	1	búho	0	0	751	751	0
2	1	1	patín	0	1	671	671	0
2	1	3	gato	1	1	629	629	0
2	1	3	hormiga	0	1	675	675	0
2	1	1	calcetín	0	0	589	589	0
2	1	1	falda	1	1	641	641	0
2	2	3	bombilla	0	1	2	_	0
2	2	3	bolsillo	1	0	792	792	0
2	2	1	plátano	0	1	606	606	0
2	2	3	uva	0	0	851	851	0
2	2	3	manzana	1	0	571	571	0
2	2	1	ratón	0	1	560	560	0
2	2	1	búho	0	0	592	592	0
2	2	1	oveja	0	1	637	637	0
2	2	3	rana	0	0	659	659	0
2	2	3	tigre	0	1	637	637	0
2	2	3	martillo	0	1	613	613	0
2	2	3	sombrero	1	0	662	662	0
2	2	3	silbato	0	0	650	650	0
2	2	1	mariposa	0	0	715	715	0
2	2	3	cepillo	0	0	596	596	0
2	2	3	grifo	0	0	737	737	0
2	2	3	flor	1	1	809	809	0
2	2	1	zorro	0	0	677	677	0
2	2	3	caja	1	1	588	588	0
2	2	1	rama	1	0	636	636	0
2	2	1	oreja	1	1	596	596	0
2	2	1	cama	1	0	765	765	0
2	2	3	camello	0	1	925	925	0
2	2	1	tenedor	0	0	621	621	0
2	2	1	hacha	0	0	722	722	0
2	2	3	hormiga	0	1	668	668	0
2	2	3	ventana	1	0	671	671	0
2	2	3	nube	1	1	682	682	0
2	2	3	banco	1	1	796	796	0
2	2	1	pañuelo	1	0	602	602	0
2	2	1	guante	0	1	623	623	0
2	2	3	brazo	1	1	557	557	0
2	2	3	gato	1	1	592	592	0
2	2	3	muela	0	0	703	703	0
2	2	1	naranja	1	0	757	757	0
2	2	1	vestido	1	1	720	720	0
2	2	1	calcetín	0	0	913	913	0
2	2	1	escoba	0	1	633	633	0
2	2	3	lagartija	0	0	769	769	0
2	2	3	escritorio	0	1	767	767	0
2	2	1	reloj	1	1	631	631	0
2	2	1	peonza	0	0	833	833	0
2	2	1	llave	1	0	577	577	0
2	2	1	ojo	1	0	546	546	0
2	2	1	fresa	0	0	664	664	0
2	2	3	sartén	0	0	350	350	0
2	2	1	casco	1	1	556	556	0
2	2	3	anillo	1	1	567	567	0
2	2	3	silla	1	0	556	556	0
2	2	1	árbol	1	1	687	687	0
2	2	3	lluvia	1	0	597	597	0
2	2	1	teléfono	1	1	616	616	0
2	2	1	oso	1	1	549	549	0
2	2	1	dedo	1	0	651	651	0
2	2	1	tanque	0	1	706	706	0
2	2	3	trineo	0	1	778	778	0
2	2	3	pincel	0	1	618	618	0
2	2	1	falda	1	1	696	696	0
2	2	3	cinturón	1	1	645	645	0
2	2	1	patín	0	1	564	564	0
2	2	1	cerdo	1	0	579	579	0
2	2	3	perro	1	0	742	742	0
2	2	3	huevo	1	0	794	794	0
2	2	1	jirafa	0	1	560	560	0
2	3	3	caja	1	1	1489	1489	0
2	3	1	llave	1	0	300	300	0
2	3	3	silbato	0	0	592	592	0
2	3	1	peonza	0	0	471	471	0
2	3	1	jirafa	0	1	525	525	0
2	3	1	mariposa	0	0	626	626	0
2	3	3	cinturón	1	1	687	687	0
2	3	3	lagartija	0	0	591	591	0
2	3	3	uva	0	0	590	590	0
2	3	3	ventana	1	0	573	573	0
2	3	3	bombilla	0	1	571	571	0
2	3	1	teléfono	1	1	563	563	0
2	3	3	gato	1	1	527	527	0
2	3	3	lluvia	1	0	-2000	_	1
2	3	3	huevo	1	0	781	781	0
2	3	3	nube	1	1	556	556	0
2	3	1	árbol	1	1	701	701	0
2	3	3	tigre	0	1	822	822	0
2	3	1	oso	1	1	598	598	0
2	3	1	hacha	0	0	619	619	0
2	3	3	escritorio	0	1	744	744	0
2	3	3	bolsillo	1	0	666	666	0
2	3	1	falda	1	1	578	578	0
2	3	1	naranja	1	0	605	605	0
2	3	1	rama	1	0	633	633	0
2	3	1	zorro	0	0	713	713	0
2	3	1	patín	0	1	629	629	0
2	3	1	reloj	1	1	489	489	0
2	3	3	silla	1	0	575	575	0
2	3	1	ojo	1	0	539	539	0
2	3	1	cerdo	1	0	676	676	0
2	3	1	búho	0	0	833	833	0
2	3	3	manzana	1	0	709	709	0
2	3	3	sartén	0	0	621	621	0
2	3	3	muela	0	0	614	614	0
2	3	1	pañuelo	1	0	702	702	0
2	3	3	banco	1	1	687	687	0
2	3	1	cama	1	0	626	626	0
2	3	1	escoba	0	1	636	636	0
2	3	3	perro	1	0	788	788	0
2	3	1	fresa	0	0	580	580	0
2	3	3	grifo	0	0	730	730	0
2	3	3	hormiga	0	1	554	554	0
2	3	1	oreja	1	1	745	745	0
2	3	1	ratón	0	1	704	704	0
2	3	3	flor	1	1	680	680	0
2	3	3	martillo	0	1	493	493	0
2	3	1	tanque	0	1	539	539	0
2	3	1	dedo	1	0	637	637	0
2	3	1	plátano	0	1	659	659	0
2	3	3	rana	0	0	616	616	0
2	3	3	camello	0	1	682	682	0
2	3	1	guante	0	1	560	560	0
2	3	3	brazo	1	1	559	559	0
2	3	1	calcetín	0	0	657	657	0
2	3	3	sombrero	1	0	751	751	0
2	3	1	tenedor	0	0	609	609	0
2	3	3	anillo	1	1	600	600	0
2	3	1	casco	1	1	741	741	0
2	3	1	vestido	1	1	602	602	0
2	3	3	trineo	0	1	604	604	0
2	3	3	pincel	0	1	644	644	0
2	3	3	cepillo	0	0	647	647	0
2	3	1	oveja	0	1	686	686	0
3	1	2	globo	1	1	518	518	0
3	1	3	huevo	1	0	381	381	0
3	1	3	rana	0	0	543	543	0
3	1	2	queso	1	0	425	425	0
3	1	3	tigre	0	1	395	395	0
3	1	3	bombilla	0	1	438	438	0
3	1	3	cinturón	1	1	469	469	0
3	1	3	brazo	1	1	389	389	0
3	1	2	pan	1	1	433	433	0
3	1	2	avión	1	1	381	381	0
3	1	3	bolsillo	1	0	326	326	0
3	1	2	ardilla	0	0	479	479	0
3	1	2	elefante	0	1	355	355	0
3	1	3	nube	1	1	445	445	0
3	1	3	trineo	0	1	607	607	0
3	1	2	melocotón	0	0	539	539	0
3	1	2	lechuga	0	0	520	520	0
3	1	2	cuchara	0	1	642	642	0
3	1	2	cuchillo	1	0	461	461	0
3	1	2	mesa	1	0	419	419	0
3	1	3	camello	0	1	406	406	0
3	1	3	hormiga	0	1	394	394	0
3	1	3	pincel	0	1	400	400	0
3	1	2	violín	0	1	430	430	0
3	1	2	red	1	0	385	_	1
3	1	2	pelota	1	1	440	440	0
3	1	2	pomo	0	1	527	527	0
3	1	3	martillo	0	1	518	518	0
3	1	2	pato	0	0	429	429	0
3	1	3	lagartija	0	0	467	467	0
3	1	2	pájaro	1	0	463	463	0
3	1	2	dragón	0	1	450	450	0
3	1	3	flor	1	1	464	464	0
3	1	2	gusano	0	0	478	478	0
3	1	2	camión	1	1	471	471	0
3	1	3	gato	1	1	360	360	0
3	1	2	hucha	0	0	646	646	0
3	1	3	escritorio	0	1	539	539	0
3	1	3	lluvia	1	0	336	_	1
3	1	3	uva	0	0	695	695	0
3	1	2	zanahoria	0	0	585	585	0
3	1	3	ventana	1	0	572	572	0
3	1	3	caja	1	1	386	386	0
3	1	2	cubo	0	0	450	450	0
3	1	3	silla	1	0	514	514	0
3	1	3	anillo	1	1	431	431	0
3	1	2	caballo	1	1	467	467	0
3	1	2	lápiz	0	1	426	426	0
3	1	3	sartén	0	0	562	562	0
3	1	2	cocodrilo	0	1	460	460	0
3	1	2	hoja	1	0	449	449	0
3	1	3	silbato	0	0	551	551	0
3	1	2	nariz	1	1	504	504	0
3	1	2	plato	1	1	463	463	0
3	1	3	manzana	1	0	530	530	0
3	1	2	vela	1	0	531	531	0
3	1	3	cepillo	0	0	315	315	0
3	1	3	perro	1	0	444	444	0
3	1	3	grifo	0	0	444	444	0
3	1	2	pingüino	0	1	466	466	0
3	1	3	banco	1	1	500	500	0
3	1	3	sombrero	1	0	387	387	0
3	1	3	muela	0	0	532	532	0
3	1	2	gafas	1	0	482	482	0
3	2	2	gafas	1	0	596	596	0
3	2	2	lápiz	0	1	467	467	0
3	2	3	uva	0	0	489	489	0
3	2	2	pingüino	0	1	482	482	0
3	2	3	lagartija	0	0	409	409	0
3	2	3	lluvia	1	0	767	767	0
3	2	2	pan	1	1	579	579	0
3	2	2	ardilla	0	0	355	355	0
3	2	2	queso	1	0	298	298	0
3	2	3	grifo	0	0	423	423	0
3	2	2	globo	1	1	464	464	0
3	2	3	cinturón	1	1	284	284	0
3	2	3	silla	1	0	434	434	0
3	2	2	lechuga	0	0	434	434	0
3	2	2	red	1	0	279	_	1
3	2	3	brazo	1	1	447	447	0
3	2	2	melocotón	0	0	475	475	0
3	2	3	pincel	0	1	345	345	0
3	2	2	hucha	0	0	457	457	0
3	2	3	tigre	0	1	370	370	0
3	2	3	camello	0	1	389	389	0
3	2	2	plato	1	1	479	479	0
3	2	2	pájaro	1	0	401	401	0
3	2	2	hoja	1	0	473	473	0
3	2	2	elefante	0	1	497	497	0
3	2	3	nube	1	1	342	342	0
3	2	2	vela	1	0	494	494	0
3	2	3	martillo	0	1	453	453	0
3	2	2	camión	1	1	436	436	0
3	2	2	cuchara	0	1	466	466	0
3	2	3	trineo	0	1	457	457	0
3	2	2	violín	0	1	445	445	0
3	2	3	cepillo	0	0	435	435	0
3	2	2	nariz	1	1	322	322	0
3	2	3	huevo	1	0	442	442	0
3	2	3	perro	1	0	299	299	0
3	2	3	silbato	0	0	475	475	0
3	2	3	escritorio	0	1	319	319	0
3	2	3	gato	1	1	429	429	0
3	2	3	flor	1	1	494	494	0
3	2	2	mesa	1	0	444	444	0
3	2	2	caballo	1	1	465	465	0
3	2	3	banco	1	1	530	530	0
3	2	3	sombrero	1	0	492	492	0
3	2	2	cocodrilo	0	1	365	365	0
3	2	2	zanahoria	0	0	507	507	0
3	2	2	cubo	0	0	282	282	0
3	2	2	pomo	0	1	467	467	0
3	2	3	bolsillo	1	0	378	378	0
3	2	3	hormiga	0	1	479	479	0
3	2	2	gusano	0	0	435	435	0
3	2	3	anillo	1	1	423	423	0
3	2	2	avión	1	1	437	437	0
3	2	2	pato	0	0	353	353	0
3	2	3	caja	1	1	483	483	0
3	2	3	manzana	1	0	445	445	0
3	2	2	pelota	1	1	274	274	0
3	2	3	sartén	0	0	524	524	0
3	2	3	bombilla	0	1	481	481	0
3	2	3	ventana	1	0	458	458	0
3	2	2	cuchillo	1	0	434	434	0
3	2	2	dragón	0	1	537	537	0
3	2	3	muela	0	0	356	356	0
3	2	3	rana	0	0	459	459	0
3	3	2	lápiz	0	1	247	247	0
3	3	2	red	1	0	360	360	0
3	3	2	cuchara	0	1	371	371	0
3	3	3	escritorio	0	1	490	490	0
3	3	3	silbato	0	0	379	379	0
3	3	3	nube	1	1	460	460	0
3	3	3	flor	1	1	435	435	0
3	3	3	banco	1	1	535	535	0
3	3	2	camión	1	1	410	410	0
3	3	2	nariz	1	1	408	408	0
3	3	3	sartén	0	0	540	540	0
3	3	2	pelota	1	1	483	483	0
3	3	2	pingüino	0	1	405	405	0
3	3	2	globo	1	1	297	297	0
3	3	2	mesa	1	0	299	299	0
3	3	3	bolsillo	1	0	448	448	0
3	3	3	cepillo	0	0	408	408	0
3	3	3	muela	0	0	427	427	0
3	3	2	pomo	0	1	342	342	0
3	3	2	hucha	0	0	420	420	0
3	3	3	martillo	0	1	428	428	0
3	3	3	huevo	1	0	325	325	0
3	3	2	pato	0	0	438	438	0
3	3	2	ardilla	0	0	458	458	0
3	3	2	cuchillo	1	0	438	438	0
3	3	3	tigre	0	1	450	450	0
3	3	2	melocotón	0	0	464	464	0
3	3	3	trineo	0	1	350	350	0
3	3	3	cinturón	1	1	298	298	0
3	3	2	pájaro	1	0	438	438	0
3	3	2	queso	1	0	540	540	0
3	3	3	camello	0	1	300	300	0
3	3	2	violín	0	1	476	476	0
3	3	2	gafas	1	0	486	486	0
3	3	3	silla	1	0	531	531	0
3	3	3	perro	1	0	244	244	0
3	3	2	hoja	1	0	406	406	0
3	3	3	gato	1	1	436	436	0
3	3	3	lagartija	0	0	410	410	0
3	3	2	pan	1	1	402	402	0
3	3	2	zanahoria	0	0	512	512	0
3	3	3	sombrero	1	0	499	499	0
3	3	3	hormiga	0	1	402	402	0
3	3	2	plato	1	1	469	469	0
3	3	2	caballo	1	1	468	468	0
3	3	2	lechuga	0	0	386	386	0
3	3	3	manzana	1	0	564	564	0
3	3	2	gusano	0	0	480	480	0
3	3	2	cocodrilo	0	1	456	456	0
3	3	3	pincel	0	1	410	410	0
3	3	3	rana	0	0	327	327	0
3	3	2	elefante	0	1	552	552	0
3	3	3	bombilla	0	1	422	422	0
3	3	3	lluvia	1	0	298	298	0
3	3	3	ventana	1	0	537	537	0
3	3	2	cubo	0	0	295	295	0
3	3	3	caja	1	1	481	481	0
3	3	2	vela	1	0	304	304	0
3	3	2	avión	1	1	441	441	0
3	3	3	uva	0	0	343	343	0
3	3	3	brazo	1	1	406	406	0
3	3	3	grifo	0	0	436	436	0
3	3	2	dragón	0	1	442	442	0
3	3	3	anillo	1	1	456	456	0
4	1	2	lechuga	0	0	639	639	0
4	1	2	pato	0	0	455	455	0
4	1	1	cerdo	1	0	428	428	0
4	1	2	pájaro	1	0	475	475	0
4	1	1	peonza	0	0	452	452	0
4	1	1	escoba	0	1	431	431	0
4	1	2	queso	1	0	460	460	0
4	1	1	naranja	1	0	454	454	0
4	1	1	jirafa	0	1	436	436	0
4	1	2	cubo	0	0	413	413	0
4	1	2	cuchara	0	1	448	448	0
4	1	1	cama	1	0	421	421	0
4	1	2	gusano	0	0	380	380	0
4	1	1	calcetín	0	0	469	469	0
4	1	1	dedo	1	0	433	433	0
4	1	1	reloj	1	1	428	428	0
4	1	2	hucha	0	0	502	502	0
4	1	2	camión	1	1	431	431	0
4	1	2	ardilla	0	0	459	459	0
4	1	1	fresa	0	0	443	443	0
4	1	1	ojo	1	0	434	434	0
4	1	2	zanahoria	0	0	406	406	0
4	1	2	hoja	1	0	440	440	0
4	1	1	oveja	0	1	396	396	0
4	1	1	tanque	0	1	475	475	0
4	1	1	pañuelo	1	0	473	473	0
4	1	1	patín	0	1	437	437	0
4	1	1	guante	0	1	484	484	0
4	1	2	plato	1	1	484	484	0
4	1	1	oso	1	1	399	399	0
4	1	2	pomo	0	1	464	464	0
4	1	2	mesa	1	0	466	466	0
4	1	2	cocodrilo	0	1	446	446	0
4	1	2	pan	1	1	410	410	0
4	1	2	pelota	1	1	427	427	0
4	1	2	gafas	1	0	501	501	0
4	1	2	nariz	1	1	434	434	0
4	1	2	vela	1	0	432	432	0
4	1	1	plátano	0	1	429	429	0
4	1	2	dragón	0	1	412	412	0
4	1	2	cuchillo	1	0	472	472	0
4	1	1	falda	1	1	447	447	0
4	1	1	mariposa	0	0	417	417	0
4	1	2	violín	0	1	395	395	0
4	1	1	búho	0	0	411	411	0
4	1	1	árbol	1	1	430	430	0
4	1	2	caballo	1	1	435	435	0
4	1	1	hacha	0	0	404	404	0
4	1	2	pingüino	0	1	447	447	0
4	1	1	llave	1	0	418	418	0
4	1	1	teléfono	1	1	414	414	0
4	1	1	zorro	0	0	413	413	0
4	1	2	avión	1	1	425	425	0
4	1	1	tenedor	0	0	425	425	0
4	1	1	casco	1	1	509	509	0
4	1	1	rama	1	0	479	479	0
4	1	2	red	1	0	429	429	0
4	1	2	globo	1	1	392	392	0
4	1	2	elefante	0	1	481	481	0
4	1	1	vestido	1	1	427	427	0
4	1	1	oreja	1	1	419	419	0
4	1	2	melocotón	0	0	6	_	0
4	1	2	lápiz	0	1	403	403	0
4	1	1	ratón	0	1	398	398	0
4	2	1	oveja	0	1	1065	1065	0
4	2	1	casco	1	1	400	400	0
4	2	1	peonza	0	0	392	392	0
4	2	2	pingüino	0	1	406	406	0
4	2	1	tenedor	0	0	374	374	0
4	2	1	cerdo	1	0	380	380	0
4	2	1	teléfono	1	1	415	415	0
4	2	1	patín	0	1	422	422	0
4	2	2	pomo	0	1	408	408	0
4	2	1	dedo	1	0	414	414	0
4	2	1	búho	0	0	335	335	0
4	2	1	rama	1	0	406	406	0
4	2	2	plato	1	1	403	403	0
4	2	2	cuchillo	1	0	444	444	0
4	2	1	reloj	1	1	477	477	0
4	2	1	árbol	1	1	387	387	0
4	2	2	queso	1	0	403	403	0
4	2	1	llave	1	0	363	363	0
4	2	2	gafas	1	0	1	_	1
4	2	1	hacha	0	0	404	404	0
4	2	2	pan	1	1	371	371	0
4	2	2	nariz	1	1	396	396	0
4	2	2	cubo	0	0	423	423	0
4	2	2	cocodrilo	0	1	379	379	0
4	2	1	escoba	0	1	355	355	0
4	2	1	plátano	0	1	379	379	0
4	2	1	oso	1	1	439	439	0
4	2	2	lechuga	0	0	359	359	0
4	2	2	dragón	0	1	349	349	0
4	2	1	oreja	1	1	397	397	0
4	2	1	tanque	0	1	413	413	0
4	2	2	violín	0	1	398	398	0
4	2	1	fresa	0	0	409	409	0
4	2	2	camión	1	1	408	408	0
4	2	2	pájaro	1	0	404	404	0
4	2	1	mariposa	0	0	376	376	0
4	2	2	zanahoria	0	0	427	427	0
4	2	1	ojo	1	0	385	385	0
4	2	2	lápiz	0	1	501	501	0
4	2	1	ratón	0	1	450	450	0
4	2	2	pato	0	0	423	423	0
4	2	2	avión	1	1	404	404	0
4	2	2	gusano	0	0	388	388	0
4	2	2	cuchara	0	1	486	_	1
4	2	2	hucha	0	0	430	430	0
4	2	2	mesa	1	0	479	479	0
4	2	1	vestido	1	1	490	490	0
4	2	1	pañuelo	1	0	475	475	0
4	2	1	cama	1	0	567	567	0
4	2	2	vela	1	0	487	487	0
4	2	2	caballo	1	1	405	405	0
4	2	2	ardilla	0	0	435	435	0
4	2	1	jirafa	0	1	447	447	0
4	2	1	guante	0	1	492	492	0
4	2	1	zorro	0	0	402	402	0
4	2	1	calcetín	0	0	353	353	0
4	2	2	hoja	1	0	426	426	0
4	2	2	globo	1	1	369	369	0
4	2	1	falda	1	1	390	390	0
4	2	1	naranja	1	0	554	554	0
4	2	2	red	1	0	406	406	0
4	2	2	elefante	0	1	426	426	0
4	2	2	pelota	1	1	397	397	0
4	2	2	melocotón	0	0	384	384	0
4	3	2	cuchillo	1	0	361	361	0
4	3	2	hucha	0	0	383	383	0
4	3	2	ardilla	0	0	285	285	0
4	3	1	rama	1	0	365	365	0
4	3	1	calcetín	0	0	379	379	0
4	3	2	vela	1	0	399	399	0
4	3	1	fresa	0	0	385	385	0
4	3	2	cubo	0	0	392	392	0
4	3	2	plato	1	1	386	386	0
4	3	1	teléfono	1	1	363	363	0
4	3	1	oso	1	1	377	377	0
4	3	2	cocodrilo	0	1	381	381	0
4	3	2	pato	0	0	436	436	0
4	3	2	pan	1	1	387	387	0
4	3	1	plátano	0	1	434	434	0
4	3	2	lechuga	0	0	450	450	0
4	3	2	red	1	0	437	437	0
4	3	1	tenedor	0	0	405	405	0
4	3	1	casco	1	1	406	406	0
4	3	2	melocotón	0	0	393	393	0
4	3	2	nariz	1	1	441	441	0
4	3	2	camión	1	1	389	389	0
4	3	2	elefante	0	1	374	374	0
4	3	2	globo	1	1	413	413	0
4	3	2	violín	0	1	378	378	0
4	3	1	reloj	1	1	440	440	0
4	3	2	hoja	1	0	439	439	0
4	3	1	ojo	1	0	437	437	0
4	3	1	tanque	0	1	444	444	0
4	3	1	mariposa	0	0	441	441	0
4	3	1	cerdo	1	0	369	369	0
4	3	1	búho	0	0	409	409	0
4	3	2	gusano	0	0	398	398	0
4	3	2	pomo	0	1	395	395	0
4	3	2	zanahoria	0	0	383	383	0
4	3	1	zorro	0	0	436	436	0
4	3	1	llave	1	0	389	389	0
4	3	1	peonza	0	0	494	494	0
4	3	2	queso	1	0	409	409	0
4	3	1	oreja	1	1	389	389	0
4	3	2	pingüino	0	1	402	402	0
4	3	1	guante	0	1	406	406	0
4	3	1	ratón	0	1	370	370	0
4	3	2	cuchara	0	1	369	369	0
4	3	2	avión	1	1	408	408	0
4	3	1	cama	1	0	437	437	0
4	3	2	caballo	1	1	426	426	0
4	3	1	vestido	1	1	454	454	0
4	3	1	dedo	1	0	409	409	0
4	3	2	pelota	1	1	436	436	0
4	3	1	escoba	0	1	407	407	0
4	3	2	lápiz	0	1	380	380	0
4	3	1	árbol	1	1	426	426	0
4	3	1	jirafa	0	1	403	403	0
4	3	1	pañuelo	1	0	408	408	0
4	3	1	oveja	0	1	406	406	0
4	3	1	hacha	0	0	406	406	0
4	3	2	gafas	1	0	577	577	0
4	3	1	falda	1	1	473	473	0
4	3	1	patín	0	1	409	409	0
4	3	2	dragón	0	1	428	428	0
4	3	2	pájaro	1	0	398	398	0
4	3	1	naranja	1	0	397	397	0
4	3	2	mesa	1	0	406	406	0
5	1	3	bombilla	0	1	852	852	0
5	1	1	patín	0	1	743	743	0
5	1	1	tenedor	0	0	582	582	0
5	1	1	plátano	0	1	570	570	0
5	1	3	silla	1	0	535	535	0
5	1	3	cinturón	1	1	431	431	0
5	1	1	mariposa	0	0	493	493	0
5	1	3	pincel	0	1	444	444	0
5	1	3	camello	0	1	470	470	0
5	1	1	árbol	1	1	484	484	0
5	1	1	cerdo	1	0	436	436	0
5	1	3	caja	1	1	480	480	0
5	1	3	tigre	0	1	426	426	0
5	1	3	uva	0	0	453	453	0
5	1	1	teléfono	1	1	445	445	0
5	1	1	reloj	1	1	466	466	0
5	1	3	banco	1	1	466	466	0
5	1	1	zorro	0	0	433	433	0
5	1	1	oso	1	1	475	475	0
5	1	3	cepillo	0	0	466	466	0
5	1	1	peonza	0	0	474	474	0
5	1	3	silbato	0	0	470	470	0
5	1	1	naranja	1	0	438	438	0
5	1	3	sartén	0	0	483	483	0
5	1	3	manzana	1	0	490	490	0
5	1	1	escoba	0	1	514	514	0
5	1	3	bolsillo	1	0	465	465	0
5	1	3	escritorio	0	1	538	538	0
5	1	3	lluvia	1	0	490	490	0
5	1	1	búho	0	0	572	572	0
5	1	1	jirafa	0	1	468	468	0
5	1	3	hormiga	0	1	533	533	0
5	1	1	casco	1	1	422	422	0
5	1	1	ojo	1	0	439	439	0
5	1	1	llave	1	0	464	464	0
5	1	1	rama	1	0	468	468	0
5	1	1	oreja	1	1	393	393	0
5	1	1	ratón	0	1	479	479	0
5	1	3	brazo	1	1	409	409	0
5	1	3	martillo	0	1	471	471	0
5	1	1	cama	1	0	449	449	0
5	1	1	guante	0	1	483	483	0
5	1	3	anillo	1	1	334	334	0
5	1	3	nube	1	1	579	579	0
5	1	1	oveja	0	1	473	473	0
5	1	3	rana	0	0	468	468	0
5	1	1	dedo	1	0	451	451	0
5	1	1	pañuelo	1	0	467	467	0
5	1	3	huevo	1	0	462	462	0
5	1	3	trineo	0	1	533	533	0
5	1	1	falda	1	1	504	504	0
5	1	3	grifo	0	0	500	500	0
5	1	1	hacha	0	0	525	525	0
5	1	1	fresa	0	0	512	512	0
5	1	1	tanque	0	1	462	462	0
5	1	1	vestido	1	1	429	429	0
5	1	3	sombrero	1	0	495	495	0
5	1	1	calcetín	0	0	461	461	0
5	1	3	flor	1	1	474	474	0
5	1	3	perro	1	0	488	488	0
5	1	3	gato	1	1	465	465	0
5	1	3	lagartija	0	0	556	556	0
5	1	3	muela	0	0	469	469	0
5	1	3	ventana	1	0	488	488	0
5	2	3	anillo	1	1	483	483	0
5	2	1	llave	1	0	506	506	0
5	2	1	pañuelo	1	0	475	475	0
5	2	1	árbol	1	1	479	479	0
5	2	3	brazo	1	1	383	_	1
5	2	1	tenedor	0	0	489	489	0
5	2	1	oveja	0	1	463	463	0
5	2	3	banco	1	1	470	470	0
5	2	3	rana	0	0	467	467	0
5	2	3	bombilla	0	1	440	440	0
5	2	3	lagartija	0	0	475	475	0
5	2	3	uva	0	0	429	429	0
5	2	3	perro	1	0	435	435	0
5	2	3	flor	1	1	436	436	0
5	2	1	reloj	1	1	438	438	0
5	2	3	ventana	1	0	461	461	0
5	2	3	sartén	0	0	544	544	0
5	2	1	naranja	1	0	428	428	0
5	2	3	cepillo	0	0	415	415	0
5	2	1	patín	0	1	430	430	0
5	2	1	hacha	0	0	449	449	0
5	2	1	oreja	1	1	435	435	0
5	2	1	zorro	0	0	451	451	0
5	2	3	pincel	0	1	507	507	0
5	2	3	muela	0	0	605	605	0
5	2	3	hormiga	0	1	462	462	0
5	2	1	búho	0	0	250	250	0
5	2	3	silbato	0	0	440	440	0
5	2	1	jirafa	0	1	441	441	0
5	2	3	cinturón	1	1	430	430	0
5	2	1	teléfono	1	1	409	409	0
5	2	1	plátano	0	1	464	464	0
5	2	3	gato	1	1	448	448	0
5	2	1	rama	1	0	458	458	0
5	2	3	bolsillo	1	0	361	361	0
5	2	1	guante	0	1	408	408	0
5	2	3	silla	1	0	472	472	0
5	2	1	oso	1	1	563	563	0
5	2	1	tanque	0	1	421	421	0
5	2	1	fresa	0	0	425	425	0
5	2	1	casco	1	1	485	485	0
5	2	1	cerdo	1	0	444	444	0
5	2	3	huevo	1	0	454	454	0
5	2	1	dedo	1	0	560	560	0
5	2	1	ojo	1	0	453	453	0
5	2	3	manzana	1	0	545	545	0
5	2	3	escritorio	0	1	451	451	0
5	2	1	ratón	0	1	387	387	0
5	2	1	escoba	0	1	434	434	0
5	2	3	martillo	0	1	420	420	0
5	2	3	caja	1	1	430	430	0
5	2	1	calcetín	0	0	400	400	0
5	2	3	tigre	0	1	438	438	0
5	2	3	lluvia	1	0	465	465	0
5	2	1	cama	1	0	494	494	0
5	2	1	vestido	1	1	459	459	0
5	2	3	sombrero	1	0	445	445	0
5	2	1	falda	1	1	425	425	0
5	2	3	grifo	0	0	464	464	0
5	2	3	trineo	0	1	416	416	0
5	2	3	nube	1	1	416	416	0
5	2	3	camello	0	1	494	494	0
5	2	1	mariposa	0	0	424	424	0
5	2	1	peonza	0	0	377	377	0
5	3	3	cinturón	1	1	409	409	0
5	3	3	nube	1	1	393	393	0
5	3	1	patín	0	1	364	364	0
5	3	1	llave	1	0	431	431	0
5	3	3	hormiga	0	1	426	426	0
5	3	3	lluvia	1	0	426	426	0
5	3	1	ratón	0	1	421	421	0
5	3	1	rama	1	0	428	428	0
5	3	3	muela	0	0	418	418	0
5	3	3	flor	1	1	498	498	0
5	3	1	árbol	1	1	404	404	0
5	3	3	uva	0	0	438	438	0
5	3	3	caja	1	1	401	401	0
5	3	3	cepillo	0	0	428	428	0
5	3	3	anillo	1	1	411	411	0
5	3	1	cerdo	1	0	582	_	1
5	3	1	teléfono	1	1	450	450	0
5	3	3	pincel	0	1	437	437	0
5	3	3	silbato	0	0	435	435	0
5	3	3	manzana	1	0	421	421	0
5	3	1	tanque	0	1	453	453	0
5	3	1	casco	1	1	470	470	0
5	3	1	cama	1	0	426	426	0
5	3	1	plátano	0	1	464	464	0
5	3	1	hacha	0	0	452	452	0
5	3	1	oveja	0	1	433	433	0
5	3	1	jirafa	0	1	520	520	0
5	3	3	bolsillo	1	0	539	539	0
5	3	3	brazo	1	1	464	464	0
5	3	3	camello	0	1	461	461	0
5	3	3	trineo	0	1	426	426	0
5	3	3	perro	1	0	484	484	0
5	3	1	oreja	1	1	450	450	0
5	3	3	sombrero	1	0	363	363	0
5	3	3	escritorio	0	1	425	425	0
5	3	1	falda	1	1	411	411	0
5	3	1	mariposa	0	0	405	405	0
5	3	1	peonza	0	0	408	408	0
5	3	3	rana	0	0	386	386	0
5	3	3	silla	1	0	423	423	0
5	3	1	dedo	1	0	434	434	0
5	3	1	guante	0	1	459	459	0
5	3	3	banco	1	1	423	423	0
5	3	3	huevo	1	0	465	465	0
5	3	1	naranja	1	0	439	439	0
5	3	1	escoba	0	1	440	440	0
5	3	3	tigre	0	1	461	461	0
5	3	1	ojo	1	0	464	464	0
5	3	1	búho	0	0	445	445	0
5	3	1	fresa	0	0	436	436	0
5	3	1	vestido	1	1	460	460	0
5	3	1	reloj	1	1	409	409	0
5	3	3	gato	1	1	394	394	0
5	3	1	zorro	0	0	413	413	0
5	3	3	grifo	0	0	452	452	0
5	3	1	calcetín	0	0	449	449	0
5	3	3	bombilla	0	1	462	462	0
5	3	3	martillo	0	1	435	435	0
5	3	3	sartén	0	0	517	517	0
5	3	3	ventana	1	0	471	471	0
5	3	3	lagartija	0	0	342	342	0
5	3	1	tenedor	0	0	439	439	0
5	3	1	pañuelo	1	0	381	381	0
5	3	1	oso	1	1	390	390	0
6	1	3	escritorio	0	1	1168	_	1
6	1	2	red	1	0	1	_	1
6	1	3	brazo	1	1	631	631	0
6	1	3	uva	0	0	770	770	0
6	1	3	nube	1	1	603	603	0
6	1	3	muela	0	0	595	_	1
6	1	2	violín	0	1	607	607	0
6	1	2	pato	0	0	603	603	0
6	1	2	pan	1	1	983	983	0
6	1	2	hucha	0	0	670	670	0
6	1	3	perro	1	0	585	585	0
6	1	3	manzana	1	0	617	617	0
6	1	3	pincel	0	1	610	610	0
6	1	2	cuchara	0	1	728	728	0
6	1	2	ardilla	0	0	691	691	0
6	1	3	silla	1	0	595	595	0
6	1	3	trineo	0	1	744	744	0
6	1	3	bombilla	0	1	718	718	0
6	1	2	nariz	1	1	715	715	0
6	1	2	lechuga	0	0	744	744	0
6	1	2	hoja	1	0	637	637	0
6	1	3	camello	0	1	772	772	0
6	1	3	flor	1	1	655	655	0
6	1	3	sombrero	1	0	583	583	0
6	1	3	huevo	1	0	644	644	0
6	1	2	cocodrilo	0	1	641	641	0
6	1	2	dragón	0	1	687	687	0
6	1	3	lagartija	0	0	811	811	0
6	1	2	zanahoria	0	0	834	834	0
6	1	2	vela	1	0	563	563	0
6	1	3	tigre	0	1	513	513	0
6	1	3	ventana	1	0	604	604	0
6	1	2	avión	1	1	847	847	0
6	1	3	hormiga	0	1	658	658	0
6	1	3	anillo	1	1	487	487	0
6	1	2	globo	1	1	625	625	0
6	1	3	martillo	0	1	786	786	0
6	1	2	pájaro	1	0	711	711	0
6	1	2	gafas	1	0	699	699	0
6	1	2	pomo	0	1	649	649	0
6	1	2	pelota	1	1	626	626	0
6	1	2	cuchillo	1	0	831	831	0
6	1	2	queso	1	0	655	655	0
6	1	3	banco	1	1	748	748	0
6	1	3	caja	1	1	740	740	0
6	1	2	elefante	0	1	1004	1004	0
6	1	2	pingüino	0	1	860	860	0
6	1	2	gusano	0	0	836	836	0
6	1	2	melocotón	0	0	844	844	0
6	1	2	caballo	1	1	579	579	0
6	1	3	cinturón	1	1	1064	1064	0
6	1	3	lluvia	1	0	1212	1212	0
6	1	2	lápiz	0	1	706	706	0
6	1	3	silbato	0	0	609	609	0
6	1	2	plato	1	1	764	764	0
6	1	2	mesa	1	0	839	839	0
6	1	3	rana	0	0	885	885	0
6	1	2	cubo	0	0	888	888	0
6	1	3	sartén	0	0	802	802	0
6	1	3	cepillo	0	0	822	822	0
6	1	3	bolsillo	1	0	1410	1410	0
6	1	3	grifo	0	0	875	875	0
6	1	3	gato	1	1	715	715	0
6	1	2	camión	1	1	859	859	0
6	2	3	banco	1	1	540	540	0
6	2	3	caja	1	1	589	589	0
6	2	3	manzana	1	0	494	494	0
6	2	3	trineo	0	1	602	602	0
6	2	2	pato	0	0	572	572	0
6	2	3	tigre	0	1	576	576	0
6	2	3	bombilla	0	1	497	497	0
6	2	3	silla	1	0	757	757	0
6	2	3	bolsillo	1	0	635	635	0
6	2	3	muela	0	0	645	645	0
6	2	3	flor	1	1	707	707	0
6	2	3	nube	1	1	475	475	0
6	2	2	pájaro	1	0	803	803	0
6	2	2	pomo	0	1	601	601	0
6	2	2	melocotón	0	0	597	597	0
6	2	3	martillo	0	1	558	558	0
6	2	3	perro	1	0	747	747	0
6	2	2	hucha	0	0	652	652	0
6	2	2	cuchara	0	1	670	670	0
6	2	3	cinturón	1	1	663	663	0
6	2	3	lluvia	1	0	636	636	0
6	2	3	hormiga	0	1	601	601	0
6	2	2	red	1	0	604	604	0
6	2	3	ventana	1	0	452	452	0
6	2	2	mesa	1	0	532	532	0
6	2	3	sombrero	1	0	608	608	0
6	2	2	vela	1	0	679	679	0
6	2	2	cocodrilo	0	1	711	711	0
6	2	2	lechuga	0	0	655	655	0
6	2	2	elefante	0	1	673	673	0
6	2	2	nariz	1	1	733	733	0
6	2	2	plato	1	1	453	453	0
6	2	2	globo	1	1	625	625	0
6	2	2	gafas	1	0	543	543	0
6	2	3	grifo	0	0	807	807	0
6	2	3	gato	1	1	733	733	0
6	2	2	pelota	1	1	489	489	0
6	2	3	brazo	1	1	439	439	0
6	2	2	zanahoria	0	0	725	725	0
6	2	2	ardilla	0	0	655	655	0
6	2	3	rana	0	0	428	428	0
6	2	3	escritorio	0	1	477	477	0
6	2	2	lápiz	0	1	797	797	0
6	2	3	sartén	0	0	428	428	0
6	2	2	pan	1	1	706	706	0
6	2	3	silbato	0	0	727	727	0
6	2	3	lagartija	0	0	529	529	0
6	2	3	cepillo	0	0	793	793	0
6	2	2	pingüino	0	1	580	580	0
6	2	2	caballo	1	1	658	658	0
6	2	2	gusano	0	0	591	591	0
6	2	3	uva	0	0	691	691	0
6	2	3	pincel	0	1	493	493	0
6	2	2	avión	1	1	625	625	0
6	2	3	anillo	1	1	580	580	0
6	2	2	queso	1	0	478	478	0
6	2	2	cubo	0	0	758	758	0
6	2	3	huevo	1	0	445	445	0
6	2	2	cuchillo	1	0	725	725	0
6	2	2	camión	1	1	785	785	0
6	2	2	violín	0	1	746	746	0
6	2	2	hoja	1	0	470	470	0
6	2	3	camello	0	1	806	806	0
6	2	2	dragón	0	1	688	688	0
6	3	3	silbato	0	0	579	579	0
6	3	3	bombilla	0	1	480	480	0
6	3	3	cepillo	0	0	494	494	0
6	3	2	plato	1	1	643	643	0
6	3	3	camello	0	1	665	665	0
6	3	2	pájaro	1	0	494	494	0
6	3	2	cocodrilo	0	1	583	583	0
6	3	2	pan	1	1	617	617	0
6	3	3	muela	0	0	563	563	0
6	3	3	caja	1	1	592	592	0
6	3	2	queso	1	0	657	657	0
6	3	3	sombrero	1	0	666	666	0
6	3	3	lagartija	0	0	508	508	0
6	3	2	gafas	1	0	855	855	0
6	3	2	globo	1	1	752	752	0
6	3	3	gato	1	1	392	392	0
6	3	3	silla	1	0	682	682	0
6	3	2	ardilla	0	0	700	700	0
6	3	3	manzana	1	0	774	774	0
6	3	2	camión	1	1	727	727	0
6	3	2	pelota	1	1	706	706	0
6	3	2	caballo	1	1	668	668	0
6	3	3	ventana	1	0	872	872	0
6	3	2	gusano	0	0	403	403	0
6	3	3	brazo	1	1	668	668	0
6	3	3	perro	1	0	572	572	0
6	3	3	sartén	0	0	749	749	0
6	3	3	uva	0	0	608	608	0
6	3	2	hoja	1	0	640	640	0
6	3	3	bolsillo	1	0	649	649	0
6	3	3	rana	0	0	581	581	0
6	3	3	banco	1	1	694	694	0
6	3	2	pomo	0	1	467	467	0
6	3	2	zanahoria	0	0	778	778	0
6	3	2	lechuga	0	0	770	770	0
6	3	3	hormiga	0	1	714	714	0
6	3	2	cuchara	0	1	640	640	0
6	3	2	cubo	0	0	625	625	0
6	3	3	martillo	0	1	724	724	0
6	3	2	melocotón	0	0	726	726	0
6	3	2	hucha	0	0	711	711	0
6	3	3	tigre	0	1	691	691	0
6	3	3	anillo	1	1	588	588	0
6	3	2	nariz	1	1	548	548	0
6	3	3	grifo	0	0	600	600	0
6	3	3	escritorio	0	1	936	936	0
6	3	3	huevo	1	0	784	784	0
6	3	2	violín	0	1	711	711	0
6	3	2	avión	1	1	722	722	0
6	3	3	flor	1	1	864	864	0
6	3	2	lápiz	0	1	457	457	0
6	3	2	pato	0	0	654	654	0
6	3	2	mesa	1	0	673	673	0
6	3	2	elefante	0	1	679	679	0
6	3	2	red	1	0	614	614	0
6	3	2	pingüino	0	1	643	643	0
6	3	2	vela	1	0	649	649	0
6	3	3	cinturón	1	1	656	656	0
6	3	3	nube	1	1	744	744	0
6	3	2	cuchillo	1	0	581	581	0
6	3	3	pincel	0	1	459	459	0
6	3	2	dragón	0	1	825	825	0
6	3	3	lluvia	1	0	693	693	0
6	3	3	trineo	0	1	795	795	0
7	1	1	ojo	1	0	20	_	0
7	1	2	pájaro	1	0	955	955	0
7	1	1	rama	1	0	694	694	0
7	1	2	mesa	1	0	685	685	0
7	1	2	melocotón	0	0	826	826	0
7	1	1	cerdo	1	0	399	399	0
7	1	1	guante	0	1	649	649	0
7	1	2	cubo	0	0	309	309	0
7	1	1	calcetín	0	0	583	583	0
7	1	1	peonza	0	0	686	686	0
7	1	2	camión	1	1	547	547	0
7	1	1	reloj	1	1	536	536	0
7	1	1	búho	0	0	608	608	0
7	1	1	ratón	0	1	552	552	0
7	1	1	pañuelo	1	0	542	542	0
7	1	1	fresa	0	0	505	505	0
7	1	2	pelota	1	1	526	526	0
7	1	2	violín	0	1	473	473	0
7	1	1	plátano	0	1	440	440	0
7	1	2	nariz	1	1	459	459	0
7	1	1	tanque	0	1	470	470	0
7	1	1	zorro	0	0	472	472	0
7	1	1	oveja	0	1	467	467	0
7	1	2	cuchara	0	1	470	470	0
7	1	2	queso	1	0	422	422	0
7	1	2	pingüino	0	1	440	440	0
7	1	1	oreja	1	1	377	377	0
7	1	1	dedo	1	0	437	437	0
7	1	2	pato	0	0	439	439	0
7	1	2	elefante	0	1	497	497	0
7	1	2	globo	1	1	378	378	0
7	1	2	hoja	1	0	435	435	0
7	1	1	cama	1	0	472	472	0
7	1	2	cocodrilo	0	1	459	459	0
7	1	2	gafas	1	0	458	458	0
7	1	2	vela	1	0	737	737	0
7	1	1	patín	0	1	473	473	0
7	1	2	gusano	0	0	469	469	0
7	1	2	red	1	0	473	473	0
7	1	2	pan	1	1	588	588	0
7	1	2	pomo	0	1	526	526	0
7	1	2	ardilla	0	0	549	549	0
7	1	1	naranja	1	0	496	496	0
7	1	1	teléfono	1	1	556	556	0
7	1	1	árbol	1	1	566	566	0
7	1	1	tenedor	0	0	565	565	0
7	1	1	oso	1	1	477	477	0
7	1	2	dragón	0	1	476	476	0
7	1	2	cuchillo	1	0	490	490	0
7	1	2	lechuga	0	0	522	522	0
7	1	2	avión	1	1	452	452	0
7	1	1	casco	1	1	496	496	0
7	1	2	hucha	0	0	556	556	0
7	1	1	escoba	0	1	604	604	0
7	1	1	llave	1	0	431	431	0
7	1	1	vestido	1	1	508	508	0
7	1	2	lápiz	0	1	432	432	0
7	1	2	plato	1	1	491	491	0
7	1	1	jirafa	0	1	468	468	0
7	1	1	hacha	0	0	455	455	0
7	1	1	mariposa	0	0	454	454	0
7	1	1	falda	1	1	341	341	0
7	1	2	caballo	1	1	457	457	0
7	1	2	zanahoria	0	0	495	495	0
7	2	1	teléfono	1	1	1	_	1
7	2	2	hoja	1	0	134	_	1
7	2	1	cerdo	1	0	581	581	0
7	2	1	jirafa	0	1	488	488	0
7	2	1	búho	0	0	516	516	0
7	2	2	vela	1	0	451	451	0
7	2	1	árbol	1	1	407	407	0
7	2	2	caballo	1	1	430	430	0
7	2	2	cuchara	0	1	556	556	0
7	2	1	mariposa	0	0	464	464	0
7	2	1	guante	0	1	442	442	0
7	2	2	avión	1	1	512	512	0
7	2	2	camión	1	1	483	483	0
7	2	2	zanahoria	0	0	503	503	0
7	2	1	cama	1	0	556	556	0
7	2	2	mesa	1	0	496	496	0
7	2	2	plato	1	1	436	436	0
7	2	1	naranja	1	0	482	482	0
7	2	1	llave	1	0	438	438	0
7	2	2	nariz	1	1	421	421	0
7	2	2	queso	1	0	448	448	0
7	2	1	fresa	0	0	331	331	0
7	2	1	plátano	0	1	382	382	0
7	2	1	patín	0	1	383	383	0
7	2	1	dedo	1	0	428	428	0
7	2	2	globo	1	1	394	394	0
7	2	1	vestido	1	1	389	389	0
7	2	2	dragón	0	1	452	452	0
7	2	2	pato	0	0	404	404	0
7	2	1	reloj	1	1	359	359	0
7	2	2	melocotón	0	0	361	361	0
7	2	2	red	1	0	423	423	0
7	2	2	gusano	0	0	468	468	0
7	2	2	ardilla	0	0	448	448	0
7	2	2	hucha	0	0	390	390	0
7	2	2	pingüino	0	1	478	478	0
7	2	2	pájaro	1	0	438	438	0
7	2	1	escoba	0	1	364	364	0
7	2	1	oso	1	1	416	416	0
7	2	2	elefante	0	1	452	452	0
7	2	1	oveja	0	1	392	392	0
7	2	1	tenedor	0	0	309	309	0
7	2	2	cocodrilo	0	1	424	424	0
7	2	1	zorro	0	0	411	411	0
7	2	2	lápiz	0	1	449	449	0
7	2	2	violín	0	1	409	409	0
7	2	1	falda	1	1	467	467	0
7	2	1	ratón	0	1	415	415	0
7	2	1	peonza	0	0	427	427	0
7	2	1	tanque	0	1	353	353	0
7	2	2	cubo	0	0	442	442	0
7	2	1	casco	1	1	413	413	0
7	2	1	hacha	0	0	417	417	0
7	2	2	pomo	0	1	429	429	0
7	2	2	cuchillo	1	0	447	447	0
7	2	1	ojo	1	0	430	430	0
7	2	2	gafas	1	0	523	523	0
7	2	1	rama	1	0	470	470	0
7	2	1	oreja	1	1	482	482	0
7	2	1	calcetín	0	0	434	434	0
7	2	2	pelota	1	1	380	380	0
7	2	2	lechuga	0	0	413	413	0
7	2	1	pañuelo	1	0	439	439	0
7	2	2	pan	1	1	466	466	0
7	3	2	red	1	0	681	681	0
7	3	2	gafas	1	0	525	525	0
7	3	1	guante	0	1	435	435	0
7	3	1	teléfono	1	1	395	395	0
7	3	1	calcetín	0	0	411	411	0
7	3	1	hacha	0	0	366	366	0
7	3	2	hucha	0	0	425	425	0
7	3	2	caballo	1	1	427	427	0
7	3	1	jirafa	0	1	442	442	0
7	3	2	cocodrilo	0	1	383	383	0
7	3	1	tenedor	0	0	382	382	0
7	3	1	falda	1	1	362	362	0
7	3	1	vestido	1	1	340	340	0
7	3	1	patín	0	1	406	406	0
7	3	1	ojo	1	0	369	369	0
7	3	1	peonza	0	0	409	409	0
7	3	1	pañuelo	1	0	377	377	0
7	3	2	lechuga	0	0	379	379	0
7	3	2	pomo	0	1	514	514	0
7	3	1	mariposa	0	0	408	408	0
7	3	1	naranja	1	0	388	388	0
7	3	1	árbol	1	1	416	416	0
7	3	2	nariz	1	1	368	368	0
7	3	1	escoba	0	1	430	430	0
7	3	1	cama	1	0	358	358	0
7	3	1	búho	0	0	359	359	0
7	3	2	hoja	1	0	405	405	0
7	3	1	fresa	0	0	412	412	0
7	3	2	vela	1	0	449	449	0
7	3	1	oreja	1	1	400	400	0
7	3	2	cuchillo	1	0	364	364	0
7	3	2	elefante	0	1	357	357	0
7	3	2	gusano	0	0	372	372	0
7	3	2	ardilla	0	0	438	438	0
7	3	2	lápiz	0	1	373	373	0
7	3	1	llave	1	0	385	385	0
7	3	1	tanque	0	1	428	428	0
7	3	2	cuchara	0	1	401	401	0
7	3	1	dedo	1	0	398	398	0
7	3	2	pato	0	0	388	388	0
7	3	2	pingüino	0	1	394	394	0
7	3	2	queso	1	0	469	469	0
7	3	1	plátano	0	1	364	364	0
7	3	2	violín	0	1	393	393	0
7	3	2	dragón	0	1	413	413	0
7	3	1	casco	1	1	449	449	0
7	3	2	globo	1	1	383	383	0
7	3	2	melocotón	0	0	431	431	0
7	3	2	avión	1	1	422	422	0
7	3	1	oso	1	1	401	401	0
7	3	2	pájaro	1	0	436	436	0
7	3	2	camión	1	1	409	409	0
7	3	1	cerdo	1	0	448	448	0
7	3	1	reloj	1	1	538	538	0
7	3	1	ratón	0	1	467	467	0
7	3	2	mesa	1	0	424	424	0
7	3	2	pan	1	1	405	405	0
7	3	2	zanahoria	0	0	439	439	0
7	3	1	rama	1	0	396	396	0
7	3	2	plato	1	1	421	_	1
7	3	1	zorro	0	0	444	444	0
7	3	2	cubo	0	0	413	413	0
7	3	2	pelota	1	1	437	437	0
7	3	1	oveja	0	1	442	442	0
8	1	1	jirafa	0	1	315	315	0
8	1	3	bolsillo	1	0	695	695	0
8	1	3	escritorio	0	1	504	504	0
8	1	3	banco	1	1	438	438	0
8	1	3	silla	1	0	517	517	0
8	1	1	rama	1	0	417	417	0
8	1	3	tigre	0	1	418	418	0
8	1	1	pañuelo	1	0	422	422	0
8	1	3	lagartija	0	0	408	408	0
8	1	1	búho	0	0	536	536	0
8	1	1	zorro	0	0	372	372	0
8	1	3	rana	0	0	396	396	0
8	1	3	uva	0	0	440	440	0
8	1	1	teléfono	1	1	405	405	0
8	1	3	sombrero	1	0	147	147	0
8	1	1	peonza	0	0	585	585	0
8	1	1	escoba	0	1	502	502	0
8	1	3	anillo	1	1	360	360	0
8	1	1	oveja	0	1	115	115	0
8	1	1	árbol	1	1	365	365	0
8	1	1	mariposa	0	0	379	379	0
8	1	3	manzana	1	0	381	381	0
8	1	3	flor	1	1	385	385	0
8	1	3	nube	1	1	409	409	0
8	1	1	hacha	0	0	399	399	0
8	1	3	cepillo	0	0	480	480	0
8	1	3	sartén	0	0	427	_	1
8	1	3	caja	1	1	432	432	0
8	1	3	silbato	0	0	471	471	0
8	1	1	ojo	1	0	352	352	0
8	1	1	naranja	1	0	402	402	0
8	1	3	muela	0	0	426	426	0
8	1	3	lluvia	1	0	392	392	0
8	1	1	plátano	0	1	456	456	0
8	1	3	ventana	1	0	392	392	0
8	1	1	patín	0	1	429	429	0
8	1	1	dedo	1	0	420	420	0
8	1	3	pincel	0	1	368	368	0
8	1	1	fresa	0	0	405	405	0
8	1	1	casco	1	1	349	349	0
8	1	1	calcetín	0	0	404	404	0
8	1	3	perro	1	0	420	420	0
8	1	3	bombilla	0	1	419	419	0
8	1	1	llave	1	0	22	_	1
8	1	1	cama	1	0	138	_	1
8	1	1	oso	1	1	385	385	0
8	1	1	vestido	1	1	391	391	0
8	1	1	guante	0	1	390	390	0
8	1	1	reloj	1	1	277	277	0
8	1	3	grifo	0	0	398	398	0
8	1	3	hormiga	0	1	61	_	1
8	1	1	tanque	0	1	355	355	0
8	1	1	tenedor	0	0	370	370	0
8	1	3	camello	0	1	413	413	0
8	1	3	brazo	1	1	360	360	0
8	1	3	huevo	1	0	381	381	0
8	1	3	trineo	0	1	442	442	0
8	1	3	cinturón	1	1	421	421	0
8	1	1	falda	1	1	507	507	0
8	1	1	cerdo	1	0	297	297	0
8	1	3	martillo	0	1	541	541	0
8	1	1	ratón	0	1	441	441	0
8	1	1	oreja	1	1	458	458	0
8	1	3	gato	1	1	42	_	0
8	2	3	martillo	0	1	798	798	0
8	2	1	árbol	1	1	392	392	0
8	2	3	nube	1	1	407	407	0
8	2	1	búho	0	0	497	497	0
8	2	1	fresa	0	0	443	443	0
8	2	3	silla	1	0	496	496	0
8	2	3	ventana	1	0	261	261	0
8	2	1	reloj	1	1	406	406	0
8	2	3	manzana	1	0	490	490	0
8	2	3	bolsillo	1	0	409	409	0
8	2	3	sombrero	1	0	277	277	0
8	2	3	lluvia	1	0	406	406	0
8	2	1	pañuelo	1	0	419	419	0
8	2	1	ojo	1	0	378	378	0
8	2	3	cinturón	1	1	411	411	0
8	2	1	oso	1	1	385	385	0
8	2	1	oveja	0	1	385	385	0
8	2	1	hacha	0	0	358	358	0
8	2	3	banco	1	1	371	371	0
8	2	3	cepillo	0	0	370	370	0
8	2	1	tenedor	0	0	420	420	0
8	2	3	gato	1	1	375	375	0
8	2	1	falda	1	1	844	844	0
8	2	3	grifo	0	0	505	505	0
8	2	3	brazo	1	1	401	401	0
8	2	1	escoba	0	1	380	380	0
8	2	3	hormiga	0	1	387	387	0
8	2	3	trineo	0	1	39	_	1
8	2	1	patín	0	1	390	390	0
8	2	3	camello	0	1	443	443	0
8	2	1	cama	1	0	387	387	0
8	2	3	bombilla	0	1	448	448	0
8	2	3	rana	0	0	377	377	0
8	2	1	ratón	0	1	426	426	0
8	2	1	casco	1	1	465	465	0
8	2	1	peonza	0	0	259	259	0
8	2	3	perro	1	0	396	396	0
8	2	3	huevo	1	0	409	409	0
8	2	1	zorro	0	0	350	350	0
8	2	3	flor	1	1	457	457	0
8	2	1	tanque	0	1	322	322	0
8	2	1	cerdo	1	0	414	414	0
8	2	3	lagartija	0	0	544	544	0
8	2	1	vestido	1	1	493	493	0
8	2	1	teléfono	1	1	475	475	0
8	2	1	calcetín	0	0	466	466	0
8	2	1	naranja	1	0	400	400	0
8	2	1	jirafa	0	1	437	437	0
8	2	1	dedo	1	0	379	_	1
8	2	1	plátano	0	1	443	443	0
8	2	3	caja	1	1	444	444	0
8	2	1	rama	1	0	427	427	0
8	2	3	silbato	0	0	483	483	0
8	2	3	anillo	1	1	482	482	0
8	2	3	uva	0	0	436	436	0
8	2	1	guante	0	1	472	472	0
8	2	3	muela	0	0	519	519	0
8	2	3	sartén	0	0	524	524	0
8	2	1	mariposa	0	0	375	375	0
8	2	3	pincel	0	1	508	508	0
8	2	3	escritorio	0	1	293	293	0
8	2	3	tigre	0	1	397	397	0
8	2	1	oreja	1	1	373	373	0
8	2	1	llave	1	0	541	541	0
8	3	3	martillo	0	1	495	495	0
8	3	3	flor	1	1	429	429	0
8	3	1	naranja	1	0	423	423	0
8	3	1	calcetín	0	0	440	440	0
8	3	3	silla	1	0	442	442	0
8	3	3	pincel	0	1	445	445	0
8	3	3	sartén	0	0	467	467	0
8	3	3	silbato	0	0	483	483	0
8	3	1	rama	1	0	431	431	0
8	3	1	jirafa	0	1	435	435	0
8	3	3	huevo	1	0	469	469	0
8	3	3	cepillo	0	0	456	456	0
8	3	1	reloj	1	1	387	387	0
8	3	1	ojo	1	0	503	503	0
8	3	1	tanque	0	1	474	474	0
8	3	1	casco	1	1	418	418	0
8	3	1	plátano	0	1	355	355	0
8	3	1	peonza	0	0	423	423	0
8	3	3	caja	1	1	367	367	0
8	3	1	patín	0	1	486	486	0
8	3	3	gato	1	1	427	427	0
8	3	1	vestido	1	1	414	414	0
8	3	3	anillo	1	1	432	432	0
8	3	1	zorro	0	0	425	425	0
8	3	3	banco	1	1	519	519	0
8	3	1	falda	1	1	34	_	1
8	3	3	sombrero	1	0	417	417	0
8	3	3	rana	0	0	396	396	0
8	3	3	bombilla	0	1	428	428	0
8	3	1	cerdo	1	0	501	501	0
8	3	3	ventana	1	0	530	530	0
8	3	3	uva	0	0	392	392	0
8	3	1	oveja	0	1	381	381	0
8	3	1	cama	1	0	391	391	0
8	3	3	camello	0	1	430	430	0
8	3	1	guante	0	1	382	382	0
8	3	3	tigre	0	1	370	370	0
8	3	3	lluvia	1	0	383	383	0
8	3	1	tenedor	0	0	443	443	0
8	3	1	escoba	0	1	728	728	0
8	3	1	llave	1	0	390	390	0
8	3	3	perro	1	0	380	380	0
8	3	3	bolsillo	1	0	448	448	0
8	3	1	pañuelo	1	0	369	369	0
8	3	3	grifo	0	0	379	379	0
8	3	3	cinturón	1	1	401	401	0
8	3	1	dedo	1	0	321	321	0
8	3	1	oreja	1	1	397	397	0
8	3	3	lagartija	0	0	403	403	0
8	3	1	teléfono	1	1	428	428	0
8	3	3	escritorio	0	1	366	366	0
8	3	3	hormiga	0	1	377	377	0
8	3	3	trineo	0	1	401	401	0
8	3	1	fresa	0	0	454	454	0
8	3	1	hacha	0	0	296	296	0
8	3	1	búho	0	0	420	420	0
8	3	1	oso	1	1	472	472	0
8	3	1	árbol	1	1	401	401	0
8	3	3	manzana	1	0	253	253	0
8	3	3	nube	1	1	260	260	0
8	3	1	mariposa	0	0	436	436	0
8	3	1	ratón	0	1	421	421	0
8	3	3	brazo	1	1	414	414	0
8	3	3	muela	0	0	406	406	0
9	1	2	vela	1	0	702	702	0
9	1	2	cuchillo	1	0	588	588	0
9	1	2	queso	1	0	515	515	0
9	1	3	rana	0	0	530	530	0
9	1	2	gusano	0	0	441	441	0
9	1	2	lápiz	0	1	441	441	0
9	1	3	lagartija	0	0	586	586	0
9	1	2	gafas	1	0	459	459	0
9	1	3	muela	0	0	477	477	0
9	1	2	avión	1	1	481	481	0
9	1	3	sombrero	1	0	435	435	0
9	1	3	huevo	1	0	429	429	0
9	1	3	gato	1	1	421	421	0
9	1	3	cinturón	1	1	421	421	0
9	1	3	brazo	1	1	401	401	0
9	1	2	globo	1	1	422	422	0
9	1	3	banco	1	1	419	419	0
9	1	3	tigre	0	1	435	435	0
9	1	3	silbato	0	0	401	401	0
9	1	3	flor	1	1	434	434	0
9	1	3	hormiga	0	1	437	437	0
9	1	3	martillo	0	1	534	534	0
9	1	3	camello	0	1	428	428	0
9	1	3	grifo	0	0	432	432	0
9	1	2	ardilla	0	0	399	399	0
9	1	2	cubo	0	0	450	450	0
9	1	3	caja	1	1	448	448	0
9	1	2	nariz	1	1	487	487	0
9	1	3	nube	1	1	439	439	0
9	1	2	red	1	0	492	492	0
9	1	2	violín	0	1	638	638	0
9	1	3	bombilla	0	1	403	403	0
9	1	2	pato	0	0	403	403	0
9	1	3	pincel	0	1	436	436	0
9	1	2	pájaro	1	0	377	377	0
9	1	3	cepillo	0	0	382	382	0
9	1	2	pingüino	0	1	431	431	0
9	1	2	pelota	1	1	428	428	0
9	1	2	plato	1	1	364	364	0
9	1	2	cocodrilo	0	1	392	392	0
9	1	3	bolsillo	1	0	392	392	0
9	1	2	cuchara	0	1	448	448	0
9	1	3	perro	1	0	371	371	0
9	1	2	melocotón	0	0	420	420	0
9	1	3	anillo	1	1	378	378	0
9	1	3	manzana	1	0	421	421	0
9	1	2	caballo	1	1	430	430	0
9	1	3	sartén	0	0	541	541	0
9	1	2	pan	1	1	463	463	0
9	1	2	zanahoria	0	0	481	481	0
9	1	3	ventana	1	0	486	486	0
9	1	2	mesa	1	0	433	433	0
9	1	2	hucha	0	0	384	384	0
9	1	2	dragón	0	1	447	447	0
9	1	2	hoja	1	0	431	431	0
9	1	2	camión	1	1	497	497	0
9	1	2	elefante	0	1	472	472	0
9	1	2	pomo	0	1	448	448	0
9	1	3	silla	1	0	424	424	0
9	1	3	escritorio	0	1	524	524	0
9	1	3	uva	0	0	457	457	0
9	1	2	lechuga	0	0	429	429	0
9	1	3	trineo	0	1	553	553	0
9	1	3	lluvia	1	0	491	_	1
9	2	2	caballo	1	1	775	775	0
9	2	3	bolsillo	1	0	412	412	0
9	2	3	hormiga	0	1	381	381	0
9	2	2	elefante	0	1	402	402	0
9	2	3	lluvia	1	0	383	383	0
9	2	2	queso	1	0	430	430	0
9	2	2	hoja	1	0	429	429	0
9	2	2	cuchillo	1	0	457	457	0
9	2	3	manzana	1	0	426	426	0
9	2	2	zanahoria	0	0	453	_	1
9	2	2	globo	1	1	459	459	0
9	2	3	nube	1	1	428	428	0
9	2	2	dragón	0	1	475	475	0
9	2	2	cocodrilo	0	1	465	465	0
9	2	3	cinturón	1	1	515	515	0
9	2	3	anillo	1	1	406	406	0
9	2	2	avión	1	1	413	413	0
9	2	2	lápiz	0	1	441	441	0
9	2	2	lechuga	0	0	425	425	0
9	2	3	silbato	0	0	388	388	0
9	2	2	vela	1	0	427	427	0
9	2	3	gato	1	1	427	427	0
9	2	3	martillo	0	1	492	492	0
9	2	2	melocotón	0	0	435	435	0
9	2	2	mesa	1	0	384	384	0
9	2	3	uva	0	0	415	415	0
9	2	2	pato	0	0	396	396	0
9	2	2	pingüino	0	1	470	470	0
9	2	3	ventana	1	0	431	431	0
9	2	3	camello	0	1	498	498	0
9	2	2	hucha	0	0	489	489	0
9	2	3	grifo	0	0	426	426	0
9	2	2	camión	1	1	453	453	0
9	2	2	pájaro	1	0	405	405	0
9	2	3	cepillo	0	0	400	400	0
9	2	2	gafas	1	0	574	_	1
9	2	3	trineo	0	1	538	538	0
9	2	3	muela	0	0	470	470	0
9	2	3	brazo	1	1	399	399	0
9	2	3	escritorio	0	1	480	480	0
9	2	3	sombrero	1	0	410	410	0
9	2	3	tigre	0	1	438	438	0
9	2	2	red	1	0	407	_	1
9	2	3	pincel	0	1	446	446	0
9	2	2	pan	1	1	426	426	0
9	2	2	gusano	0	0	474	474	0
9	2	3	caja	1	1	417	417	0
9	2	3	rana	0	0	492	492	0
9	2	2	cubo	0	0	502	502	0
9	2	2	plato	1	1	389	389	0
9	2	3	perro	1	0	378	378	0
9	2	3	flor	1	1	404	404	0
9	2	2	ardilla	0	0	438	438	0
9	2	3	sartén	0	0	445	445	0
9	2	3	silla	1	0	439	439	0
9	2	3	huevo	1	0	448	448	0
9	2	2	pelota	1	1	446	446	0
9	2	3	bombilla	0	1	474	474	0
9	2	2	pomo	0	1	510	510	0
9	2	2	violín	0	1	519	519	0
9	2	3	lagartija	0	0	304	304	0
9	2	3	banco	1	1	340	340	0
9	2	2	cuchara	0	1	418	418	0
9	2	2	nariz	1	1	330	330	0
9	3	3	anillo	1	1	439	439	0
9	3	2	avión	1	1	367	367	0
9	3	3	silla	1	0	374	374	0
9	3	3	caja	1	1	430	430	0
9	3	2	mesa	1	0	411	411	0
9	3	2	cuchara	0	1	421	421	0
9	3	3	sombrero	1	0	455	455	0
9	3	3	ventana	1	0	484	484	0
9	3	2	red	1	0	407	407	0
9	3	3	muela	0	0	405	405	0
9	3	2	cocodrilo	0	1	417	417	0
9	3	2	plato	1	1	428	428	0
9	3	3	rana	0	0	409	409	0
9	3	2	pingüino	0	1	392	392	0
9	3	2	nariz	1	1	465	465	0
9	3	3	cepillo	0	0	380	380	0
9	3	3	grifo	0	0	399	399	0
9	3	3	lluvia	1	0	641	641	0
9	3	2	violín	0	1	468	468	0
9	3	2	melocotón	0	0	429	429	0
9	3	2	pájaro	1	0	393	393	0
9	3	3	camello	0	1	361	361	0
9	3	2	caballo	1	1	377	377	0
9	3	3	silbato	0	0	527	527	0
9	3	3	perro	1	0	388	388	0
9	3	2	globo	1	1	380	380	0
9	3	2	hucha	0	0	377	377	0
9	3	2	pelota	1	1	432	432	0
9	3	3	trineo	0	1	402	402	0
9	3	2	ardilla	0	0	488	488	0
9	3	2	gafas	1	0	504	504	0
9	3	2	hoja	1	0	420	420	0
9	3	3	pincel	0	1	440	440	0
9	3	2	elefante	0	1	470	470	0
9	3	2	queso	1	0	398	398	0
9	3	2	cuchillo	1	0	377	377	0
9	3	3	huevo	1	0	362	362	0
9	3	2	zanahoria	0	0	468	468	0
9	3	2	vela	1	0	476	476	0
9	3	3	escritorio	0	1	441	441	0
9	3	3	bolsillo	1	0	430	430	0
9	3	3	nube	1	1	436	436	0
9	3	2	cubo	0	0	612	612	0
9	3	3	flor	1	1	505	505	0
9	3	2	pan	1	1	515	515	0
9	3	3	gato	1	1	426	426	0
9	3	3	brazo	1	1	464	464	0
9	3	3	lagartija	0	0	550	550	0
9	3	3	bombilla	0	1	470	470	0
9	3	2	camión	1	1	406	406	0
9	3	2	pato	0	0	380	380	0
9	3	3	cinturón	1	1	404	404	0
9	3	2	gusano	0	0	443	443	0
9	3	2	lechuga	0	0	437	437	0
9	3	3	tigre	0	1	419	419	0
9	3	2	lápiz	0	1	426	426	0
9	3	3	manzana	1	0	430	430	0
9	3	2	pomo	0	1	408	408	0
9	3	2	dragón	0	1	357	357	0
9	3	3	sartén	0	0	461	461	0
9	3	3	martillo	0	1	418	418	0
9	3	3	uva	0	0	431	431	0
9	3	3	banco	1	1	434	434	0
9	3	3	hormiga	0	1	420	420	0
10	1	1	falda	1	1	884	884	0
10	1	2	cuchara	0	1	583	583	0
10	1	1	cama	1	0	302	302	0
10	1	1	teléfono	1	1	575	575	0
10	1	1	llave	1	0	277	277	0
10	1	1	guante	0	1	277	277	0
10	1	2	elefante	0	1	370	370	0
10	1	1	reloj	1	1	287	287	0
10	1	1	fresa	0	0	592	592	0
10	1	1	cerdo	1	0	520	520	0
10	1	2	pingüino	0	1	586	586	0
10	1	1	búho	0	0	440	440	0
10	1	1	oveja	0	1	581	581	0
10	1	2	caballo	1	1	396	396	0
10	1	2	cocodrilo	0	1	560	560	0
10	1	2	lápiz	0	1	322	322	0
10	1	1	hacha	0	0	555	555	0
10	1	2	gafas	1	0	678	678	0
10	1	2	vela	1	0	592	592	0
10	1	1	vestido	1	1	637	637	0
10	1	2	dragón	0	1	544	544	0
10	1	2	violín	0	1	529	529	0
10	1	2	globo	1	1	757	757	0
10	1	2	pato	0	0	540	540	0
10	1	2	avión	1	1	572	572	0
10	1	1	tanque	0	1	282	282	0
10	1	1	escoba	0	1	327	327	0
10	1	1	dedo	1	0	540	540	0
10	1	1	árbol	1	1	525	525	0
10	1	1	ojo	1	0	294	294	0
10	1	1	oso	1	1	245	245	0
10	1	1	zorro	0	0	301	301	0
10	1	2	zanahoria	0	0	293	293	0
10	1	2	red	1	0	341	341	0
10	1	1	tenedor	0	0	477	477	0
10	1	1	plátano	0	1	285	285	0
10	1	2	ardilla	0	0	602	602	0
10	1	1	ratón	0	1	549	549	0
10	1	1	mariposa	0	0	576	576	0
10	1	2	camión	1	1	552	552	0
10	1	2	pan	1	1	278	278	0
10	1	2	pájaro	1	0	608	608	0
10	1	1	jirafa	0	1	627	627	0
10	1	2	plato	1	1	302	302	0
10	1	2	pomo	0	1	541	541	0
10	1	1	pañuelo	1	0	594	594	0
10	1	1	oreja	1	1	333	333	0
10	1	2	melocotón	0	0	515	515	0
10	1	2	gusano	0	0	301	301	0
10	1	2	lechuga	0	0	236	236	0
10	1	2	queso	1	0	581	581	0
10	1	1	naranja	1	0	312	312	0
10	1	2	hucha	0	0	369	369	0
10	1	1	calcetín	0	0	349	349	0
10	1	2	cuchillo	1	0	376	376	0
10	1	2	cubo	0	0	539	539	0
10	1	1	rama	1	0	308	308	0
10	1	1	casco	1	1	523	523	0
10	1	2	mesa	1	0	335	335	0
10	1	2	hoja	1	0	463	463	0
10	1	1	peonza	0	0	675	675	0
10	1	2	nariz	1	1	713	713	0
10	1	1	patín	0	1	660	660	0
10	1	2	pelota	1	1	601	601	0
10	2	1	fresa	0	0	543	543	0
10	2	2	violín	0	1	521	521	0
10	2	2	elefante	0	1	328	328	0
10	2	1	oveja	0	1	320	320	0
10	2	1	búho	0	0	365	365	0
10	2	1	calcetín	0	0	332	332	0
10	2	2	pomo	0	1	352	352	0
10	2	1	ratón	0	1	333	333	0
10	2	1	mariposa	0	0	310	310	0
10	2	2	nariz	1	1	319	319	0
10	2	2	lápiz	0	1	624	624	0
10	2	1	jirafa	0	1	304	304	0
10	2	2	cubo	0	0	337	337	0
10	2	2	cuchara	0	1	298	298	0
10	2	2	plato	1	1	285	285	0
10	2	1	zorro	0	0	292	292	0
10	2	2	hoja	1	0	271	271	0
10	2	2	red	1	0	479	479	0
10	2	2	melocotón	0	0	538	538	0
10	2	2	vela	1	0	584	584	0
10	2	1	falda	1	1	636	636	0
10	2	1	cerdo	1	0	327	327	0
10	2	1	casco	1	1	272	272	0
10	2	1	tenedor	0	0	341	341	0
10	2	1	pañuelo	1	0	305	305	0
10	2	2	avión	1	1	578	578	0
10	2	1	teléfono	1	1	604	604	0
10	2	1	oreja	1	1	282	282	0
10	2	2	pingüino	0	1	301	301	0
10	2	1	oso	1	1	641	641	0
10	2	2	ardilla	0	0	341	341	0
10	2	1	ojo	1	0	323	323	0
10	2	1	reloj	1	1	475	475	0
10	2	1	guante	0	1	290	290	0
10	2	1	árbol	1	1	549	549	0
10	2	1	dedo	1	0	315	315	0
10	2	1	peonza	0	0	294	294	0
10	2	2	zanahoria	0	0	326	326	0
10	2	2	gusano	0	0	568	568	0
10	2	2	pan	1	1	263	263	0
10	2	2	pájaro	1	0	624	624	0
10	2	1	vestido	1	1	293	293	0
10	2	1	llave	1	0	335	335	0
10	2	1	rama	1	0	330	330	0
10	2	1	cama	1	0	345	345	0
10	2	1	naranja	1	0	265	265	0
10	2	2	dragón	0	1	464	464	0
10	2	2	hucha	0	0	299	299	0
10	2	2	caballo	1	1	239	239	0
10	2	1	plátano	0	1	310	310	0
10	2	2	pelota	1	1	568	568	0
10	2	2	camión	1	1	281	281	0
10	2	2	lechuga	0	0	323	323	0
10	2	2	cuchillo	1	0	339	339	0
10	2	1	tanque	0	1	230	230	0
10	2	2	cocodrilo	0	1	323	323	0
10	2	2	globo	1	1	219	219	0
10	2	2	queso	1	0	265	265	0
10	2	2	gafas	1	0	314	314	0
10	2	1	hacha	0	0	282	282	0
10	2	1	patín	0	1	330	330	0
10	2	2	pato	0	0	309	309	0
10	2	1	escoba	0	1	666	666	0
10	2	2	mesa	1	0	598	598	0
10	3	1	falda	1	1	441	441	0
10	3	2	pingüino	0	1	532	532	0
10	3	2	pelota	1	1	545	545	0
10	3	2	camión	1	1	310	310	0
10	3	2	cubo	0	0	312	312	0
10	3	2	gusano	0	0	314	314	0
10	3	2	mesa	1	0	249	249	0
10	3	1	patín	0	1	362	362	0
10	3	2	melocotón	0	0	302	302	0
10	3	2	gafas	1	0	325	325	0
10	3	1	fresa	0	0	321	321	0
10	3	1	dedo	1	0	272	272	0
10	3	1	teléfono	1	1	221	221	0
10	3	1	tenedor	0	0	323	323	0
10	3	2	violín	0	1	333	333	0
10	3	1	vestido	1	1	283	283	0
10	3	1	naranja	1	0	262	262	0
10	3	1	ojo	1	0	315	315	0
10	3	1	zorro	0	0	580	580	0
10	3	1	peonza	0	0	244	244	0
10	3	1	rama	1	0	254	254	0
10	3	2	globo	1	1	304	304	0
10	3	2	caballo	1	1	592	592	0
10	3	2	nariz	1	1	506	506	0
10	3	1	reloj	1	1	515	515	0
10	3	2	zanahoria	0	0	477	477	0
10	3	1	cerdo	1	0	259	259	0
10	3	2	dragón	0	1	255	255	0
10	3	2	ardilla	0	0	511	511	0
10	3	2	vela	1	0	268	268	0
10	3	1	escoba	0	1	293	293	0
10	3	1	mariposa	0	0	254	254	0
10	3	1	calcetín	0	0	287	287	0
10	3	1	búho	0	0	273	273	0
10	3	1	plátano	0	1	281	281	0
10	3	2	elefante	0	1	324	324	0
10	3	2	cuchara	0	1	385	385	0
10	3	2	queso	1	0	303	303	0
10	3	1	jirafa	0	1	553	553	0
10	3	1	guante	0	1	545	545	0
10	3	2	pato	0	0	283	283	0
10	3	2	hoja	1	0	286	286	0
10	3	1	oreja	1	1	536	536	0
10	3	2	hucha	0	0	278	278	0
10	3	1	pañuelo	1	0	328	328	0
10	3	1	hacha	0	0	334	334	0
10	3	2	lápiz	0	1	289	289	0
10	3	2	pomo	0	1	391	391	0
10	3	1	cama	1	0	226	226	0
10	3	1	llave	1	0	205	205	0
10	3	2	cocodrilo	0	1	273	273	0
10	3	2	pájaro	1	0	499	499	0
10	3	2	avión	1	1	320	320	0
10	3	2	red	1	0	315	315	0
10	3	2	cuchillo	1	0	530	530	0
10	3	1	tanque	0	1	362	362	0
10	3	1	oso	1	1	270	270	0
10	3	1	árbol	1	1	323	323	0
10	3	2	pan	1	1	294	294	0
10	3	2	plato	1	1	689	689	0
10	3	1	ratón	0	1	400	400	0
10	3	2	lechuga	0	0	325	325	0
10	3	1	oveja	0	1	272	272	0
10	3	1	casco	1	1	566	566	0
11	1	1	cerdo	1	0	1276	1276	0
11	1	1	calcetín	0	0	544	544	0
11	1	3	caja	1	1	453	453	0
11	1	1	naranja	1	0	894	894	0
11	1	3	silbato	0	0	702	702	0
11	1	1	jirafa	0	1	675	675	0
11	1	3	camello	0	1	575	575	0
11	1	3	cinturón	1	1	527	527	0
11	1	3	perro	1	0	502	502	0
11	1	1	oveja	0	1	494	494	0
11	1	1	vestido	1	1	454	454	0
11	1	1	rama	1	0	613	613	0
11	1	1	patín	0	1	687	687	0
11	1	3	brazo	1	1	466	466	0
11	1	3	ventana	1	0	510	510	0
11	1	1	cama	1	0	532	532	0
11	1	3	uva	0	0	829	829	0
11	1	3	nube	1	1	643	643	0
11	1	3	anillo	1	1	734	734	0
11	1	3	rana	0	0	467	467	0
11	1	3	flor	1	1	435	435	0
11	1	1	guante	0	1	520	520	0
11	1	1	reloj	1	1	459	459	0
11	1	3	lagartija	0	0	718	718	0
11	1	1	ojo	1	0	481	481	0
11	1	3	sartén	0	0	580	580	0
11	1	1	tenedor	0	0	540	540	0
11	1	3	banco	1	1	459	459	0
11	1	3	pincel	0	1	468	468	0
11	1	3	huevo	1	0	463	463	0
11	1	1	oso	1	1	323	323	0
11	1	3	sombrero	1	0	388	388	0
11	1	1	árbol	1	1	476	476	0
11	1	1	dedo	1	0	416	416	0
11	1	3	lluvia	1	0	951	951	0
11	1	1	pañuelo	1	0	553	553	0
11	1	3	hormiga	0	1	611	611	0
11	1	3	escritorio	0	1	851	851	0
11	1	1	mariposa	0	0	620	620	0
11	1	3	muela	0	0	581	581	0
11	1	1	hacha	0	0	506	506	0
11	1	1	peonza	0	0	836	836	0
11	1	1	teléfono	1	1	488	488	0
11	1	1	fresa	0	0	515	515	0
11	1	1	ratón	0	1	495	495	0
11	1	3	cepillo	0	0	477	477	0
11	1	1	plátano	0	1	549	549	0
11	1	1	casco	1	1	606	606	0
11	1	3	gato	1	1	473	473	0
11	1	3	grifo	0	0	485	485	0
11	1	3	martillo	0	1	481	481	0
11	1	3	bolsillo	1	0	500	500	0
11	1	1	falda	1	1	532	532	0
11	1	3	manzana	1	0	484	484	0
11	1	1	búho	0	0	604	604	0
11	1	1	llave	1	0	476	476	0
11	1	1	tanque	0	1	476	476	0
11	1	1	escoba	0	1	503	503	0
11	1	1	zorro	0	0	421	421	0
11	1	1	oreja	1	1	420	420	0
11	1	3	tigre	0	1	436	436	0
11	1	3	bombilla	0	1	425	425	0
11	1	3	silla	1	0	390	390	0
11	1	3	trineo	0	1	476	476	0
11	2	3	ventana	1	0	503	503	0
11	2	3	grifo	0	0	393	393	0
11	2	3	escritorio	0	1	426	426	0
11	2	1	oreja	1	1	377	377	0
11	2	1	búho	0	0	470	470	0
11	2	1	pañuelo	1	0	404	404	0
11	2	3	muela	0	0	462	462	0
11	2	3	nube	1	1	406	406	0
11	2	1	dedo	1	0	433	433	0
11	2	3	gato	1	1	427	427	0
11	2	3	tigre	0	1	420	420	0
11	2	3	lagartija	0	0	533	533	0
11	2	3	perro	1	0	431	431	0
11	2	3	trineo	0	1	492	492	0
11	2	3	pincel	0	1	475	475	0
[truncated: 3,761 more rows]
