# Supplementary material for: Error-based learning and lexical competition in word production: Evidence from multilingual naming
Source: PLoS One. 2019 Mar 22;14(3):e0213765. doi: 10.1371/journal.pone.0213765 (PMC6430390; doi:10.1371/journal.pone.0213765)
Supplement: S7 File — (XLSX) [file pone.0213765.s008.xlsx]

## Sheet: English (L3 training phase)
subject	repetition	stimulus list	item	frequency	cognate status	RT	RTs above 250 without errors	incorrect	voice key error
1	1	2	glove	0	1	658	658	0
1	1	1	ear	1	1	623	623	0
1	1	2	bed	1	0	599	599	0
1	1	2	dress	1	1	645	645	0
1	1	1	chair	1	0	604	604	0
1	1	2	bat	0	0	677	677	0
1	1	1	fox	0	0	1241	1241	0
1	1	2	spider	0	1	1582	1582	0
1	1	1	mouse	0	1	1641	1641	0
1	1	1	airplane	1	1	758	758	0
1	1	2	pencil	0	1	524	524	0
1	1	2	key	1	0	886	886	0
1	1	2	ring	1	1	558	558	0
1	1	1	finger	1	0	868	868	0
1	1	1	frog	0	0	616	616	0
1	1	1	box	1	1	776	776	0
1	1	1	butterfly	0	0	879	879	0
1	1	1	rabbit	0	1	748	748	0
1	1	2	tree	1	1	703	703	0
1	1	1	strawberry	0	0	906	906	0
1	1	2	bread	1	1	689	689	0
1	1	1	orange	1	0	651	651	0
1	1	1	sheep	0	1	735	735	0
1	1	2	carrot	0	0	997	997	0
1	1	1	clock	1	1	823	823	0
1	1	2	egg	1	0	710	710	0
1	1	1	eye	1	0	597	597	0
1	1	2	cheese	1	0	514	514	0
1	1	2	pillow	0	0	895	895	0
1	1	2	duck	0	0	615	615	0
1	1	2	spoon	0	1	401	401	0
1	1	1	banana	0	1	949	949	0
1	2	2	glove	0	1	1367	1367	0
1	2	1	strawberry	0	0	626	626	0
1	2	2	bed	1	0	578	578	0
1	2	1	sheep	0	1	440	440	0
1	2	1	chair	1	0	576	576	0
1	2	1	eye	1	0	497	497	0
1	2	1	box	1	1	746	746	0
1	2	1	ear	1	1	674	674	0
1	2	1	banana	0	1	527	527	0
1	2	1	finger	1	0	704	704	0
1	2	1	orange	1	0	700	700	0
1	2	2	duck	0	0	574	574	0
1	2	1	airplane	1	1	634	634	0
1	2	1	clock	1	1	525	525	0
1	2	2	spider	0	1	861	861	0
1	2	2	egg	1	0	494	494	0
1	2	2	bat	0	0	605	605	0
1	2	2	pillow	0	0	594	594	0
1	2	1	fox	0	0	647	647	0
1	2	1	butterfly	0	0	632	632	0
1	2	1	frog	0	0	710	710	0
1	2	2	key	1	0	580	580	0
1	2	1	rabbit	0	1	811	811	0
1	2	1	mouse	0	1	444	444	0
1	2	2	bread	1	1	604	604	0
1	2	2	pencil	0	1	609	609	0
1	2	2	dress	1	1	560	560	0
1	2	2	ring	1	1	624	624	0
1	2	2	tree	1	1	652	652	0
1	2	2	spoon	0	1	956	956	0
1	2	2	carrot	0	0	682	682	0
1	2	2	cheese	1	0	553	553	0
1	3	1	frog	0	0	686	686	0
1	3	1	airplane	1	1	465	465	0
1	3	1	box	1	1	706	706	0
1	3	2	bat	0	0	596	596	0
1	3	2	pencil	0	1	540	540	0
1	3	1	strawberry	0	0	669	669	0
1	3	2	spider	0	1	800	800	0
1	3	1	fox	0	0	661	661	0
1	3	1	chair	1	0	658	658	0
1	3	1	ear	1	1	652	652	0
1	3	2	key	1	0	538	538	0
1	3	2	carrot	0	0	501	501	0
1	3	1	finger	1	0	723	723	0
1	3	1	orange	1	0	567	567	0
1	3	2	duck	0	0	588	588	0
1	3	2	egg	1	0	588	588	0
1	3	2	tree	1	1	528	528	0
1	3	1	banana	0	1	620	620	0
1	3	1	rabbit	0	1	603	603	0
1	3	1	butterfly	0	0	610	610	0
1	3	2	cheese	1	0	541	541	0
1	3	1	sheep	0	1	782	782	0
1	3	2	bed	1	0	615	615	0
1	3	2	ring	1	1	532	532	0
1	3	2	spoon	0	1	685	685	0
1	3	2	dress	1	1	579	579	0
1	3	2	glove	0	1	447	447	0
1	3	2	pillow	0	0	620	620	0
1	3	1	eye	1	0	589	589	0
1	3	1	mouse	0	1	993	993	0
1	3	2	bread	1	1	617	617	0
1	3	1	clock	1	1	672	672	0
2	1	3	horse	1	1	704	704	0
2	1	1	eye	1	0	998	998	0
2	1	3	apple	1	0	797	797	0
2	1	1	frog	0	0	717	717	0
2	1	1	chair	1	0	877	877	0
2	1	1	clock	1	1	904	904	0
2	1	1	airplane	1	1	978	978	0
2	1	3	window	1	0	927	927	0
2	1	1	strawberry	0	0	823	823	0
2	1	1	box	1	1	1459	1459	0
2	1	1	fox	0	0	1175	1175	0
2	1	3	dog	1	0	991	991	0
2	1	3	clown	0	1	985	985	0
2	1	1	ear	1	1	925	925	0
2	1	1	sheep	0	1	-3000	_	1
2	1	3	beetle	0	1	-3000	_	0
2	1	3	ball	1	1	860	860	0
2	1	3	cake	0	1	657	657	0
2	1	3	bear	1	1	1115	1115	0
2	1	3	pig	1	0	1086	1086	0
2	1	3	grape	0	0	1779	1779	0
2	1	1	orange	1	0	722	722	0
2	1	1	finger	1	0	817	817	0
2	1	1	mouse	0	1	2085	2085	0
2	1	3	arm	1	1	889	889	0
2	1	3	owl	0	0	-3000	_	1
2	1	3	lighter	0	0	1275	1275	0
2	1	1	banana	0	1	781	781	0
2	1	3	kite	0	0	-3000	_	1
2	1	3	desk	0	1	826	826	0
2	1	1	butterfly	0	0	956	956	0
2	1	1	rabbit	0	1	857	857	0
2	2	1	ear	1	1	649	649	0
2	2	3	beetle	0	1	1787	1787	0
2	2	1	clock	1	1	740	740	0
2	2	3	cake	0	1	677	677	0
2	2	1	frog	0	0	562	562	0
2	2	1	butterfly	0	0	764	764	0
2	2	3	apple	1	0	628	628	0
2	2	1	mouse	0	1	772	772	0
2	2	3	pig	1	0	691	691	0
2	2	3	clown	0	1	812	812	0
2	2	3	desk	0	1	741	741	0
2	2	1	banana	0	1	561	561	0
2	2	1	airplane	1	1	820	820	0
2	2	1	chair	1	0	1001	1001	0
2	2	1	box	1	1	731	731	0
2	2	1	sheep	0	1	-3000	_	1
2	2	3	owl	0	0	-3000	_	1
2	2	3	kite	0	0	-3000	_	1
2	2	1	strawberry	0	0	1142	1142	0
2	2	3	horse	1	1	837	837	0
2	2	3	dog	1	0	1021	1021	0
2	2	1	eye	1	0	886	886	0
2	2	1	orange	1	0	806	806	0
2	2	3	window	1	0	747	747	0
2	2	3	grape	0	0	-3000	_	1
2	2	3	bear	1	1	1157	1157	0
2	2	1	rabbit	0	1	617	617	0
2	2	1	finger	1	0	785	785	0
2	2	3	lighter	0	0	735	735	0
2	2	3	arm	1	1	568	568	0
2	2	1	fox	0	0	2013	2013	0
2	2	3	ball	1	1	823	823	0
2	3	3	cake	0	1	584	584	0
2	3	3	pig	1	0	715	715	0
2	3	1	strawberry	0	0	514	514	0
2	3	1	clock	1	1	713	713	0
2	3	1	sheep	0	1	-3000	_	1
2	3	3	dog	1	0	732	732	0
2	3	3	apple	1	0	746	746	0
2	3	3	desk	0	1	830	830	0
2	3	1	airplane	1	1	689	689	0
2	3	1	rabbit	0	1	929	929	0
2	3	3	kite	0	0	-3000	_	1
2	3	3	clown	0	1	870	870	0
2	3	1	fox	0	0	565	565	0
2	3	3	lighter	0	0	753	753	0
2	3	3	horse	1	1	598	598	0
2	3	1	eye	1	0	556	556	0
2	3	1	ear	1	1	452	452	0
2	3	1	banana	0	1	445	445	0
2	3	3	grape	0	0	442	442	0
2	3	3	window	1	0	689	689	0
2	3	3	ball	1	1	883	883	0
2	3	1	orange	1	0	725	725	0
2	3	1	chair	1	0	721	721	0
2	3	1	box	1	1	992	992	0
2	3	3	beetle	0	1	2185	2185	0
2	3	3	owl	0	0	-3000	_	1
2	3	3	arm	1	1	801	801	0
2	3	3	bear	1	1	866	866	0
2	3	1	finger	1	0	564	564	0
2	3	1	mouse	0	1	604	604	0
2	3	1	butterfly	0	0	908	908	0
2	3	1	frog	0	0	821	821	0
3	1	3	pig	1	0	385	385	0
3	1	3	ball	1	1	634	634	0
3	1	2	tree	1	1	647	647	0
3	1	3	lighter	0	0	785	785	0
3	1	2	cheese	1	0	526	526	0
3	1	2	ring	1	1	570	570	0
3	1	3	cake	0	1	948	948	0
3	1	3	owl	0	0	645	645	0
3	1	3	clown	0	1	779	779	0
3	1	2	pencil	0	1	666	666	0
3	1	3	beetle	0	1	1182	1182	0
3	1	3	window	1	0	801	801	0
3	1	3	horse	1	1	714	714	0
3	1	2	key	1	0	430	_	1
3	1	2	pillow	0	0	-3000	_	1
3	1	2	spider	0	1	1171	1171	0
3	1	2	egg	1	0	381	381	0
3	1	2	bread	1	1	869	869	0
3	1	3	kite	0	0	595	595	0
3	1	3	grape	0	0	-3000	_	1
3	1	2	bat	0	0	1992	1992	0
3	1	2	carrot	0	0	1169	1169	0
3	1	3	dog	1	0	1258	1258	0
3	1	2	dress	1	1	572	572	0
3	1	2	bed	1	0	258	258	0
3	1	2	glove	0	1	474	474	0
3	1	3	bear	1	1	956	_	1
3	1	2	spoon	0	1	1389	1389	0
3	1	3	apple	1	0	653	653	0
3	1	3	arm	1	1	647	647	0
3	1	3	desk	0	1	306	306	0
3	1	2	duck	0	0	1199	1199	0
3	2	2	bread	1	1	662	662	0
3	2	3	arm	1	1	379	379	0
3	2	3	window	1	0	555	555	0
3	2	2	bed	1	0	325	325	0
3	2	3	kite	0	0	893	893	0
3	2	2	dress	1	1	553	553	0
3	2	3	beetle	0	1	296	_	1
3	2	2	pillow	0	0	369	_	1
3	2	3	cake	0	1	490	_	1
3	2	2	tree	1	1	422	422	0
3	2	2	cheese	1	0	650	650	0
3	2	3	apple	1	0	431	431	0
3	2	2	bat	0	0	795	795	0
3	2	3	owl	0	0	395	395	0
3	2	3	clown	0	1	430	430	0
3	2	2	spider	0	1	714	714	0
3	2	3	pig	1	0	654	654	0
3	2	3	ball	1	1	586	586	0
3	2	2	spoon	0	1	787	787	0
3	2	3	dog	1	0	678	678	0
3	2	2	key	1	0	-3000	_	1
3	2	2	carrot	0	0	594	594	0
3	2	3	desk	0	1	654	654	0
3	2	2	ring	1	1	640	640	0
3	2	3	lighter	0	0	786	786	0
3	2	2	glove	0	1	749	749	0
3	2	2	duck	0	0	749	749	0
3	2	3	grape	0	0	1	_	0	1
3	2	2	egg	1	0	596	596	0
3	2	2	pencil	0	1	636	636	0
3	2	3	horse	1	1	726	726	0
3	2	3	bear	1	1	966	966	0
3	3	3	beetle	0	1	993	993	0
3	3	2	pencil	0	1	562	562	0
3	3	2	spider	0	1	855	855	0
3	3	2	bat	0	0	523	523	0
3	3	2	bread	1	1	595	595	0
3	3	2	tree	1	1	495	495	0
3	3	2	pillow	0	0	-3000	_	1
3	3	2	duck	0	0	142	_	0
3	3	2	carrot	0	0	547	547	0
3	3	3	kite	0	0	634	634	0
3	3	2	cheese	1	0	441	441	0
3	3	3	ball	1	1	369	369	0
3	3	3	clown	0	1	551	551	0
3	3	3	pig	1	0	775	775	0
3	3	3	dog	1	0	351	351	0
3	3	2	key	1	0	26	_	1
3	3	2	ring	1	1	470	470	0
3	3	3	grape	0	0	207	_	1
3	3	3	lighter	0	0	731	731	0
3	3	2	spoon	0	1	158	_	0
3	3	3	arm	1	1	627	627	0
3	3	3	window	1	0	621	621	0
3	3	2	bed	1	0	355	355	0
3	3	2	dress	1	1	591	591	0
3	3	3	apple	1	0	620	620	0
3	3	2	egg	1	0	533	533	0
3	3	3	horse	1	1	681	681	0
3	3	2	glove	0	1	432	432	0
3	3	3	desk	0	1	639	639	0
3	3	3	bear	1	1	713	713	0
3	3	3	owl	0	0	786	786	0
3	3	3	cake	0	1	622	622	0
4	1	2	spoon	0	1	825	_	0	1
4	1	2	pencil	0	1	742	742	0
4	1	1	airplane	1	1	837	837	0
4	1	2	dress	1	1	694	694	0
4	1	1	finger	1	0	914	914	0
4	1	1	box	1	1	692	692	0
4	1	2	bat	0	0	949	949	0
4	1	1	rabbit	0	1	1153	1153	0
4	1	2	duck	0	0	1062	1062	0
4	1	2	spider	0	1	1303	1303	0
4	1	1	butterfly	0	0	1136	1136	0
4	1	1	ear	1	1	859	859	0
4	1	1	banana	0	1	852	852	0
4	1	1	orange	1	0	791	791	0
4	1	2	tree	1	1	1020	1020	0
4	1	1	sheep	0	1	1293	1293	0
4	1	2	bread	1	1	1252	1252	0
4	1	2	glove	0	1	1635	1635	0
4	1	2	cheese	1	0	1283	1283	0
4	1	2	bed	1	0	898	898	0
4	1	2	egg	1	0	779	779	0
4	1	1	clock	1	1	1222	1222	0
4	1	1	mouse	0	1	1304	1304	0
4	1	1	strawberry	0	0	1294	1294	0
4	1	2	carrot	0	0	-3000	_	1
4	1	1	frog	0	0	982	982	0
4	1	1	eye	1	0	834	834	0
4	1	2	ring	1	1	719	719	0
4	1	2	key	1	0	1050	1050	0
4	1	1	fox	0	0	1135	1135	0
4	1	2	pillow	0	0	957	_	0	1
4	1	1	chair	1	0	857	857	0
4	2	2	bed	1	0	532	532	0
4	2	1	frog	0	0	716	716	0
4	2	2	ring	1	1	602	602	0
4	2	1	clock	1	1	657	657	0
4	2	2	egg	1	0	823	823	0
4	2	1	fox	0	0	682	682	0
4	2	2	glove	0	1	731	731	0
4	2	1	airplane	1	1	595	595	0
4	2	1	box	1	1	760	760	0
4	2	2	dress	1	1	730	730	0
4	2	2	key	1	0	1081	1081	0
4	2	2	bread	1	1	950	950	0
4	2	2	duck	0	0	690	690	0
4	2	1	ear	1	1	647	647	0
4	2	1	orange	1	0	707	707	0
4	2	2	bat	0	0	964	964	0
4	2	1	banana	0	1	630	630	0
4	2	1	sheep	0	1	875	875	0
4	2	2	carrot	0	0	807	807	0
4	2	2	pencil	0	1	706	706	0
4	2	1	mouse	0	1	952	952	0
4	2	1	strawberry	0	0	472	472	0
4	2	2	spoon	0	1	1805	_	1
4	2	1	eye	1	0	639	639	0
4	2	1	finger	1	0	603	603	0
4	2	2	spider	0	1	807	807	0
4	2	2	tree	1	1	866	866	0
4	2	1	butterfly	0	0	729	729	0
4	2	2	cheese	1	0	946	946	0
4	2	1	chair	1	0	727	727	0
4	2	2	pillow	0	0	890	890	0
4	2	1	rabbit	0	1	606	606	0
4	3	2	cheese	1	0	620	620	0
4	3	2	carrot	0	0	486	486	0
4	3	1	strawberry	0	0	746	746	0
4	3	1	orange	1	0	646	646	0
4	3	1	clock	1	1	629	629	0
4	3	2	duck	0	0	671	671	0
4	3	1	rabbit	0	1	607	607	0
4	3	1	sheep	0	1	377	377	0
4	3	2	bread	1	1	717	717	0
4	3	2	spoon	0	1	794	794	0
4	3	1	box	1	1	858	858	0
4	3	1	fox	0	0	903	903	0
4	3	1	banana	0	1	435	435	0
4	3	2	egg	1	0	706	706	0
4	3	2	dress	1	1	601	601	0
4	3	2	tree	1	1	642	642	0
4	3	2	glove	0	1	1032	1032	0
4	3	2	ring	1	1	665	665	0
4	3	2	bed	1	0	587	587	0
4	3	1	finger	1	0	721	721	0
4	3	1	frog	0	0	683	683	0
4	3	1	airplane	1	1	687	687	0
4	3	1	eye	1	0	832	832	0
4	3	2	spider	0	1	952	952	0
4	3	2	pillow	0	0	874	874	0
4	3	1	butterfly	0	0	856	856	0
4	3	2	key	1	0	954	954	0
4	3	2	pencil	0	1	652	652	0
4	3	1	ear	1	1	647	647	0
4	3	1	chair	1	0	465	465	0
4	3	2	bat	0	0	1232	1232	0
4	3	1	mouse	0	1	1034	1034	0
5	1	1	frog	0	0	801	801	0
5	1	1	strawberry	0	0	1793	1793	0
5	1	3	kite	0	0	1058	1058	0
5	1	1	chair	1	0	2066	2066	0
5	1	1	eye	1	0	930	930	0
5	1	1	fox	0	0	822	822	0
5	1	1	clock	1	1	849	849	0
5	1	3	beetle	0	1	1217	1217	0
5	1	3	window	1	0	2158	2158	0
5	1	3	dog	1	0	1067	1067	0
5	1	1	banana	0	1	900	900	0
5	1	3	clown	0	1	1070	1070	0
5	1	3	arm	1	1	661	661	0
5	1	3	grape	0	0	-3000	_	1
5	1	1	rabbit	0	1	847	847	0
5	1	3	cake	0	1	1684	1684	0
5	1	1	finger	1	0	1189	1189	0
5	1	3	desk	0	1	1019	1019	0
5	1	3	apple	1	0	843	843	0
5	1	1	orange	1	0	706	706	0
5	1	3	bear	1	1	1682	1682	0
5	1	1	airplane	1	1	787	787	0
5	1	1	ear	1	1	1271	1271	0
5	1	1	box	1	1	966	966	0
5	1	1	mouse	0	1	1369	_	1
5	1	3	horse	1	1	1169	1169	0
5	1	3	ball	1	1	806	806	0
5	1	1	butterfly	0	0	745	745	0
5	1	3	pig	1	0	890	890	0
5	1	1	sheep	0	1	2255	2255	0
5	1	3	owl	0	0	1989	1989	0
5	1	3	lighter	0	0	1884	_	1
5	2	3	grape	0	0	1017	1017	0
5	2	1	butterfly	0	0	584	584	0
5	2	3	desk	0	1	819	819	0
5	2	3	apple	1	0	1008	1008	0
5	2	1	eye	1	0	1248	1248	0
5	2	1	clock	1	1	535	535	0
5	2	3	dog	1	0	751	751	0
5	2	1	chair	1	0	1178	1178	0
5	2	3	arm	1	1	609	609	0
5	2	1	frog	0	0	1176	1176	0
5	2	3	lighter	0	0	964	964	0
5	2	1	mouse	0	1	1162	1162	0
5	2	3	owl	0	0	901	901	0
5	2	1	orange	1	0	783	783	0
5	2	1	fox	0	0	779	779	0
5	2	1	finger	1	0	797	797	0
5	2	3	horse	1	1	847	847	0
5	2	3	cake	0	1	928	928	0
5	2	3	ball	1	1	908	908	0
5	2	3	kite	0	0	-3000	_	1
5	2	3	clown	0	1	1158	1158	0
5	2	1	box	1	1	1414	1414	0
5	2	3	bear	1	1	1328	1328	0
5	2	1	banana	0	1	832	832	0
5	2	1	airplane	1	1	819	819	0
5	2	3	pig	1	0	724	724	0
5	2	1	rabbit	0	1	884	884	0
5	2	3	beetle	0	1	661	661	0
5	2	1	ear	1	1	1213	1213	0
5	2	3	window	1	0	745	745	0
5	2	1	strawberry	0	0	837	837	0
5	2	1	sheep	0	1	-3000	_	1
5	3	3	desk	0	1	813	813	0
5	3	3	pig	1	0	693	693	0
5	3	3	owl	0	0	971	971	0
5	3	3	cake	0	1	1050	1050	0
5	3	1	eye	1	0	999	999	0
5	3	3	lighter	0	0	1341	1341	0
5	3	3	horse	1	1	753	753	0
5	3	3	beetle	0	1	931	931	0
5	3	3	ball	1	1	826	826	0
5	3	1	fox	0	0	686	686	0
5	3	1	banana	0	1	652	652	0
5	3	3	dog	1	0	822	822	0
5	3	3	grape	0	0	1184	1184	0
5	3	1	airplane	1	1	682	682	0
5	3	1	frog	0	0	1438	1438	0
5	3	1	chair	1	0	1355	1355	0
5	3	3	arm	1	1	602	602	0
5	3	1	strawberry	0	0	700	700	0
5	3	1	clock	1	1	1051	1051	0
5	3	3	clown	0	1	847	847	0
5	3	1	finger	1	0	798	798	0
5	3	3	kite	0	0	1162	_	1
5	3	1	box	1	1	996	996	0
5	3	1	sheep	0	1	1430	1430	0
5	3	3	window	1	0	882	882	0
5	3	1	orange	1	0	778	778	0
5	3	3	apple	1	0	1033	1033	0
5	3	3	bear	1	1	1337	1337	0
5	3	1	mouse	0	1	958	958	0
5	3	1	butterfly	0	0	1008	1008	0
5	3	1	ear	1	1	1143	1143	0
5	3	1	rabbit	0	1	767	767	0
6	1	3	clown	0	1	845	845	0
6	1	3	lighter	0	0	1333	1333	0
6	1	3	window	1	0	687	687	0
6	1	2	carrot	0	0	636	636	0
6	1	3	ball	1	1	1832	1832	0
6	1	2	spoon	0	1	630	630	0
6	1	3	dog	1	0	665	665	0
6	1	2	pillow	0	0	948	948	0
6	1	2	spider	0	1	1840	1840	0
6	1	2	dress	1	1	697	697	0
6	1	2	glove	0	1	2308	_	1
6	1	3	kite	0	0	1006	1006	0
6	1	3	horse	1	1	1181	1181	0
6	1	2	bread	1	1	738	738	0
6	1	3	pig	1	0	855	855	0
6	1	3	bear	1	1	1868	1868	0
6	1	2	bat	0	0	1418	1418	0
6	1	2	bed	1	0	810	810	0
6	1	2	cheese	1	0	725	725	0
6	1	2	pencil	0	1	562	562	0
6	1	3	desk	0	1	699	_	1
6	1	3	grape	0	0	1143	1143	0
6	1	2	ring	1	1	2176	2176	0
6	1	3	beetle	0	1	-3000	_	1
6	1	3	arm	1	1	1082	1082	0
6	1	2	tree	1	1	1016	1016	0
6	1	2	key	1	0	728	728	0
6	1	3	apple	1	0	816	816	0
6	1	2	duck	0	0	1334	1334	0
6	1	2	egg	1	0	637	637	0
6	1	3	cake	0	1	1188	1188	0
6	1	3	owl	0	0	2283	2283	0
6	2	3	ball	1	1	1680	1680	0
6	2	3	lighter	0	0	1301	1301	0
6	2	3	pig	1	0	915	915	0
6	2	2	bat	0	0	898	898	0
6	2	3	cake	0	1	857	857	0
6	2	2	ring	1	1	814	814	0
6	2	3	apple	1	0	718	718	0
6	2	3	desk	0	1	583	583	0
6	2	2	egg	1	0	570	570	0
6	2	3	kite	0	0	2008	2008	0
6	2	2	dress	1	1	572	_	1
6	2	2	tree	1	1	581	581	0
6	2	2	pillow	0	0	730	730	0
6	2	3	dog	1	0	639	639	0
6	2	3	owl	0	0	2237	2237	0
6	2	3	window	1	0	601	601	0
6	2	2	glove	0	1	926	_	1
6	2	3	arm	1	1	670	670	0
6	2	3	clown	0	1	1051	1051	0
6	2	2	duck	0	0	938	938	0
6	2	2	key	1	0	692	692	0
6	2	2	pencil	0	1	593	593	0
6	2	2	carrot	0	0	884	884	0
6	2	3	horse	1	1	671	671	0
6	2	3	grape	0	0	1008	1008	0
6	2	3	bear	1	1	1388	1388	0
6	2	2	spider	0	1	612	_	1
6	2	3	beetle	0	1	855	855	0
6	2	2	cheese	1	0	634	634	0
6	2	2	spoon	0	1	608	608	0
6	2	2	bed	1	0	596	596	0
6	2	2	bread	1	1	666	666	0
6	3	2	spider	0	1	968	968	0
6	3	2	ring	1	1	901	901	0
6	3	2	pencil	0	1	529	529	0
6	3	2	cheese	1	0	657	657	0
6	3	3	ball	1	1	994	994	0
6	3	3	beetle	0	1	694	_	1
6	3	2	spoon	0	1	566	566	0
6	3	2	tree	1	1	694	694	0
6	3	3	apple	1	0	431	431	0
6	3	2	glove	0	1	1140	_	1
6	3	3	pig	1	0	710	710	0
6	3	2	dress	1	1	703	703	0
6	3	3	desk	0	1	473	473	0
6	3	3	dog	1	0	645	645	0
6	3	2	bed	1	0	571	571	0
6	3	2	egg	1	0	531	531	0
6	3	3	clown	0	1	717	717	0
6	3	3	horse	1	1	614	614	0
6	3	3	cake	0	1	865	865	0
6	3	2	bat	0	0	874	874	0
6	3	3	arm	1	1	736	736	0
6	3	3	lighter	0	0	1169	1169	0
6	3	2	bread	1	1	613	613	0
6	3	3	owl	0	0	1444	1444	0
6	3	3	kite	0	0	771	771	0
6	3	3	window	1	0	580	580	0
6	3	2	carrot	0	0	659	659	0
6	3	3	bear	1	1	955	955	0
6	3	3	grape	0	0	913	913	0
6	3	2	duck	0	0	902	902	0
6	3	2	pillow	0	0	901	901	0
6	3	2	key	1	0	593	593	0
7	1	2	glove	0	1	919	919	0
7	1	1	ear	1	1	661	661	0
7	1	2	bed	1	0	1196	1196	0
7	1	2	dress	1	1	752	752	0
7	1	1	chair	1	0	630	630	0
7	1	2	bat	0	0	2032	_	1
7	1	1	fox	0	0	950	950	0
7	1	2	spider	0	1	2500	_	1
7	1	1	mouse	0	1	1984	1984	0
7	1	1	airplane	1	1	216	_	0
7	1	2	pencil	0	1	742	742	0
7	1	2	key	1	0	976	976	0
7	1	2	ring	1	1	1642	1642	0
7	1	1	finger	1	0	772	772	0
7	1	1	frog	0	0	507	507	0
7	1	1	box	1	1	998	998	0
7	1	1	butterfly	0	0	1560	1560	0
7	1	1	rabbit	0	1	733	733	0
7	1	2	tree	1	1	665	665	0
7	1	1	strawberry	0	0	1329	1329	0
7	1	2	bread	1	1	746	746	0
7	1	1	orange	1	0	496	496	0
7	1	1	sheep	0	1	1103	1103	0
7	1	2	carrot	0	0	2063	2063	0
7	1	1	clock	1	1	688	688	0
7	1	2	egg	1	0	466	466	0
7	1	1	eye	1	0	601	601	0
7	1	2	cheese	1	0	498	498	0
7	1	2	pillow	0	0	1586	1586	0
7	1	2	duck	0	0	2284	2284	0
7	1	2	spoon	0	1	846	846	0
7	1	1	banana	0	1	664	664	0
7	2	2	glove	0	1	1382	1382	0
7	2	1	strawberry	0	0	707	707	0
7	2	2	bed	1	0	747	747	0
7	2	1	sheep	0	1	878	878	0
7	2	1	chair	1	0	696	696	0
7	2	1	eye	1	0	395	395	0
7	2	1	box	1	1	826	826	0
7	2	1	ear	1	1	999	999	0
7	2	1	banana	0	1	541	541	0
7	2	1	finger	1	0	647	647	0
7	2	1	orange	1	0	648	648	0
7	2	2	duck	0	0	1188	1188	0
7	2	1	airplane	1	1	683	683	0
7	2	1	clock	1	1	460	460	0
7	2	2	spider	0	1	410	_	0	1
7	2	2	egg	1	0	458	458	0
7	2	2	bat	0	0	1819	_	1
7	2	2	pillow	0	0	1215	1215	0
7	2	1	fox	0	0	718	718	0
7	2	1	butterfly	0	0	1105	1105	0
7	2	1	frog	0	0	766	766	0
7	2	2	key	1	0	397	397	0
7	2	1	rabbit	0	1	1922	1922	0
7	2	1	mouse	0	1	1278	1278	0
7	2	2	bread	1	1	610	610	0
7	2	2	pencil	0	1	689	689	0
7	2	2	dress	1	1	709	709	0
7	2	2	ring	1	1	948	948	0
7	2	2	tree	1	1	631	631	0
7	2	2	spoon	0	1	625	625	0
7	2	2	carrot	0	0	2161	2161	0
7	2	2	cheese	1	0	592	592	0
7	3	1	frog	0	0	603	603	0
7	3	1	airplane	1	1	621	621	0
7	3	1	box	1	1	444	444	0
7	3	2	bat	0	0	1173	_	1
7	3	2	pencil	0	1	560	560	0
7	3	1	strawberry	0	0	761	761	0
7	3	2	spider	0	1	553	_	0	1
7	3	1	fox	0	0	669	669	0
7	3	1	chair	1	0	739	739	0
7	3	1	ear	1	1	430	430	0
7	3	2	key	1	0	598	598	0
7	3	2	carrot	0	0	1289	1289	0
7	3	1	finger	1	0	732	732	0
7	3	1	orange	1	0	694	694	0
7	3	2	duck	0	0	398	398	0
7	3	2	egg	1	0	800	800	0
7	3	2	tree	1	1	195	_	0
7	3	1	banana	0	1	563	563	0
7	3	1	rabbit	0	1	913	913	0
7	3	1	butterfly	0	0	851	851	0
7	3	2	cheese	1	0	526	526	0
7	3	1	sheep	0	1	802	802	0
7	3	2	bed	1	0	634	634	0
7	3	2	ring	1	1	732	732	0
7	3	2	spoon	0	1	461	461	0
7	3	2	dress	1	1	712	712	0
7	3	2	glove	0	1	841	841	0
7	3	2	pillow	0	0	975	975	0
7	3	1	eye	1	0	633	633	0
7	3	1	mouse	0	1	1066	1066	0
7	3	2	bread	1	1	638	638	0
7	3	1	clock	1	1	564	564	0
8	1	3	horse	1	1	725	725	0
8	1	1	eye	1	0	838	838	0
8	1	3	apple	1	0	691	691	0
8	1	1	frog	0	0	713	713	0
8	1	1	chair	1	0	727	727	0
8	1	1	clock	1	1	512	512	0
8	1	1	airplane	1	1	807	807	0
8	1	3	window	1	0	703	703	0
8	1	1	strawberry	0	0	1074	_	1
8	1	1	box	1	1	906	906	0
8	1	1	fox	0	0	1059	1059	0
8	1	3	dog	1	0	647	647	0
8	1	3	clown	0	1	510	510	0
8	1	1	ear	1	1	939	939	0
8	1	1	sheep	0	1	996	_	1
8	1	3	beetle	0	1	1454	1454	0
8	1	3	ball	1	1	915	915	0
8	1	3	cake	0	1	705	705	0
8	1	3	bear	1	1	898	898	0
8	1	3	pig	1	0	777	777	0
8	1	3	grape	0	0	-3000	_	1
8	1	1	orange	1	0	1088	_	1
8	1	1	finger	1	0	865	865	0
8	1	1	mouse	0	1	830	830	0
8	1	3	arm	1	1	1460	_	1
8	1	3	owl	0	0	1558	_	1
8	1	3	lighter	0	0	-3000	_	0
8	1	1	banana	0	1	519	519	0
8	1	3	kite	0	0	1525	1525	0
8	1	3	desk	0	1	887	887	0
8	1	1	butterfly	0	0	787	787	0
8	1	1	rabbit	0	1	844	844	0
8	2	1	ear	1	1	823	823	0
8	2	3	beetle	0	1	820	820	0
8	2	1	clock	1	1	765	765	0
8	2	3	cake	0	1	636	636	0
8	2	1	frog	0	0	797	797	0
8	2	1	butterfly	0	0	708	708	0
8	2	3	apple	1	0	630	630	0
8	2	1	mouse	0	1	774	774	0
8	2	3	pig	1	0	753	753	0
8	2	3	clown	0	1	638	638	0
8	2	3	desk	0	1	739	739	0
8	2	1	banana	0	1	671	671	0
8	2	1	airplane	1	1	770	770	0
8	2	1	chair	1	0	756	756	0
8	2	1	box	1	1	812	812	0
8	2	1	sheep	0	1	1235	_	1
8	2	3	owl	0	0	1130	_	1
8	2	3	kite	0	0	929	929	0
8	2	1	strawberry	0	0	1264	1264	0
8	2	3	horse	1	1	674	674	0
8	2	3	dog	1	0	437	437	0
8	2	1	eye	1	0	717	717	0
8	2	1	orange	1	0	940	940	0
8	2	3	window	1	0	774	774	0
8	2	3	grape	0	0	-3000	_	1
8	2	3	bear	1	1	722	722	0
8	2	1	rabbit	0	1	788	788	0
8	2	1	finger	1	0	842	842	0
8	2	3	lighter	0	0	1168	_	1
8	2	3	arm	1	1	908	908	0
8	2	1	fox	0	0	990	990	0
8	2	3	ball	1	1	798	798	0
8	3	3	cake	0	1	834	834	0
8	3	3	pig	1	0	753	753	0
8	3	1	strawberry	0	0	875	875	0
8	3	1	clock	1	1	594	594	0
8	3	1	sheep	0	1	893	893	0
8	3	3	dog	1	0	753	753	0
8	3	3	apple	1	0	791	791	0
8	3	3	desk	0	1	766	766	0
8	3	1	airplane	1	1	468	468	0
8	3	1	rabbit	0	1	915	915	0
8	3	3	kite	0	0	673	673	0
8	3	3	clown	0	1	587	587	0
8	3	1	fox	0	0	861	861	0
8	3	3	lighter	0	0	384	_	1
8	3	3	horse	1	1	765	765	0
8	3	1	eye	1	0	740	740	0
8	3	1	ear	1	1	867	867	0
8	3	1	banana	0	1	741	741	0
8	3	3	grape	0	0	-3000	_	1
8	3	3	window	1	0	557	557	0
8	3	3	ball	1	1	301	301	0
8	3	1	orange	1	0	961	961	0
8	3	1	chair	1	0	704	704	0
8	3	1	box	1	1	740	740	0
8	3	3	beetle	0	1	944	944	0
8	3	3	owl	0	0	858	_	1
8	3	3	arm	1	1	971	971	0
8	3	3	bear	1	1	821	821	0
8	3	1	finger	1	0	746	746	0
8	3	1	mouse	0	1	872	872	0
8	3	1	butterfly	0	0	780	780	0
8	3	1	frog	0	0	1139	1139	0
9	1	3	pig	1	0	1144	1144	0
9	1	3	ball	1	1	1070	1070	0
9	1	2	tree	1	1	1112	1112	0
9	1	3	lighter	0	0	1045	1045	0
9	1	2	cheese	1	0	821	821	0
9	1	2	ring	1	1	818	818	0
9	1	3	cake	0	1	1238	1238	0
9	1	3	owl	0	0	937	937	0
9	1	3	clown	0	1	795	795	0
9	1	2	pencil	0	1	992	992	0
9	1	3	beetle	0	1	-3000	_	1
9	1	3	window	1	0	893	893	0
9	1	3	horse	1	1	726	726	0
9	1	2	key	1	0	854	854	0
9	1	2	pillow	0	0	941	941	0
9	1	2	spider	0	1	1897	_	1
9	1	2	egg	1	0	887	887	0
9	1	2	bread	1	1	1508	_	1
9	1	3	kite	0	0	-3000	_	1
9	1	3	grape	0	0	-3000	_	1
9	1	2	bat	0	0	841	841	0
9	1	2	carrot	0	0	989	989	0
9	1	3	dog	1	0	988	988	0
9	1	2	dress	1	1	1212	1212	0
9	1	2	bed	1	0	2053	2053	0
9	1	2	glove	0	1	1014	1014	0
9	1	3	bear	1	1	1231	1231	0
9	1	2	spoon	0	1	1668	1668	0
9	1	3	apple	1	0	1226	1226	0
9	1	3	arm	1	1	963	963	0
9	1	3	desk	0	1	2520	2520	0
9	1	2	duck	0	0	-3000	_	1
9	2	2	bread	1	1	1087	_	1
9	2	3	arm	1	1	573	573	0
9	2	3	window	1	0	745	745	0
9	2	2	bed	1	0	-3000	_	1
9	2	3	kite	0	0	-3000	_	1
9	2	2	dress	1	1	650	650	0
9	2	3	beetle	0	1	2323	_	1
9	2	2	pillow	0	0	804	804	0
9	2	3	cake	0	1	895	895	0
9	2	2	tree	1	1	1887	1887	0
9	2	2	cheese	1	0	706	706	0
9	2	3	apple	1	0	783	783	0
9	2	2	bat	0	0	849	849	0
9	2	3	owl	0	0	1045	1045	0
9	2	3	clown	0	1	879	879	0
9	2	2	spider	0	1	1627	1627	0
9	2	3	pig	1	0	902	902	0
9	2	3	ball	1	1	1131	1131	0
9	2	2	spoon	0	1	711	711	0
9	2	3	dog	1	0	763	763	0
9	2	2	key	1	0	649	649	0
9	2	2	carrot	0	0	846	846	0
9	2	3	desk	0	1	1677	1677	0
9	2	2	ring	1	1	815	815	0
9	2	3	lighter	0	0	1380	1380	0
9	2	2	glove	0	1	750	750	0
9	2	2	duck	0	0	1100	1100	0
9	2	3	grape	0	0	-3000	_	1
9	2	2	egg	1	0	739	739	0
9	2	2	pencil	0	1	1712	1712	0
9	2	3	horse	1	1	795	795	0
9	2	3	bear	1	1	1083	1083	0
9	3	3	beetle	0	1	8	_	0	1
9	3	2	pencil	0	1	790	790	0
9	3	2	spider	0	1	1574	1574	0
9	3	2	bat	0	0	783	783	0
9	3	2	bread	1	1	1205	_	1
9	3	2	tree	1	1	1548	1548	0
9	3	2	pillow	0	0	724	724	0
9	3	2	duck	0	0	880	880	0
9	3	2	carrot	0	0	706	706	0
9	3	3	kite	0	0	-3000	_	1
9	3	2	cheese	1	0	767	767	0
9	3	3	ball	1	1	1018	1018	0
9	3	3	clown	0	1	689	689	0
9	3	3	pig	1	0	1155	1155	0
9	3	3	dog	1	0	615	615	0
9	3	2	key	1	0	620	620	0
9	3	2	ring	1	1	777	777	0
9	3	3	grape	0	0	-3000	_	1
9	3	3	lighter	0	0	779	779	0
9	3	2	spoon	0	1	827	827	0
9	3	3	arm	1	1	750	750	0
9	3	3	window	1	0	894	894	0
9	3	2	bed	1	0	933	933	0
9	3	2	dress	1	1	730	730	0
9	3	3	apple	1	0	698	698	0
9	3	2	egg	1	0	926	926	0
9	3	3	horse	1	1	708	708	0
9	3	2	glove	0	1	980	980	0
9	3	3	desk	0	1	1035	1035	0
9	3	3	bear	1	1	899	899	0
9	3	3	owl	0	0	1241	1241	0
9	3	3	cake	0	1	1105	1105	0
10	1	2	spoon	0	1	759	_	0	1
10	1	2	pencil	0	1	596	596	0
10	1	1	airplane	1	1	634	634	0
10	1	2	dress	1	1	740	740	0
10	1	1	finger	1	0	718	718	0
10	1	1	box	1	1	609	609	0
10	1	2	bat	0	0	793	793	0
10	1	1	rabbit	0	1	792	792	0
10	1	2	duck	0	0	1287	1287	0
10	1	2	spider	0	1	950	950	0
10	1	1	butterfly	0	0	1007	1007	0
10	1	1	ear	1	1	784	_	1
10	1	1	banana	0	1	985	985	0
10	1	1	orange	1	0	676	676	0
10	1	2	tree	1	1	665	665	0
10	1	1	sheep	0	1	850	850	0
10	1	2	bread	1	1	947	947	0
10	1	2	glove	0	1	795	795	0
10	1	2	cheese	1	0	808	808	0
10	1	2	bed	1	0	608	608	0
10	1	2	egg	1	0	1752	1752	0
10	1	1	clock	1	1	1098	1098	0
10	1	1	mouse	0	1	1508	1508	0
10	1	1	strawberry	0	0	806	806	0
10	1	2	carrot	0	0	930	930	0
10	1	1	frog	0	0	878	878	0
10	1	1	eye	1	0	769	769	0
10	1	2	ring	1	1	609	609	0
10	1	2	key	1	0	782	782	0
10	1	1	fox	0	0	1192	1192	0
10	1	2	pillow	0	0	686	686	0
10	1	1	chair	1	0	699	699	0
10	2	2	bed	1	0	564	564	0
10	2	1	frog	0	0	650	650	0
10	2	2	ring	1	1	565	565	0
10	2	1	clock	1	1	571	571	0
10	2	2	egg	1	0	737	737	0
10	2	1	fox	0	0	722	722	0
10	2	2	glove	0	1	684	684	0
10	2	1	airplane	1	1	808	808	0
10	2	1	box	1	1	604	604	0
10	2	2	dress	1	1	706	706	0
10	2	2	key	1	0	622	622	0
10	2	2	bread	1	1	983	983	0
10	2	2	duck	0	0	1002	1002	0
10	2	1	ear	1	1	1157	1157	0
10	2	1	orange	1	0	819	819	0
10	2	2	bat	0	0	719	719	0
10	2	1	banana	0	1	631	631	0
10	2	1	sheep	0	1	1024	1024	0
10	2	2	carrot	0	0	664	664	0
10	2	2	pencil	0	1	611	611	0
10	2	1	mouse	0	1	1085	1085	0
10	2	1	strawberry	0	0	602	602	0
10	2	2	spoon	0	1	785	785	0
10	2	1	eye	1	0	573	573	0
10	2	1	finger	1	0	841	841	0
10	2	2	spider	0	1	829	829	0
10	2	2	tree	1	1	635	635	0
10	2	1	butterfly	0	0	854	854	0
10	2	2	cheese	1	0	749	749	0
10	2	1	chair	1	0	551	551	0
10	2	2	pillow	0	0	613	613	0
10	2	1	rabbit	0	1	629	629	0
10	3	2	cheese	1	0	686	686	0
10	3	2	carrot	0	0	644	644	0
10	3	1	strawberry	0	0	663	663	0
10	3	1	orange	1	0	646	646	0
10	3	1	clock	1	1	561	561	0
10	3	2	duck	0	0	793	793	0
10	3	1	rabbit	0	1	559	559	0
10	3	1	sheep	0	1	626	626	0
10	3	2	bread	1	1	765	765	0
10	3	2	spoon	0	1	685	685	0
10	3	1	box	1	1	570	570	0
10	3	1	fox	0	0	885	885	0
10	3	1	banana	0	1	597	597	0
10	3	2	egg	1	0	846	846	0
10	3	2	dress	1	1	667	667	0
10	3	2	tree	1	1	569	569	0
10	3	2	glove	0	1	654	654	0
10	3	2	ring	1	1	617	617	0
10	3	2	bed	1	0	592	592	0
10	3	1	finger	1	0	641	641	0
10	3	1	frog	0	0	721	721	0
10	3	1	airplane	1	1	703	703	0
10	3	1	eye	1	0	699	699	0
10	3	2	spider	0	1	772	772	0
10	3	2	pillow	0	0	608	608	0
10	3	1	butterfly	0	0	695	695	0
10	3	2	key	1	0	656	656	0
10	3	2	pencil	0	1	610	610	0
10	3	1	ear	1	1	724	724	0
10	3	1	chair	1	0	651	651	0
10	3	2	bat	0	0	808	808	0
10	3	1	mouse	0	1	1284	1284	0
11	1	1	frog	0	0	828	828	0
11	1	1	strawberry	0	0	927	927	0
11	1	3	kite	0	0	1125	1125	0
11	1	1	chair	1	0	633	633	0
11	1	1	eye	1	0	576	576	0
11	1	1	fox	0	0	832	832	0
11	1	1	clock	1	1	731	731	0
11	1	3	beetle	0	1	-3000	_	1
11	1	3	window	1	0	751	751	0
11	1	3	dog	1	0	779	779	0
11	1	1	banana	0	1	831	831	0
11	1	3	clown	0	1	2748	2748	0
11	1	3	arm	1	1	713	713	0
11	1	3	grape	0	0	918	918	0
11	1	1	rabbit	0	1	1332	1332	0
11	1	3	cake	0	1	1052	1052	0
11	1	1	finger	1	0	748	748	0
11	1	3	desk	0	1	1551	1551	0
11	1	3	apple	1	0	765	765	0
11	1	1	orange	1	0	868	868	0
11	1	3	bear	1	1	917	917	0
11	1	1	airplane	1	1	869	869	0
11	1	1	ear	1	1	1023	1023	0
11	1	1	box	1	1	742	742	0
11	1	1	mouse	0	1	1317	_	1
11	1	3	horse	1	1	952	952	0
11	1	3	ball	1	1	906	906	0
11	1	1	butterfly	0	0	1298	1298	0
11	1	3	pig	1	0	925	925	0
11	1	1	sheep	0	1	-3000	_	0
11	1	3	owl	0	0	1175	1175	0
11	1	3	lighter	0	0	1009	1009	0
11	2	3	grape	0	0	544	544	0
11	2	1	butterfly	0	0	789	789	0
11	2	3	desk	0	1	1570	1570	0
11	2	3	apple	1	0	725	725	0
11	2	1	eye	1	0	631	631	0
11	2	1	clock	1	1	641	641	0
11	2	3	dog	1	0	595	595	0
11	2	1	chair	1	0	575	575	0
11	2	3	arm	1	1	648	648	0
11	2	1	frog	0	0	976	976	0
11	2	3	lighter	0	0	659	659	0
11	2	1	mouse	0	1	992	992	0
11	2	3	owl	0	0	898	898	0
11	2	1	orange	1	0	817	817	0
11	2	1	fox	0	0	801	801	0
11	2	1	finger	1	0	647	647	0
11	2	3	horse	1	1	639	639	0
11	2	3	cake	0	1	608	608	0
11	2	3	ball	1	1	673	673	0
11	2	3	kite	0	0	-3000	_	1
11	2	3	clown	0	1	1174	1174	0
11	2	1	box	1	1	821	821	0
11	2	3	bear	1	1	750	750	0
11	2	1	banana	0	1	699	699	0
11	2	1	airplane	1	1	737	737	0
11	2	3	pig	1	0	851	851	0
11	2	1	rabbit	0	1	1003	1003	0
11	2	3	beetle	0	1	-3000	_	1
11	2	1	ear	1	1	650	650	0
11	2	3	window	1	0	662	662	0
11	2	1	strawberry	0	0	701	701	0
11	2	1	sheep	0	1	2290	2290	0
11	3	3	desk	0	1	1332	1332	0
11	3	3	pig	1	0	621	621	0
11	3	3	owl	0	0	989	989	0
11	3	3	cake	0	1	447	447	0
11	3	1	eye	1	0	702	702	0
11	3	3	lighter	0	0	793	793	0
11	3	3	horse	1	1	754	754	0
11	3	3	beetle	0	1	-3000	_	1
11	3	3	ball	1	1	561	561	0
11	3	1	fox	0	0	863	863	0
11	3	1	banana	0	1	629	629	0
11	3	3	dog	1	0	637	637	0
11	3	3	grape	0	0	682	682	0
11	3	1	airplane	1	1	636	636	0
11	3	1	frog	0	0	1092	1092	0
11	3	1	chair	1	0	642	642	0
11	3	3	arm	1	1	709	709	0
11	3	1	strawberry	0	0	721	721	0
11	3	1	clock	1	1	862	862	0
11	3	3	clown	0	1	1614	1614	0
11	3	1	finger	1	0	589	589	0
11	3	3	kite	0	0	-3000	_	1
11	3	1	box	1	1	773	773	0
11	3	1	sheep	0	1	1097	1097	0
11	3	3	window	1	0	494	494	0
11	3	1	orange	1	0	860	860	0
11	3	3	apple	1	0	576	576	0
11	3	3	bear	1	1	700	700	0
11	3	1	mouse	0	1	799	799	0
11	3	1	butterfly	0	0	691	691	0
11	3	1	ear	1	1	651	651	0
11	3	1	rabbit	0	1	1082	1082	0
12	1	3	clown	0	1	644	644	0
12	1	3	lighter	0	0	923	923	0
12	1	3	window	1	0	751	751	0
12	1	2	carrot	0	0	784	784	0
12	1	3	ball	1	1	690	690	0
12	1	2	spoon	0	1	708	708	0
12	1	3	dog	1	0	582	582	0
12	1	2	pillow	0	0	-3000	_	1
12	1	2	spider	0	1	1915	_	1
12	1	2	dress	1	1	644	644	0
12	1	2	glove	0	1	1257	_	1
12	1	3	kite	0	0	-3000	_	1
12	1	3	horse	1	1	1451	1451	0
12	1	2	bread	1	1	735	735	0
12	1	3	pig	1	0	1249	1249	0
12	1	3	bear	1	1	1948	1948	0
12	1	2	bat	0	0	-3000	_	1
12	1	2	bed	1	0	840	840	0
12	1	2	cheese	1	0	825	825	0
12	1	2	pencil	0	1	642	642	0
12	1	3	desk	0	1	1595	1595	0
12	1	3	grape	0	0	1215	_	1
12	1	2	ring	1	1	-3000	_	1
12	1	3	beetle	0	1	-3000	_	1
12	1	3	arm	1	1	701	701	0
12	1	2	tree	1	1	960	960	0
12	1	2	key	1	0	1221	1221	0
12	1	3	apple	1	0	655	655	0
12	1	2	duck	0	0	-3000	_	1
12	1	2	egg	1	0	815	815	0
12	1	3	cake	0	1	2477	2477	0
12	1	3	owl	0	0	-3000	_	1
12	2	3	ball	1	1	572	572	0
12	2	3	lighter	0	0	616	_	1
12	2	3	pig	1	0	794	794	0
12	2	2	bat	0	0	-3000	_	1
12	2	3	cake	0	1	1705	1705	0
12	2	2	ring	1	1	-3000	_	1
12	2	3	apple	1	0	594	594	0
12	2	3	desk	0	1	913	913	0
12	2	2	egg	1	0	649	649	0
12	2	3	kite	0	0	-3000	_	1
12	2	2	dress	1	1	678	678	0
12	2	2	tree	1	1	783	783	0
12	2	2	pillow	0	0	-3000	_	1
12	2	3	dog	1	0	576	576	0
12	2	3	owl	0	0	-3000	_	1
12	2	3	window	1	0	888	888	0
12	2	2	glove	0	1	1025	1025	0
12	2	3	arm	1	1	1007	1007	0
12	2	3	clown	0	1	970	970	0
12	2	2	duck	0	0	2452	2452	0
12	2	2	key	1	0	801	801	0
12	2	2	pencil	0	1	717	717	0
12	2	2	carrot	0	0	718	718	0
12	2	3	horse	1	1	1104	1104	0
12	2	3	grape	0	0	1261	_	1
12	2	3	bear	1	1	2194	_	1
12	2	2	spider	0	1	-3000	_	1
12	2	3	beetle	0	1	-3000	_	1
12	2	2	cheese	1	0	766	766	0
12	2	2	spoon	0	1	704	704	0
12	2	2	bed	1	0	590	590	0
12	2	2	bread	1	1	1146	1146	0
12	3	2	spider	0	1	-3000	_	1
12	3	2	ring	1	1	-3000	_	1
12	3	2	pencil	0	1	749	749	0
12	3	2	cheese	1	0	618	618	0
12	3	3	ball	1	1	591	591	0
12	3	3	beetle	0	1	-3000	_	1
12	3	2	spoon	0	1	566	566	0
12	3	2	tree	1	1	765	765	0
12	3	3	apple	1	0	604	604	0
12	3	2	glove	0	1	2681	2681	0
12	3	3	pig	1	0	911	911	0
12	3	2	dress	1	1	657	657	0
12	3	3	desk	0	1	1013	1013	0
12	3	3	dog	1	0	611	611	0
12	3	2	bed	1	0	601	601	0
12	3	2	egg	1	0	715	715	0
12	3	3	clown	0	1	842	842	0
12	3	3	horse	1	1	1067	1067	0
12	3	3	cake	0	1	753	753	0
12	3	2	bat	0	0	-3000	_	1
12	3	3	arm	1	1	610	610	0
12	3	3	lighter	0	0	809	809	0
12	3	2	bread	1	1	662	662	0
12	3	3	owl	0	0	-3000	_	1
12	3	3	kite	0	0	-3000	_	1
12	3	3	window	1	0	786	786	0
12	3	2	carrot	0	0	560	_	1
12	3	3	bear	1	1	2772	2772	0
12	3	3	grape	0	0	2616	2616	0
12	3	2	duck	0	0	-3000	_	1
12	3	2	pillow	0	0	-3000	_	1
12	3	2	key	1	0	858	858	0
13	1	2	glove	0	1	654	654	0
13	1	1	ear	1	1	746	746	0
13	1	2	bed	1	0	562	562	0
13	1	2	dress	1	1	605	605	0
13	1	1	chair	1	0	495	495	0
13	1	2	bat	0	0	591	591	0
13	1	1	fox	0	0	967	967	0
13	1	2	spider	0	1	852	852	0
13	1	1	mouse	0	1	998	998	0
13	1	1	airplane	1	1	484	484	0
13	1	2	pencil	0	1	627	627	0
13	1	2	key	1	0	635	635	0
13	1	2	ring	1	1	761	761	0
13	1	1	finger	1	0	743	743	0
13	1	1	frog	0	0	554	554	0
13	1	1	box	1	1	-3000	_	1
13	1	1	butterfly	0	0	599	599	0
13	1	1	rabbit	0	1	600	600	0
13	1	2	tree	1	1	756	756	0
13	1	1	strawberry	0	0	753	753	0
13	1	2	bread	1	1	948	948	0
13	1	1	orange	1	0	667	667	0
13	1	1	sheep	0	1	2026	2026	0
13	1	2	carrot	0	0	723	723	0
13	1	1	clock	1	1	700	700	0
13	1	2	egg	1	0	680	680	0
13	1	1	eye	1	0	810	810	0
13	1	2	cheese	1	0	659	659	0
13	1	2	pillow	0	0	1075	1075	0
13	1	2	duck	0	0	742	742	0
13	1	2	spoon	0	1	682	682	0
13	1	1	banana	0	1	690	690	0
13	2	2	glove	0	1	673	673	0
13	2	1	strawberry	0	0	608	608	0
13	2	2	bed	1	0	534	534	0
13	2	1	sheep	0	1	928	928	0
13	2	1	chair	1	0	654	654	0
13	2	1	eye	1	0	624	624	0
13	2	1	box	1	1	-3000	_	1
13	2	1	ear	1	1	688	688	0
13	2	1	banana	0	1	605	605	0
13	2	1	finger	1	0	730	730	0
13	2	1	orange	1	0	654	654	0
13	2	2	duck	0	0	549	549	0
13	2	1	airplane	1	1	616	616	0
13	2	1	clock	1	1	604	604	0
13	2	2	spider	0	1	659	659	0
13	2	2	egg	1	0	582	582	0
13	2	2	bat	0	0	701	701	0
13	2	2	pillow	0	0	530	530	0
13	2	1	fox	0	0	819	819	0
13	2	1	butterfly	0	0	563	563	0
13	2	1	frog	0	0	695	695	0
13	2	2	key	1	0	649	649	0
13	2	1	rabbit	0	1	583	583	0
13	2	1	mouse	0	1	736	736	0
13	2	2	bread	1	1	651	651	0
13	2	2	pencil	0	1	615	615	0
13	2	2	dress	1	1	589	589	0
13	2	2	ring	1	1	629	629	0
13	2	2	tree	1	1	683	683	0
13	2	2	spoon	0	1	586	586	0
13	2	2	carrot	0	0	575	575	0
13	2	2	cheese	1	0	389	389	0
13	3	1	frog	0	0	615	615	0
13	3	1	airplane	1	1	624	624	0
13	3	1	box	1	1	-3000	_	1
13	3	2	bat	0	0	686	686	0
13	3	2	pencil	0	1	512	512	0
13	3	1	strawberry	0	0	661	661	0
13	3	2	spider	0	1	547	547	0
13	3	1	fox	0	0	699	699	0
13	3	1	chair	1	0	622	622	0
13	3	1	ear	1	1	720	720	0
13	3	2	key	1	0	521	521	0
13	3	2	carrot	0	0	498	498	0
13	3	1	finger	1	0	394	394	0
13	3	1	orange	1	0	530	530	0
13	3	2	duck	0	0	550	550	0
13	3	2	egg	1	0	553	553	0
13	3	2	tree	1	1	515	515	0
13	3	1	banana	0	1	487	487	0
13	3	1	rabbit	0	1	569	569	0
13	3	1	butterfly	0	0	609	609	0
13	3	2	cheese	1	0	506	506	0
13	3	1	sheep	0	1	860	860	0
13	3	2	bed	1	0	544	544	0
13	3	2	ring	1	1	555	555	0
13	3	2	spoon	0	1	493	493	0
13	3	2	dress	1	1	547	547	0
13	3	2	glove	0	1	697	697	0
13	3	2	pillow	0	0	718	_	1
13	3	1	eye	1	0	705	705	0
13	3	1	mouse	0	1	812	812	0
13	3	2	bread	1	1	641	641	0
13	3	1	clock	1	1	646	646	0
14	1	3	horse	1	1	809	809	0
14	1	1	eye	1	0	505	505	0
14	1	3	apple	1	0	599	599	0
14	1	1	frog	0	0	845	845	0
14	1	1	chair	1	0	637	637	0
14	1	1	clock	1	1	556	556	0
14	1	1	airplane	1	1	811	811	0
14	1	3	window	1	0	919	919	0
14	1	1	strawberry	0	0	885	885	0
14	1	1	box	1	1	740	740	0
14	1	1	fox	0	0	-3000	_	1
14	1	3	dog	1	0	808	808	0
14	1	3	clown	0	1	733	733	0
14	1	1	ear	1	1	521	521	0
14	1	1	sheep	0	1	761	761	0
14	1	3	beetle	0	1	-3000	_	1
14	1	3	ball	1	1	1008	1008	0
14	1	3	cake	0	1	674	674	0
14	1	3	bear	1	1	-3000	_	1
14	1	3	pig	1	0	975	975	0
14	1	3	grape	0	0	-3000	_	1
14	1	1	orange	1	0	714	714	0
14	1	1	finger	1	0	742	742	0
14	1	1	mouse	0	1	1155	1155	0
14	1	3	arm	1	1	671	671	0
14	1	3	owl	0	0	1127	1127	0
14	1	3	lighter	0	0	405	405	0
14	1	1	banana	0	1	577	577	0
14	1	3	kite	0	0	806	806	0
14	1	3	desk	0	1	674	674	0
14	1	1	butterfly	0	0	2757	2757	0
14	1	1	rabbit	0	1	638	638	0
14	2	1	ear	1	1	472	472	0
14	2	3	beetle	0	1	-3000	_	1
14	2	1	clock	1	1	580	580	0
14	2	3	cake	0	1	689	689	0
14	2	1	frog	0	0	575	575	0
14	2	1	butterfly	0	0	740	740	0
14	2	3	apple	1	0	582	582	0
14	2	1	mouse	0	1	1051	1051	0
14	2	3	pig	1	0	903	903	0
14	2	3	clown	0	1	658	658	0
14	2	3	desk	0	1	592	592	0
14	2	1	banana	0	1	656	656	0
14	2	1	airplane	1	1	782	782	0
14	2	1	chair	1	0	563	563	0
14	2	1	box	1	1	748	748	0
14	2	1	sheep	0	1	1233	1233	0
14	2	3	owl	0	0	1098	1098	0
14	2	3	kite	0	0	616	616	0
14	2	1	strawberry	0	0	492	492	0
14	2	3	horse	1	1	938	938	0
14	2	3	dog	1	0	655	655	0
14	2	1	eye	1	0	579	579	0
14	2	1	orange	1	0	543	543	0
14	2	3	window	1	0	1030	1030	0
14	2	3	grape	0	0	-3000	_	1
14	2	3	bear	1	1	1150	1150	0
14	2	1	rabbit	0	1	522	522	0
14	2	1	finger	1	0	535	535	0
14	2	3	lighter	0	0	535	535	0
14	2	3	arm	1	1	512	512	0
14	2	1	fox	0	0	-3000	_	1
14	2	3	ball	1	1	751	751	0
14	3	3	cake	0	1	736	736	0
14	3	3	pig	1	0	730	730	0
14	3	1	strawberry	0	0	804	804	0
14	3	1	clock	1	1	538	538	0
14	3	1	sheep	0	1	954	954	0
14	3	3	dog	1	0	528	528	0
14	3	3	apple	1	0	544	544	0
14	3	3	desk	0	1	694	694	0
14	3	1	airplane	1	1	616	616	0
14	3	1	rabbit	0	1	488	488	0
14	3	3	kite	0	0	655	655	0
14	3	3	clown	0	1	558	558	0
14	3	1	fox	0	0	-3000	_	1
14	3	3	lighter	0	0	524	524	0
14	3	3	horse	1	1	818	818	0
14	3	1	eye	1	0	537	537	0
14	3	1	ear	1	1	601	601	0
14	3	1	banana	0	1	646	646	0
14	3	3	grape	0	0	-3000	_	1
14	3	3	window	1	0	540	540	0
14	3	3	ball	1	1	619	619	0
14	3	1	orange	1	0	867	867	0
14	3	1	chair	1	0	571	571	0
14	3	1	box	1	1	728	728	0
14	3	3	beetle	0	1	-3000	_	1
14	3	3	owl	0	0	1204	1204	0
14	3	3	arm	1	1	569	569	0
14	3	3	bear	1	1	918	918	0
14	3	1	finger	1	0	606	606	0
14	3	1	mouse	0	1	1392	1392	0
14	3	1	butterfly	0	0	755	755	0
14	3	1	frog	0	0	957	957	0
15	1	3	pig	1	0	896	896	0
15	1	3	ball	1	1	611	611	0
15	1	2	tree	1	1	767	767	0
15	1	3	lighter	0	0	894	894	0
15	1	2	cheese	1	0	754	754	0
15	1	2	ring	1	1	680	680	0
15	1	3	cake	0	1	1010	1010	0
15	1	3	owl	0	0	844	844	0
15	1	3	clown	0	1	716	716	0
15	1	2	pencil	0	1	371	371	0
15	1	3	beetle	0	1	1207	1207	0
15	1	3	window	1	0	845	845	0
15	1	3	horse	1	1	717	717	0
15	1	2	key	1	0	844	844	0
15	1	2	pillow	0	0	13	_	0	1
15	1	2	spider	0	1	1896	1896	0
15	1	2	egg	1	0	774	774	0
15	1	2	bread	1	1	832	832	0
15	1	3	kite	0	0	1246	1246	0
15	1	3	grape	0	0	848	848	0
15	1	2	bat	0	0	740	740	0
15	1	2	carrot	0	0	798	798	0
15	1	3	dog	1	0	711	711	0
15	1	2	dress	1	1	1018	1018	0
15	1	2	bed	1	0	1742	1742	0
15	1	2	glove	0	1	770	770	0
15	1	3	bear	1	1	587	587	0
15	1	2	spoon	0	1	1082	1082	0
15	1	3	apple	1	0	686	686	0
15	1	3	arm	1	1	688	688	0
15	1	3	desk	0	1	725	725	0
15	1	2	duck	0	0	988	988	0
15	2	2	bread	1	1	552	552	0
15	2	3	arm	1	1	607	607	0
15	2	3	window	1	0	712	712	0
15	2	2	bed	1	0	645	645	0
15	2	3	kite	0	0	1016	1016	0
15	2	2	dress	1	1	630	630	0
15	2	3	beetle	0	1	910	910	0
15	2	2	pillow	0	0	838	838	0
15	2	3	cake	0	1	752	752	0
15	2	2	tree	1	1	997	997	0
15	2	2	cheese	1	0	1006	1006	0
15	2	3	apple	1	0	837	837	0
15	2	2	bat	0	0	671	671	0
15	2	3	owl	0	0	785	785	0
15	2	3	clown	0	1	910	910	0
15	2	2	spider	0	1	1301	1301	0
15	2	3	pig	1	0	817	817	0
15	2	3	ball	1	1	622	622	0
15	2	2	spoon	0	1	697	697	0
15	2	3	dog	1	0	693	693	0
15	2	2	key	1	0	735	735	0
15	2	2	carrot	0	0	706	706	0
15	2	3	desk	0	1	714	714	0
15	2	2	ring	1	1	681	681	0
15	2	3	lighter	0	0	837	837	0
15	2	2	glove	0	1	763	763	0
15	2	2	duck	0	0	693	693	0
15	2	3	grape	0	0	569	569	0
15	2	2	egg	1	0	659	659	0
15	2	2	pencil	0	1	881	881	0
15	2	3	horse	1	1	696	696	0
15	2	3	bear	1	1	853	853	0
15	3	3	beetle	0	1	1439	1439	0
15	3	2	pencil	0	1	605	605	0
15	3	2	spider	0	1	631	631	0
15	3	2	bat	0	0	657	657	0
15	3	2	bread	1	1	662	662	0
15	3	2	tree	1	1	697	697	0
15	3	2	pillow	0	0	869	869	0
15	3	2	duck	0	0	655	655	0
15	3	2	carrot	0	0	760	760	0
15	3	3	kite	0	0	1524	1524	0
15	3	2	cheese	1	0	737	737	0
15	3	3	ball	1	1	613	613	0
15	3	3	clown	0	1	707	707	0
15	3	3	pig	1	0	720	720	0
15	3	3	dog	1	0	586	586	0
15	3	2	key	1	0	586	586	0
15	3	2	ring	1	1	585	585	0
15	3	3	grape	0	0	589	589	0
15	3	3	lighter	0	0	705	705	0
15	3	2	spoon	0	1	649	649	0
15	3	3	arm	1	1	872	872	0
15	3	3	window	1	0	667	667	0
15	3	2	bed	1	0	674	674	0
15	3	2	dress	1	1	627	627	0
15	3	3	apple	1	0	618	618	0
15	3	2	egg	1	0	599	599	0
15	3	3	horse	1	1	746	746	0
15	3	2	glove	0	1	624	624	0
15	3	3	desk	0	1	677	677	0
15	3	3	bear	1	1	717	717	0
15	3	3	owl	0	0	726	726	0
15	3	3	cake	0	1	693	693	0
16	1	2	spoon	0	1	-3000	_	1
16	1	2	pencil	0	1	615	615	0
16	1	1	airplane	1	1	796	796	0
16	1	2	dress	1	1	804	_	1
16	1	1	finger	1	0	1527	1527	0
16	1	1	box	1	1	744	744	0
16	1	2	bat	0	0	1589	1589	0
16	1	1	rabbit	0	1	628	628	0
16	1	2	duck	0	0	724	724	0
16	1	2	spider	0	1	1123	1123	0
16	1	1	butterfly	0	0	821	821	0
16	1	1	ear	1	1	1109	1109	0
16	1	1	banana	0	1	798	798	0
16	1	1	orange	1	0	1323	1323	0
16	1	2	tree	1	1	904	904	0
16	1	1	sheep	0	1	-3000	_	1
16	1	2	bread	1	1	1063	_	1
16	1	2	glove	0	1	-3000	_	1
16	1	2	cheese	1	0	756	756	0
16	1	2	bed	1	0	-3000	_	1
16	1	2	egg	1	0	501	501	0
16	1	1	clock	1	1	950	950	0
16	1	1	mouse	0	1	1243	1243	0
16	1	1	strawberry	0	0	731	731	0
16	1	2	carrot	0	0	1032	1032	0
16	1	1	frog	0	0	816	816	0
16	1	1	eye	1	0	907	907	0
16	1	2	ring	1	1	1615	1615	0
16	1	2	key	1	0	1743	1743	0
16	1	1	fox	0	0	2019	2019	0
16	1	2	pillow	0	0	-3000	_	1
16	1	1	chair	1	0	-3000	_	1
16	2	2	bed	1	0	1245	_	1
16	2	1	frog	0	0	654	654	0
16	2	2	ring	1	1	585	585	0
16	2	1	clock	1	1	634	634	0
16	2	2	egg	1	0	545	545	0
16	2	1	fox	0	0	911	911	0
16	2	2	glove	0	1	-3000	_	1
16	2	1	airplane	1	1	605	605	0
16	2	1	box	1	1	730	730	0
16	2	2	dress	1	1	773	_	1
16	2	2	key	1	0	684	684	0
16	2	2	bread	1	1	994	_	1
16	2	2	duck	0	0	697	697	0
16	2	1	ear	1	1	2099	2099	0
16	2	1	orange	1	0	775	775	0
16	2	2	bat	0	0	901	901	0
16	2	1	banana	0	1	636	636	0
16	2	1	sheep	0	1	-3000	_	1
16	2	2	carrot	0	0	913	913	0
16	2	2	pencil	0	1	719	719	0
16	2	1	mouse	0	1	1004	1004	0
16	2	1	strawberry	0	0	692	692	0
16	2	2	spoon	0	1	-3000	_	1
16	2	1	eye	1	0	765	765	0
16	2	1	finger	1	0	1053	1053	0
16	2	2	spider	0	1	1091	1091	0
16	2	2	tree	1	1	700	700	0
16	2	1	butterfly	0	0	1004	1004	0
16	2	2	cheese	1	0	659	659	0
16	2	1	chair	1	0	2231	_	1
16	2	2	pillow	0	0	-3000	_	1
16	2	1	rabbit	0	1	1165	1165	0
16	3	2	cheese	1	0	658	658	0
16	3	2	carrot	0	0	727	727	0
16	3	1	strawberry	0	0	612	612	0
16	3	1	orange	1	0	547	547	0
16	3	1	clock	1	1	649	649	0
16	3	2	duck	0	0	454	454	0
16	3	1	rabbit	0	1	710	710	0
16	3	1	sheep	0	1	-3000	_	1
16	3	2	bread	1	1	1068	_	1
16	3	2	spoon	0	1	-3000	_	1
16	3	1	box	1	1	740	740	0
16	3	1	fox	0	0	898	898	0
16	3	1	banana	0	1	590	590	0
16	3	2	egg	1	0	651	651	0
16	3	2	dress	1	1	741	_	1
16	3	2	tree	1	1	756	756	0
16	3	2	glove	0	1	2554	_	1
16	3	2	ring	1	1	788	788	0
16	3	2	bed	1	0	-3000	_	1
16	3	1	finger	1	0	785	785	0
16	3	1	frog	0	0	659	659	0
16	3	1	airplane	1	1	466	466	0
16	3	1	eye	1	0	690	690	0
16	3	2	spider	0	1	826	826	0
16	3	2	pillow	0	0	-3000	_	1
16	3	1	butterfly	0	0	613	613	0
16	3	2	key	1	0	686	686	0
16	3	2	pencil	0	1	717	717	0
16	3	1	ear	1	1	1397	1397	0
16	3	1	chair	1	0	-3000	_	1
16	3	2	bat	0	0	1251	1251	0
16	3	1	mouse	0	1	830	830	0
17	1	1	frog	0	0	-3000	_	1
17	1	1	strawberry	0	0	1127	1127	0
17	1	3	kite	0	0	920	920	0
17	1	1	chair	1	0	1014	1014	0
17	1	1	eye	1	0	954	954	0
17	1	1	fox	0	0	867	867	0
17	1	1	clock	1	1	883	883	0
17	1	3	beetle	0	1	1160	_	1
17	1	3	window	1	0	795	795	0
17	1	3	dog	1	0	859	859	0
17	1	1	banana	0	1	1204	1204	0
17	1	3	clown	0	1	-3000	_	1
17	1	3	arm	1	1	685	685	0
17	1	3	grape	0	0	-3000	_	1
17	1	1	rabbit	0	1	839	839	0
17	1	3	cake	0	1	1093	1093	0
17	1	1	finger	1	0	724	724	0
17	1	3	desk	0	1	882	882	0
17	1	3	apple	1	0	957	957	0
17	1	1	orange	1	0	987	987	0
17	1	3	bear	1	1	826	826	0
17	1	1	airplane	1	1	675	_	1
17	1	1	ear	1	1	1074	1074	0
17	1	1	box	1	1	816	816	0
17	1	1	mouse	0	1	953	953	0
17	1	3	horse	1	1	1140	_	1
17	1	3	ball	1	1	-3000	_	1
17	1	1	butterfly	0	0	864	864	0
17	1	3	pig	1	0	1447	1447	0
17	1	1	sheep	0	1	-3000	_	1
17	1	3	owl	0	0	945	945	0
17	1	3	lighter	0	0	1858	_	1
17	2	3	grape	0	0	675	_	1
17	2	1	butterfly	0	0	397	397	0
17	2	3	desk	0	1	630	630	0
17	2	3	apple	1	0	1013	1013	0
17	2	1	eye	1	0	732	732	0
17	2	1	clock	1	1	555	555	0
17	2	3	dog	1	0	647	647	0
17	2	1	chair	1	0	1036	1036	0
17	2	3	arm	1	1	725	725	0
17	2	1	frog	0	0	-3000	_	1
17	2	3	lighter	0	0	849	_	1
17	2	1	mouse	0	1	1852	1852	0
17	2	3	owl	0	0	813	813	0
17	2	1	orange	1	0	2071	2071	0
17	2	1	fox	0	0	923	923	0
17	2	1	finger	1	0	703	703	0
17	2	3	horse	1	1	-3000	_	1
17	2	3	cake	0	1	569	569	0
17	2	3	ball	1	1	-3000	_	1
17	2	3	kite	0	0	506	_	1
17	2	3	clown	0	1	-3000	_	1
17	2	1	box	1	1	503	503	0
17	2	3	bear	1	1	698	698	0
17	2	1	banana	0	1	947	947	0
17	2	1	airplane	1	1	738	738	0
17	2	3	pig	1	0	748	748	0
17	2	1	rabbit	0	1	979	979	0
17	2	3	beetle	0	1	-3000	_	1
17	2	1	ear	1	1	569	569	0
17	2	3	window	1	0	811	811	0
17	2	1	strawberry	0	0	1017	1017	0
17	2	1	sheep	0	1	-3000	_	1
17	3	3	desk	0	1	602	602	0
17	3	3	pig	1	0	645	645	0
17	3	3	owl	0	0	462	462	0
17	3	3	cake	0	1	771	771	0
17	3	1	eye	1	0	784	784	0
17	3	3	lighter	0	0	807	_	1
17	3	3	horse	1	1	-3000	_	1
17	3	3	beetle	0	1	923	923	0
17	3	3	ball	1	1	-3000	_	1
17	3	1	fox	0	0	837	837	0
17	3	1	banana	0	1	797	797	0
17	3	3	dog	1	0	833	833	0
17	3	3	grape	0	0	-3000	_	1
17	3	1	airplane	1	1	862	862	0
17	3	1	frog	0	0	-3000	_	1
17	3	1	chair	1	0	382	_	1
17	3	3	arm	1	1	635	635	0
17	3	1	strawberry	0	0	723	723	0
17	3	1	clock	1	1	853	853	0
17	3	3	clown	0	1	-3000	_	1
17	3	1	finger	1	0	671	671	0
17	3	3	kite	0	0	1034	1034	0
17	3	1	box	1	1	750	750	0
17	3	1	sheep	0	1	-3000	_	1
17	3	3	window	1	0	729	729	0
17	3	1	orange	1	0	712	712	0
17	3	3	apple	1	0	616	616	0
17	3	3	bear	1	1	1052	1052	0
17	3	1	mouse	0	1	958	958	0
17	3	1	butterfly	0	0	809	809	0
17	3	1	ear	1	1	920	920	0
17	3	1	rabbit	0	1	-3000	_	1
18	1	3	clown	0	1	-3000	_	1
18	1	3	lighter	0	0	984	984	0
18	1	3	window	1	0	831	831	0
18	1	2	carrot	0	0	622	622	0
18	1	3	ball	1	1	1043	1043	0
18	1	2	spoon	0	1	1118	_	1
18	1	3	dog	1	0	556	556	0
18	1	2	pillow	0	0	1193	1193	0
18	1	2	spider	0	1	1555	1555	0
18	1	2	dress	1	1	697	697	0
18	1	2	glove	0	1	843	843	0
18	1	3	kite	0	0	-3000	_	1
18	1	3	horse	1	1	1509	1509	0
18	1	2	bread	1	1	1046	1046	0
18	1	3	pig	1	0	1904	1904	0
18	1	3	bear	1	1	1618	1618	0
18	1	2	bat	0	0	786	786	0
18	1	2	bed	1	0	-3000	_	1
18	1	2	cheese	1	0	811	811	0
18	1	2	pencil	0	1	672	672	0
18	1	3	desk	0	1	-3000	_	1
18	1	3	grape	0	0	-3000	_	1
18	1	2	ring	1	1	2194	2194	0
18	1	3	beetle	0	1	-3000	_	1
18	1	3	arm	1	1	785	785	0
18	1	2	tree	1	1	962	962	0
18	1	2	key	1	0	918	918	0
18	1	3	apple	1	0	938	938	0
18	1	2	duck	0	0	1275	1275	0
18	1	2	egg	1	0	681	681	0
18	1	3	cake	0	1	1578	1578	0
18	1	3	owl	0	0	-3000	_	1
18	2	3	ball	1	1	1078	1078	0
18	2	3	lighter	0	0	787	787	0
18	2	3	pig	1	0	800	800	0
18	2	2	bat	0	0	749	749	0
18	2	3	cake	0	1	626	626	0
18	2	2	ring	1	1	1126	1126	0
18	2	3	apple	1	0	659	659	0
18	2	3	desk	0	1	-3000	_	1
18	2	2	egg	1	0	826	826	0
18	2	3	kite	0	0	-3000	_	1
18	2	2	dress	1	1	626	626	0
18	2	2	tree	1	1	748	748	0
18	2	2	pillow	0	0	619	619	0
18	2	3	dog	1	0	574	574	0
18	2	3	owl	0	0	-3000	_	1
18	2	3	window	1	0	716	716	0
18	2	2	glove	0	1	1008	1008	0
18	2	3	arm	1	1	609	609	0
18	2	3	clown	0	1	-3000	_	1
18	2	2	duck	0	0	954	954	0
18	2	2	key	1	0	629	629	0
18	2	2	pencil	0	1	636	636	0
18	2	2	carrot	0	0	686	686	0
18	2	3	horse	1	1	652	652	0
18	2	3	grape	0	0	1282	_	1
18	2	3	bear	1	1	880	880	0
18	2	2	spider	0	1	1782	1782	0
18	2	3	beetle	0	1	-3000	_	1
18	2	2	cheese	1	0	642	642	0
18	2	2	spoon	0	1	1580	1580	0
18	2	2	bed	1	0	-3000	_	1
18	2	2	bread	1	1	1874	1874	0
18	3	2	spider	0	1	1076	1076	0
18	3	2	ring	1	1	788	788	0
18	3	2	pencil	0	1	688	688	0
18	3	2	cheese	1	0	529	529	0
18	3	3	ball	1	1	598	598	0
18	3	3	beetle	0	1	-3000	_	1
18	3	2	spoon	0	1	651	651	0
18	3	2	tree	1	1	655	655	0
18	3	3	apple	1	0	833	833	0
18	3	2	glove	0	1	810	810	0
18	3	3	pig	1	0	701	701	0
18	3	2	dress	1	1	524	524	0
18	3	3	desk	0	1	-3000	_	1
18	3	3	dog	1	0	621	621	0
18	3	2	bed	1	0	589	589	0
18	3	2	egg	1	0	651	651	0
18	3	3	clown	0	1	-3000	_	1
18	3	3	horse	1	1	643	643	0
18	3	3	cake	0	1	811	811	0
18	3	2	bat	0	0	1034	1034	0
18	3	3	arm	1	1	736	736	0
18	3	3	lighter	0	0	1573	1573	0
18	3	2	bread	1	1	1554	1554	0
18	3	3	owl	0	0	-3000	_	1
18	3	3	kite	0	0	307	307	0
18	3	3	window	1	0	610	610	0
18	3	2	carrot	0	0	668	668	0
18	3	3	bear	1	1	985	985	0
18	3	3	grape	0	0	660	_	1
18	3	2	duck	0	0	874	874	0
18	3	2	pillow	0	0	842	842	0
18	3	2	key	1	0	757	757	0
19	1	2	glove	0	1	778	778	0
19	1	1	ear	1	1	474	474	0
19	1	2	bed	1	0	1430	1430	0
19	1	2	dress	1	1	675	675	0
19	1	1	chair	1	0	1152	1152	0
19	1	2	bat	0	0	1065	1065	0
19	1	1	fox	0	0	1843	1843	0
19	1	2	spider	0	1	1014	1014	0
19	1	1	mouse	0	1	835	835	0
19	1	1	airplane	1	1	687	687	0
19	1	2	pencil	0	1	468	468	0
19	1	2	key	1	0	2278	2278	0
19	1	2	ring	1	1	719	719	0
19	1	1	finger	1	0	820	820	0
19	1	1	frog	0	0	1586	1586	0
19	1	1	box	1	1	1415	1415	0
19	1	1	butterfly	0	0	851	851	0
19	1	1	rabbit	0	1	-3000	_	1
19	1	2	tree	1	1	642	642	0
19	1	1	strawberry	0	0	900	900	0
19	1	2	bread	1	1	1987	1987	0
19	1	1	orange	1	0	813	813	0
19	1	1	sheep	0	1	940	940	0
19	1	2	carrot	0	0	1032	1032	0
19	1	1	clock	1	1	1315	1315	0
19	1	2	egg	1	0	809	809	0
19	1	1	eye	1	0	631	631	0
19	1	2	cheese	1	0	637	637	0
19	1	2	pillow	0	0	1348	1348	0
19	1	2	duck	0	0	1005	1005	0
19	1	2	spoon	0	1	1395	1395	0
19	1	1	banana	0	1	907	907	0
19	2	2	glove	0	1	582	582	0
19	2	1	strawberry	0	0	743	743	0
19	2	2	bed	1	0	794	794	0
19	2	1	sheep	0	1	752	752	0
19	2	1	chair	1	0	560	560	0
19	2	1	eye	1	0	652	652	0
19	2	1	box	1	1	858	858	0
19	2	1	ear	1	1	1166	1166	0
19	2	1	banana	0	1	612	612	0
19	2	1	finger	1	0	699	699	0
19	2	1	orange	1	0	650	650	0
19	2	2	duck	0	0	661	661	0
19	2	1	airplane	1	1	761	761	0
19	2	1	clock	1	1	815	815	0
19	2	2	spider	0	1	1247	1247	0
19	2	2	egg	1	0	655	655	0
19	2	2	bat	0	0	689	689	0
19	2	2	pillow	0	0	835	835	0
19	2	1	fox	0	0	1287	1287	0
19	2	1	butterfly	0	0	685	685	0
19	2	1	frog	0	0	1547	1547	0
19	2	2	key	1	0	829	829	0
19	2	1	rabbit	0	1	-3000	_	1
19	2	1	mouse	0	1	106	_	0	1
19	2	2	bread	1	1	863	863	0
19	2	2	pencil	0	1	497	497	0
19	2	2	dress	1	1	609	609	0
19	2	2	ring	1	1	372	372	0
19	2	2	tree	1	1	658	658	0
19	2	2	spoon	0	1	731	731	0
19	2	2	carrot	0	0	1974	1974	0
19	2	2	cheese	1	0	571	571	0
19	3	1	frog	0	0	502	502	0
19	3	1	airplane	1	1	656	656	0
19	3	1	box	1	1	730	730	0
19	3	2	bat	0	0	1127	_	1
19	3	2	pencil	0	1	400	400	0
19	3	1	strawberry	0	0	913	913	0
19	3	2	spider	0	1	803	803	0
19	3	1	fox	0	0	1478	1478	0
19	3	1	chair	1	0	760	760	0
19	3	1	ear	1	1	692	692	0
19	3	2	key	1	0	695	695	0
19	3	2	carrot	0	0	1517	1517	0
19	3	1	finger	1	0	710	710	0
19	3	1	orange	1	0	532	532	0
19	3	2	duck	0	0	702	702	0
19	3	2	egg	1	0	524	524	0
19	3	2	tree	1	1	654	654	0
19	3	1	banana	0	1	746	746	0
19	3	1	rabbit	0	1	479	479	0
19	3	1	butterfly	0	0	894	894	0
19	3	2	cheese	1	0	539	539	0
19	3	1	sheep	0	1	20	_	0	1
19	3	2	bed	1	0	549	549	0
19	3	2	ring	1	1	638	638	0
19	3	2	spoon	0	1	718	718	0
19	3	2	dress	1	1	613	613	0
19	3	2	glove	0	1	574	574	0
19	3	2	pillow	0	0	858	858	0
19	3	1	eye	1	0	652	652	0
19	3	1	mouse	0	1	664	664	0
19	3	2	bread	1	1	932	932	0
19	3	1	clock	1	1	810	810	0
20	1	3	horse	1	1	786	786	0
20	1	1	eye	1	0	715	715	0
20	1	3	apple	1	0	637	637	0
20	1	1	frog	0	0	1125	1125	0
20	1	1	chair	1	0	1400	1400	0
20	1	1	clock	1	1	828	828	0
20	1	1	airplane	1	1	711	711	0
20	1	3	window	1	0	711	711	0
20	1	1	strawberry	0	0	859	859	0
20	1	1	box	1	1	787	787	0
20	1	1	fox	0	0	1468	1468	0
20	1	3	dog	1	0	1068	1068	0
20	1	3	clown	0	1	901	901	0
20	1	1	ear	1	1	922	922	0
20	1	1	sheep	0	1	1152	1152	0
20	1	3	beetle	0	1	1946	1946	0
20	1	3	ball	1	1	1297	1297	0
20	1	3	cake	0	1	666	666	0
20	1	3	bear	1	1	1721	1721	0
20	1	3	pig	1	0	1931	1931	0
20	1	3	grape	0	0	1682	1682	0
20	1	1	orange	1	0	929	929	0
20	1	1	finger	1	0	1009	1009	0
20	1	1	mouse	0	1	930	930	0
20	1	3	arm	1	1	905	905	0
20	1	3	owl	0	0	2170	_	1
20	1	3	lighter	0	0	709	_	1
20	1	1	banana	0	1	721	721	0
20	1	3	kite	0	0	728	728	0
20	1	3	desk	0	1	737	737	0
20	1	1	butterfly	0	0	1669	1669	0
20	1	1	rabbit	0	1	1210	1210	0
20	2	1	ear	1	1	840	840	0
20	2	3	beetle	0	1	911	911	0
20	2	1	clock	1	1	545	545	0
20	2	3	cake	0	1	592	592	0
20	2	1	frog	0	0	779	779	0
20	2	1	butterfly	0	0	571	571	0
20	2	3	apple	1	0	765	765	0
20	2	1	mouse	0	1	531	531	0
20	2	3	pig	1	0	897	897	0
20	2	3	clown	0	1	697	697	0
20	2	3	desk	0	1	622	622	0
20	2	1	banana	0	1	582	582	0
20	2	1	airplane	1	1	616	616	0
20	2	1	chair	1	0	692	692	0
20	2	1	box	1	1	751	751	0
20	2	1	sheep	0	1	990	990	0
20	2	3	owl	0	0	1824	1824	0
20	2	3	kite	0	0	850	850	0
20	2	1	strawberry	0	0	840	840	0
20	2	3	horse	1	1	746	746	0
20	2	3	dog	1	0	808	808	0
20	2	1	eye	1	0	628	628	0
20	2	1	orange	1	0	566	566	0
20	2	3	window	1	0	521	521	0
20	2	3	grape	0	0	877	877	0
20	2	3	bear	1	1	932	932	0
20	2	1	rabbit	0	1	849	849	0
20	2	1	finger	1	0	708	708	0
20	2	3	lighter	0	0	693	693	0
20	2	3	arm	1	1	739	739	0
20	2	1	fox	0	0	932	932	0
20	2	3	ball	1	1	775	775	0
20	3	3	cake	0	1	591	591	0
20	3	3	pig	1	0	988	988	0
20	3	1	strawberry	0	0	482	482	0
20	3	1	clock	1	1	629	629	0
20	3	1	sheep	0	1	901	901	0
20	3	3	dog	1	0	710	710	0
20	3	3	apple	1	0	595	595	0
20	3	3	desk	0	1	595	595	0
20	3	1	airplane	1	1	602	602	0
20	3	1	rabbit	0	1	380	380	0
20	3	3	kite	0	0	946	946	0
20	3	3	clown	0	1	693	693	0
20	3	1	fox	0	0	749	749	0
20	3	3	lighter	0	0	701	701	0
20	3	3	horse	1	1	638	638	0
20	3	1	eye	1	0	490	490	0
20	3	1	ear	1	1	848	848	0
20	3	1	banana	0	1	606	606	0
20	3	3	grape	0	0	655	655	0
20	3	3	window	1	0	554	554	0
20	3	3	ball	1	1	580	580	0
20	3	1	orange	1	0	643	643	0
20	3	1	chair	1	0	656	656	0
20	3	1	box	1	1	565	565	0
20	3	3	beetle	0	1	1085	1085	0
20	3	3	owl	0	0	722	722	0
20	3	3	arm	1	1	603	603	0
20	3	3	bear	1	1	814	814	0
20	3	1	finger	1	0	758	758	0
20	3	1	mouse	0	1	840	840	0
20	3	1	butterfly	0	0	725	725	0
20	3	1	frog	0	0	944	944	0
21	1	3	pig	1	0	1118	1118	0
21	1	3	ball	1	1	741	741	0
21	1	2	tree	1	1	1526	1526	0
21	1	3	lighter	0	0	877	877	0
21	1	2	cheese	1	0	852	852	0
21	1	2	ring	1	1	1549	1549	0
21	1	3	cake	0	1	1023	1023	0
21	1	3	owl	0	0	-3000	_	1
21	1	3	clown	0	1	1058	1058	0
21	1	2	pencil	0	1	693	693	0
21	1	3	beetle	0	1	-3000	_	1
21	1	3	window	1	0	716	716	0
21	1	3	horse	1	1	754	754	0
21	1	2	key	1	0	1104	1104	0
21	1	2	pillow	0	0	-3000	_	1
21	1	2	spider	0	1	1096	1096	0
21	1	2	egg	1	0	748	748	0
21	1	2	bread	1	1	1867	_	1
21	1	3	kite	0	0	-3000	_	1
21	1	3	grape	0	0	1833	_	1
21	1	2	bat	0	0	1896	1896	0
21	1	2	carrot	0	0	1895	1895	0
21	1	3	dog	1	0	864	864	0
21	1	2	dress	1	1	795	795	0
21	1	2	bed	1	0	891	891	0
21	1	2	glove	0	1	-3000	_	1
21	1	3	bear	1	1	2931	_	1
21	1	2	spoon	0	1	-3000	_	1
21	1	3	apple	1	0	678	678	0
21	1	3	arm	1	1	2720	2720	0
21	1	3	desk	0	1	1356	_	1
21	1	2	duck	0	0	-3000	_	1
21	2	2	bread	1	1	-3000	_	1
21	2	3	arm	1	1	-3000	_	1
21	2	3	window	1	0	635	635	0
21	2	2	bed	1	0	654	654	0
21	2	3	kite	0	0	-3000	_	1
21	2	2	dress	1	1	673	673	0
21	2	3	beetle	0	1	-3000	_	1
21	2	2	pillow	0	0	-3000	_	1
21	2	3	cake	0	1	1215	1215	0
21	2	2	tree	1	1	998	998	0
21	2	2	cheese	1	0	159	_	0	1
21	2	3	apple	1	0	623	623	0
21	2	2	bat	0	0	1081	1081	0
21	2	3	owl	0	0	-3000	_	1
21	2	3	clown	0	1	1	_	0	1
21	2	2	spider	0	1	2172	2172	0
21	2	3	pig	1	0	749	749	0
21	2	3	ball	1	1	1292	1292	0
21	2	2	spoon	0	1	-3000	_	1
21	2	3	dog	1	0	682	682	0
21	2	2	key	1	0	1276	1276	0
21	2	2	carrot	0	0	846	846	0
21	2	3	desk	0	1	862	_	1
21	2	2	ring	1	1	1172	1172	0
21	2	3	lighter	0	0	1005	1005	0
21	2	2	glove	0	1	1462	_	1
21	2	2	duck	0	0	1479	1479	0
21	2	3	grape	0	0	2246	_	1
21	2	2	egg	1	0	642	642	0
21	2	2	pencil	0	1	611	611	0
21	2	3	horse	1	1	893	893	0
21	2	3	bear	1	1	-3000	_	1
21	3	3	beetle	0	1	-3000	_	1
21	3	2	pencil	0	1	534	534	0
21	3	2	spider	0	1	1007	1007	0
21	3	2	bat	0	0	957	957	0
21	3	2	bread	1	1	-3000	_	1
21	3	2	tree	1	1	1040	1040	0
21	3	2	pillow	0	0	-3000	_	1
21	3	2	duck	0	0	945	945	0
21	3	2	carrot	0	0	971	971	0
21	3	3	kite	0	0	-3000	_	1
21	3	2	cheese	1	0	743	743	0
21	3	3	ball	1	1	1341	1341	0
21	3	3	clown	0	1	732	732	0
21	3	3	pig	1	0	761	761	0
21	3	3	dog	1	0	673	673	0
[truncated: 593 more rows]

## Sheet: Spanish (L1 testing phase)
subject	repetition	stimulus list	item	frequency	cognate status	OLD-NEW	RT	RTs above 250 ms without errors	incorrect	voice key error
1	1	3	clown	0	1	0	680	680	0
1	1	1	butterfly	0	0	1	461	461	0
1	1	3	cake	0	1	0	622	_	1
1	1	3	ball	1	1	0	604	604	0
1	1	1	box	1	1	1	600	600	0
1	1	1	fox	0	0	1	891	891	0
1	1	1	clock	1	1	1	443	443	0
1	1	1	rabbit	0	1	1	522	522	0
1	1	1	sheep	0	1	1	739	739	0
1	1	1	banana	0	1	1	746	746	0
1	1	3	arm	1	1	0	997	_	1
1	1	1	mouse	0	1	1	898	898	0
1	1	3	lighter	0	0	0	858	858	0
1	1	3	desk	0	1	0	957	957	0
1	1	3	owl	0	0	0	741	741	0
1	1	3	dog	1	0	0	490	490	0
1	1	1	ear	1	1	1	538	538	0
1	1	3	apple	1	0	0	569	569	0
1	1	1	orange	1	0	1	558	558	0
1	1	3	window	1	0	0	643	643	0
1	1	3	bear	1	1	0	762	762	0
1	1	3	grape	0	0	0	538	538	0
1	1	3	pig	1	0	0	1330	1330	0
1	1	1	finger	1	0	1	531	531	0
1	1	1	strawberry	0	0	1	533	533	0
1	1	3	horse	1	1	0	780	780	0
1	1	3	beetle	0	1	0	1027	_	1
1	1	3	kite	0	0	0	1586	1586	0
1	1	1	eye	1	0	1	553	553	0
1	1	1	airplane	1	1	1	474	474	0
1	1	1	frog	0	0	1	481	481	0
1	1	1	chair	1	0	1	563	563	0
1	2	1	rabbit	0	1	1	618	618	0
1	2	1	eye	1	0	1	413	413	0
1	2	1	chair	1	0	1	403	403	0
1	2	3	bear	1	1	0	582	582	0
1	2	1	mouse	0	1	1	579	579	0
1	2	1	strawberry	0	0	1	581	581	0
1	2	1	airplane	1	1	1	499	499	0
1	2	3	pig	1	0	0	1055	1055	0
1	2	1	orange	1	0	1	637	637	0
1	2	1	sheep	0	1	1	674	674	0
1	2	1	fox	0	0	1	711	711	0
1	2	1	butterfly	0	0	1	565	565	0
1	2	3	desk	0	1	0	898	898	0
1	2	3	grape	0	0	0	565	565	0
1	2	3	clown	0	1	0	660	660	0
1	2	3	ball	1	1	0	528	528	0
1	2	3	owl	0	0	0	539	539	0
1	2	1	frog	0	0	1	414	414	0
1	2	3	kite	0	0	0	616	616	0
1	2	3	window	1	0	0	507	507	0
1	2	1	banana	0	1	1	734	734	0
1	2	3	lighter	0	0	0	650	650	0
1	2	3	horse	1	1	0	560	560	0
1	2	1	clock	1	1	1	514	514	0
1	2	3	arm	1	1	0	622	622	0
1	2	3	cake	0	1	0	454	454	0
1	2	3	beetle	0	1	0	650	_	1
1	2	1	box	1	1	1	589	589	0
1	2	1	ear	1	1	1	570	570	0
1	2	3	dog	1	0	0	478	478	0
1	2	1	finger	1	0	1	486	486	0
1	2	3	apple	1	0	0	449	449	0
1	3	1	chair	1	0	1	351	351	0
1	3	3	beetle	0	1	0	557	_	1
1	3	3	window	1	0	0	442	442	0
1	3	1	ear	1	1	1	519	519	0
1	3	3	clown	0	1	0	496	496	0
1	3	3	arm	1	1	0	489	489	0
1	3	1	butterfly	0	0	1	489	489	0
1	3	1	strawberry	0	0	1	515	515	0
1	3	1	eye	1	0	1	477	477	0
1	3	3	cake	0	1	0	568	568	0
1	3	3	dog	1	0	0	469	469	0
1	3	1	frog	0	0	1	603	603	0
1	3	3	owl	0	0	0	608	608	0
1	3	3	kite	0	0	0	619	619	0
1	3	3	grape	0	0	0	596	596	0
1	3	1	mouse	0	1	1	367	367	0
1	3	3	pig	1	0	0	646	646	0
1	3	3	horse	1	1	0	543	543	0
1	3	1	sheep	0	1	1	593	593	0
1	3	3	apple	1	0	0	500	500	0
1	3	3	lighter	0	0	0	531	531	0
1	3	1	rabbit	0	1	1	573	_	1
1	3	1	orange	1	0	1	793	793	0
1	3	3	desk	0	1	0	716	716	0
1	3	1	box	1	1	1	489	489	0
1	3	1	finger	1	0	1	495	495	0
1	3	3	bear	1	1	0	670	670	0
1	3	1	clock	1	1	1	548	548	0
1	3	3	ball	1	1	0	486	486	0
1	3	1	banana	0	1	1	524	524	0
1	3	1	airplane	1	1	1	511	511	0
1	3	1	fox	0	0	1	614	614	0
2	1	2	spoon	0	1	0	606	606	0
2	1	1	chair	1	0	1	493	_	1
2	1	1	orange	1	0	1	884	884	0
2	1	1	butterfly	0	0	1	533	_	1
2	1	1	banana	0	1	1	838	838	0
2	1	2	dress	1	1	0	922	922	0
2	1	1	sheep	0	1	1	1965	1965	0
2	1	1	airplane	1	1	1	553	553	0
2	1	1	strawberry	0	0	1	718	718	0
2	1	2	pencil	0	1	0	550	550	0
2	1	1	frog	0	0	1	517	517	0
2	1	2	spider	0	1	0	1387	1387	0
2	1	2	cheese	1	0	0	614	614	0
2	1	2	bread	1	1	0	1004	1004	0
2	1	2	pillow	0	0	0	2012	2012	0
2	1	2	bed	1	0	0	607	_	1
2	1	2	carrot	0	0	0	1582	1582	0
2	1	1	box	1	1	1	1114	1114	0
2	1	2	glove	0	1	0	930	930	0
2	1	1	fox	0	0	1	846	846	0
2	1	1	clock	1	1	1	822	822	0
2	1	1	finger	1	0	1	750	750	0
2	1	1	ear	1	1	1	623	623	0
2	1	2	bat	0	0	0	1310	1310	0
2	1	2	tree	1	1	0	713	713	0
2	1	1	eye	1	0	1	526	526	0
2	1	2	duck	0	0	0	719	719	0
2	1	2	ring	1	1	0	745	745	0
2	1	2	egg	1	0	0	694	694	0
2	1	1	rabbit	0	1	1	701	701	0
2	1	2	key	1	0	0	701	701	0
2	1	1	mouse	0	1	1	730	730	0
2	2	1	clock	1	1	1	461	461	0
2	2	1	chair	1	0	1	1173	1173	0
2	2	2	bread	1	1	0	703	703	0
2	2	1	eye	1	0	1	677	677	0
2	2	1	ear	1	1	1	546	546	0
2	2	2	spider	0	1	0	588	588	0
2	2	1	sheep	0	1	1	644	_	1
2	2	1	fox	0	0	1	570	570	0
2	2	2	ring	1	1	0	524	524	0
2	2	2	bat	0	0	0	706	706	0
2	2	2	cheese	1	0	0	497	497	0
2	2	2	bed	1	0	0	625	625	0
2	2	2	dress	1	1	0	622	622	0
2	2	1	finger	1	0	1	629	629	0
2	2	2	glove	0	1	0	603	603	0
2	2	1	butterfly	0	0	1	619	619	0
2	2	2	carrot	0	0	0	744	744	0
2	2	1	rabbit	0	1	1	577	577	0
2	2	2	key	1	0	0	617	617	0
2	2	1	box	1	1	1	722	722	0
2	2	2	pencil	0	1	0	558	558	0
2	2	1	mouse	0	1	1	674	674	0
2	2	1	frog	0	0	1	704	704	0
2	2	1	banana	0	1	1	771	771	0
2	2	1	airplane	1	1	1	662	662	0
2	2	2	egg	1	0	0	681	681	0
2	2	1	orange	1	0	1	934	934	0
2	2	2	tree	1	1	0	685	685	0
2	2	2	spoon	0	1	0	514	514	0
2	2	1	strawberry	0	0	1	510	510	0
2	2	2	pillow	0	0	0	856	_	1
2	2	2	duck	0	0	0	583	583	0
2	3	1	fox	0	0	1	638	638	0
2	3	2	tree	1	1	0	514	514	0
2	3	1	orange	1	0	1	873	873	0
2	3	1	butterfly	0	0	1	603	603	0
2	3	2	key	1	0	0	526	526	0
2	3	2	pencil	0	1	0	521	521	0
2	3	1	box	1	1	1	617	617	0
2	3	2	ring	1	1	0	635	635	0
2	3	2	spider	0	1	0	498	498	0
2	3	2	carrot	0	0	0	811	811	0
2	3	1	sheep	0	1	1	642	642	0
2	3	1	eye	1	0	1	752	752	0
2	3	2	egg	1	0	0	591	591	0
2	3	1	airplane	1	1	1	539	539	0
2	3	2	glove	0	1	0	669	669	0
2	3	1	banana	0	1	1	991	991	0
2	3	1	ear	1	1	1	636	636	0
2	3	2	bat	0	0	0	581	581	0
2	3	2	bread	1	1	0	499	499	0
2	3	2	bed	1	0	0	751	751	0
2	3	1	clock	1	1	1	650	650	0
2	3	1	finger	1	0	1	635	635	0
2	3	1	strawberry	0	0	1	879	879	0
2	3	2	spoon	0	1	0	597	597	0
2	3	2	dress	1	1	0	706	706	0
2	3	2	pillow	0	0	0	370	_	1
2	3	1	frog	0	0	1	405	405	0
2	3	1	chair	1	0	1	912	912	0
2	3	1	rabbit	0	1	1	510	510	0
2	3	2	cheese	1	0	0	437	437	0
2	3	1	mouse	0	1	1	466	466	0
2	3	2	duck	0	0	0	422	422	0
3	1	1	strawberry	0	0	0	829	829	0
3	1	2	pillow	0	0	1	562	562	0
3	1	2	pencil	0	1	1	515	515	0
3	1	1	mouse	0	1	0	645	_	1
3	1	1	sheep	0	1	0	474	_	1
3	1	1	chair	1	0	0	503	503	0
3	1	1	box	1	1	0	638	638	0
3	1	2	ring	1	1	1	485	485	0
3	1	1	ear	1	1	0	574	574	0
3	1	2	egg	1	0	1	368	368	0
3	1	2	spoon	0	1	1	460	460	0
3	1	1	clock	1	1	0	591	591	0
3	1	1	frog	0	0	0	679	679	0
3	1	2	dress	1	1	1	544	544	0
3	1	2	bread	1	1	1	762	762	0
3	1	2	tree	1	1	1	535	535	0
3	1	1	banana	0	1	0	545	545	0
3	1	2	bat	0	0	1	566	566	0
3	1	2	carrot	0	0	1	859	859	0
3	1	1	airplane	1	1	0	356	356	0
3	1	1	rabbit	0	1	0	501	501	0
3	1	2	key	1	0	1	511	511	0
3	1	1	finger	1	0	0	514	514	0
3	1	2	duck	0	0	1	637	637	0
3	1	2	glove	0	1	1	583	583	0
3	1	1	orange	1	0	0	551	551	0
3	1	1	butterfly	0	0	0	627	627	0
3	1	1	fox	0	0	0	870	870	0
3	1	2	cheese	1	0	1	619	619	0
3	1	1	eye	1	0	0	502	502	0
3	1	2	spider	0	1	1	524	524	0
3	1	2	bed	1	0	1	584	584	0
3	2	1	chair	1	0	0	504	504	0
3	2	2	spider	0	1	1	466	466	0
3	2	1	sheep	0	1	0	639	_	1
3	2	2	carrot	0	0	1	439	439	0
3	2	1	fox	0	0	0	696	696	0
3	2	1	strawberry	0	0	0	579	579	0
3	2	1	eye	1	0	0	577	577	0
3	2	2	tree	1	1	1	369	369	0
3	2	1	orange	1	0	0	556	556	0
3	2	2	bed	1	0	1	504	504	0
3	2	1	box	1	1	0	593	593	0
3	2	1	butterfly	0	0	0	580	580	0
3	2	2	cheese	1	0	1	548	548	0
3	2	2	key	1	0	1	420	420	0
3	2	1	airplane	1	1	0	432	432	0
3	2	2	glove	0	1	1	209	_	0
3	2	1	rabbit	0	1	0	498	498	0
3	2	1	banana	0	1	0	547	547	0
3	2	2	ring	1	1	1	521	521	0
3	2	2	bread	1	1	1	772	772	0
3	2	1	frog	0	0	0	449	449	0
3	2	2	pillow	0	0	1	389	389	0
3	2	2	spoon	0	1	1	525	525	0
3	2	1	ear	1	1	0	532	532	0
3	2	2	egg	1	0	1	437	437	0
3	2	2	dress	1	1	1	518	518	0
3	2	1	clock	1	1	0	255	255	0
3	2	2	pencil	0	1	1	526	526	0
3	2	1	finger	1	0	0	687	687	0
3	2	2	bat	0	0	1	303	303	0
3	2	2	duck	0	0	1	576	576	0
3	2	1	mouse	0	1	0	563	563	0
3	3	2	dress	1	1	1	617	617	0
3	3	2	bread	1	1	1	581	581	0
3	3	2	spoon	0	1	1	524	524	0
3	3	2	bat	0	0	1	561	561	0
3	3	2	ring	1	1	1	428	428	0
3	3	1	clock	1	1	0	487	487	0
3	3	1	strawberry	0	0	0	541	541	0
3	3	1	mouse	0	1	0	696	696	0
3	3	2	pillow	0	0	1	536	_	1
3	3	1	banana	0	1	0	512	512	0
3	3	1	box	1	1	0	415	415	0
3	3	1	ear	1	1	0	131	_	0
3	3	1	fox	0	0	0	76	_	0
3	3	2	duck	0	0	1	574	574	0
3	3	1	frog	0	0	0	614	614	0
3	3	2	pencil	0	1	1	546	546	0
3	3	1	eye	1	0	0	321	321	0
3	3	1	butterfly	0	0	0	552	552	0
3	3	1	chair	1	0	0	462	462	0
3	3	2	tree	1	1	1	621	621	0
3	3	2	key	1	0	1	601	601	0
3	3	2	glove	0	1	1	387	387	0
3	3	1	finger	1	0	0	378	378	0
3	3	2	carrot	0	0	1	635	635	0
3	3	2	egg	1	0	1	557	557	0
3	3	1	orange	1	0	0	717	717	0
3	3	2	bed	1	0	1	464	464	0
3	3	2	cheese	1	0	1	546	546	0
3	3	1	airplane	1	1	0	500	500	0
3	3	1	rabbit	0	1	0	592	592	0
3	3	2	spider	0	1	1	615	615	0
3	3	1	sheep	0	1	0	295	_	1
4	1	3	clown	0	1	0	754	754	0
4	1	2	ring	1	1	1	759	759	0
4	1	3	window	1	0	0	759	759	0
4	1	2	cheese	1	0	1	604	604	0
4	1	2	bread	1	1	1	529	529	0
4	1	2	bed	1	0	1	617	617	0
4	1	2	key	1	0	1	797	797	0
4	1	3	bear	1	1	0	743	743	0
4	1	3	grape	0	0	0	427	427	0
4	1	3	arm	1	1	0	764	764	0
4	1	3	lighter	0	0	0	1168	1168	0
4	1	2	duck	0	0	1	797	797	0
4	1	3	owl	0	0	0	1294	1294	0
4	1	2	spoon	0	1	1	895	895	0
4	1	2	tree	1	1	1	983	983	0
4	1	3	apple	1	0	0	845	845	0
4	1	3	dog	1	0	0	686	686	0
4	1	3	desk	0	1	0	1283	_	1
4	1	3	pig	1	0	0	1076	1076	0
4	1	2	egg	1	0	1	1574	_	1
4	1	2	pillow	0	0	1	774	774	0
4	1	2	spider	0	1	1	1096	1096	0
4	1	2	carrot	0	0	1	742	742	0
4	1	3	horse	1	1	0	731	731	0
4	1	3	cake	0	1	0	925	_	1
4	1	3	kite	0	0	0	864	864	0
4	1	3	ball	1	1	0	1225	1225	0
4	1	3	beetle	0	1	0	1321	_	1
4	1	2	glove	0	1	1	980	980	0
4	1	2	pencil	0	1	1	852	852	0
4	1	2	dress	1	1	1	807	807	0
4	1	2	bat	0	0	1	640	640	0
4	2	2	carrot	0	0	1	368	_	0	1
4	2	3	cake	0	1	0	747	_	1
4	2	3	ball	1	1	0	660	660	0
4	2	2	ring	1	1	1	566	566	0
4	2	3	grape	0	0	0	760	760	0
4	2	2	duck	0	0	1	922	922	0
4	2	2	pillow	0	0	1	561	561	0
4	2	3	lighter	0	0	0	658	658	0
4	2	3	kite	0	0	0	582	582	0
4	2	2	spoon	0	1	1	648	648	0
4	2	2	key	1	0	1	791	791	0
4	2	3	beetle	0	1	0	563	_	1
4	2	2	cheese	1	0	1	663	663	0
4	2	2	tree	1	1	1	718	718	0
4	2	3	bear	1	1	0	590	590	0
4	2	2	spider	0	1	1	1200	1200	0
4	2	3	clown	0	1	0	856	856	0
4	2	2	bat	0	0	1	1069	1069	0
4	2	2	pencil	0	1	1	691	691	0
4	2	3	dog	1	0	0	665	665	0
4	2	3	owl	0	0	0	637	637	0
4	2	3	window	1	0	0	616	616	0
4	2	3	horse	1	1	0	666	666	0
4	2	2	bread	1	1	1	693	693	0
4	2	3	pig	1	0	0	446	_	0	1
4	2	2	dress	1	1	1	714	714	0
4	2	3	apple	1	0	0	568	568	0
4	2	2	bed	1	0	1	662	662	0
4	2	3	arm	1	1	0	698	698	0
4	2	2	egg	1	0	1	651	651	0
4	2	2	glove	0	1	1	439	_	1
4	2	3	desk	0	1	0	676	676	0
4	3	2	duck	0	0	1	910	910	0
4	3	2	glove	0	1	1	683	683	0
4	3	2	bread	1	1	1	569	569	0
4	3	2	bat	0	0	1	610	610	0
4	3	2	ring	1	1	1	1234	1234	0
4	3	3	lighter	0	0	0	646	646	0
4	3	3	kite	0	0	0	748	748	0
4	3	2	bed	1	0	1	653	653	0
4	3	3	cake	0	1	0	817	_	1
4	3	2	cheese	1	0	1	537	537	0
4	3	3	ball	1	1	0	707	707	0
4	3	2	pencil	0	1	1	571	571	0
4	3	3	pig	1	0	0	626	626	0
4	3	2	key	1	0	1	724	724	0
4	3	3	clown	0	1	0	665	665	0
4	3	3	window	1	0	0	572	572	0
4	3	3	desk	0	1	0	826	826	0
4	3	2	tree	1	1	1	784	784	0
4	3	3	bear	1	1	0	837	837	0
4	3	3	horse	1	1	0	502	502	0
4	3	2	spider	0	1	1	632	632	0
4	3	3	dog	1	0	0	615	615	0
4	3	3	owl	0	0	0	689	689	0
4	3	3	arm	1	1	0	511	_	1
4	3	2	carrot	0	0	1	1660	_	1
4	3	3	apple	1	0	0	688	688	0
4	3	2	dress	1	1	1	917	917	0
4	3	2	pillow	0	0	1	580	580	0
4	3	2	egg	1	0	1	379	379	0
4	3	3	beetle	0	1	0	1151	_	1
4	3	2	spoon	0	1	1	825	825	0
4	3	3	grape	0	0	0	840	840	0
5	1	3	pig	1	0	1	1048	1048	0
5	1	2	bread	1	1	0	1108	1108	0
5	1	2	cheese	1	0	0	511	511	0
5	1	2	spoon	0	1	0	673	673	0
5	1	3	clown	0	1	1	548	548	0
5	1	3	cake	0	1	1	1046	_	1
5	1	2	pencil	0	1	0	650	650	0
5	1	2	bed	1	0	0	729	729	0
5	1	3	owl	0	0	1	620	620	0
5	1	3	kite	0	0	1	465	465	0
5	1	3	dog	1	0	1	653	653	0
5	1	3	lighter	0	0	1	809	809	0
5	1	3	apple	1	0	1	614	614	0
5	1	3	arm	1	1	1	797	797	0
5	1	3	horse	1	1	1	705	705	0
5	1	3	beetle	0	1	1	1162	_	1
5	1	2	pillow	0	0	0	1308	1308	0
5	1	2	carrot	0	0	0	767	767	0
5	1	3	desk	0	1	1	953	_	1
5	1	2	ring	1	1	0	771	771	0
5	1	2	glove	0	1	0	1017	1017	0
5	1	2	egg	1	0	0	672	672	0
5	1	2	bat	0	0	0	1059	1059	0
5	1	2	spider	0	1	0	965	965	0
5	1	2	dress	1	1	0	919	919	0
5	1	3	window	1	0	1	681	681	0
5	1	3	ball	1	1	1	897	897	0
5	1	2	key	1	0	0	672	672	0
5	1	2	duck	0	0	0	839	839	0
5	1	3	bear	1	1	1	747	747	0
5	1	3	grape	0	0	1	1444	1444	0
5	1	2	tree	1	1	0	717	717	0
5	2	2	bed	1	0	0	593	593	0
5	2	3	beetle	0	1	1	784	784	0
5	2	3	kite	0	0	1	626	626	0
5	2	2	ring	1	1	0	604	604	0
5	2	3	pig	1	0	1	815	815	0
5	2	2	glove	0	1	0	546	546	0
5	2	2	key	1	0	0	645	645	0
5	2	2	pillow	0	0	0	941	941	0
5	2	2	tree	1	1	0	637	637	0
5	2	2	egg	1	0	0	566	566	0
5	2	3	bear	1	1	1	837	837	0
5	2	2	bat	0	0	0	641	641	0
5	2	3	ball	1	1	1	627	627	0
5	2	2	pencil	0	1	0	667	667	0
5	2	3	owl	0	0	1	849	849	0
5	2	3	clown	0	1	1	546	546	0
5	2	2	dress	1	1	0	662	662	0
5	2	2	spider	0	1	0	835	835	0
5	2	3	dog	1	0	1	684	684	0
5	2	3	horse	1	1	1	940	940	0
5	2	2	carrot	0	0	0	930	930	0
5	2	3	desk	0	1	1	838	_	1
5	2	2	bread	1	1	0	633	633	0
5	2	3	lighter	0	0	1	758	758	0
5	2	3	window	1	0	1	733	733	0
5	2	2	duck	0	0	0	780	780	0
5	2	3	cake	0	1	1	834	834	0
5	2	3	arm	1	1	1	474	474	0
5	2	2	spoon	0	1	0	740	740	0
5	2	2	cheese	1	0	0	664	664	0
5	2	3	grape	0	0	1	991	991	0
5	2	3	apple	1	0	1	564	564	0
5	3	3	dog	1	0	1	600	600	0
5	3	3	grape	0	0	1	573	573	0
5	3	3	beetle	0	1	1	705	705	0
5	3	3	owl	0	0	1	351	351	0
5	3	2	spider	0	1	0	918	918	0
5	3	3	bear	1	1	1	644	644	0
5	3	2	pencil	0	1	0	446	446	0
5	3	3	pig	1	0	1	872	872	0
5	3	3	window	1	0	1	691	691	0
5	3	2	spoon	0	1	0	496	496	0
5	3	2	bat	0	0	0	1448	1448	0
5	3	2	pillow	0	0	0	558	558	0
5	3	2	cheese	1	0	0	729	729	0
5	3	3	arm	1	1	1	695	695	0
5	3	2	duck	0	0	0	728	728	0
5	3	2	tree	1	1	0	549	549	0
5	3	2	glove	0	1	0	635	635	0
5	3	3	kite	0	0	1	612	612	0
5	3	2	egg	1	0	0	560	560	0
5	3	3	cake	0	1	1	1120	_	1
5	3	2	bed	1	0	0	627	627	0
5	3	2	dress	1	1	0	732	732	0
5	3	3	clown	0	1	1	656	656	0
5	3	3	apple	1	0	1	611	611	0
5	3	2	carrot	0	0	0	824	824	0
5	3	2	ring	1	1	0	552	552	0
5	3	3	horse	1	1	1	861	861	0
5	3	3	ball	1	1	1	573	573	0
5	3	3	lighter	0	0	1	668	668	0
5	3	2	key	1	0	0	601	601	0
5	3	3	desk	0	1	1	970	_	1
5	3	2	bread	1	1	0	531	_	0	1
6	1	3	grape	0	0	1	499	499	0
6	1	1	fox	0	0	0	1005	1005	0
6	1	3	desk	0	1	1	897	897	0
6	1	3	horse	1	1	1	481	481	0
6	1	1	frog	0	0	0	578	578	0
6	1	3	pig	1	0	1	549	_	1
6	1	1	finger	1	0	0	650	650	0
6	1	1	box	1	1	0	1458	1458	0
6	1	1	orange	1	0	0	917	917	0
6	1	1	clock	1	1	0	531	531	0
6	1	3	dog	1	0	1	538	538	0
6	1	3	window	1	0	1	675	675	0
6	1	3	arm	1	1	1	642	642	0
6	1	3	owl	0	0	1	573	573	0
6	1	1	strawberry	0	0	0	724	724	0
6	1	3	clown	0	1	1	509	509	0
6	1	1	banana	0	1	0	562	562	0
6	1	3	kite	0	0	1	520	520	0
6	1	1	airplane	1	1	0	571	571	0
6	1	3	lighter	0	0	1	642	642	0
6	1	1	ear	1	1	0	560	560	0
6	1	3	ball	1	1	1	529	529	0
6	1	1	chair	1	0	0	569	569	0
6	1	1	rabbit	0	1	0	652	652	0
6	1	3	apple	1	0	1	596	596	0
6	1	1	eye	1	0	0	541	541	0
6	1	3	cake	0	1	1	567	567	0
6	1	3	bear	1	1	1	770	770	0
6	1	1	sheep	0	1	0	1081	_	1
6	1	3	beetle	0	1	1	1009	1009	0
6	1	1	mouse	0	1	0	748	748	0
6	1	1	butterfly	0	0	0	672	672	0
6	2	1	box	1	1	0	1081	1081	0
6	2	3	beetle	0	1	1	668	668	0
6	2	1	butterfly	0	0	0	524	524	0
6	2	1	ear	1	1	0	524	524	0
6	2	1	mouse	0	1	0	579	579	0
6	2	1	rabbit	0	1	0	433	433	0
6	2	3	kite	0	0	1	514	514	0
6	2	3	owl	0	0	1	510	510	0
6	2	3	window	1	0	1	515	515	0
6	2	3	desk	0	1	1	700	700	0
6	2	1	orange	1	0	0	991	991	0
6	2	1	sheep	0	1	0	607	_	1
6	2	3	dog	1	0	1	533	533	0
6	2	1	clock	1	1	0	563	563	0
6	2	1	banana	0	1	0	477	477	0
6	2	3	grape	0	0	1	862	862	0
6	2	1	frog	0	0	0	620	620	0
6	2	3	bear	1	1	1	559	559	0
6	2	3	arm	1	1	1	625	625	0
6	2	1	eye	1	0	0	489	489	0
6	2	3	clown	0	1	1	532	532	0
6	2	1	airplane	1	1	0	534	534	0
6	2	3	cake	0	1	1	436	436	0
6	2	3	pig	1	0	1	887	887	0
6	2	3	apple	1	0	1	615	615	0
6	2	3	lighter	0	0	1	568	568	0
6	2	1	fox	0	0	0	1111	1111	0
6	2	3	ball	1	1	1	519	519	0
6	2	1	chair	1	0	0	499	499	0
6	2	1	finger	1	0	0	514	514	0
6	2	1	strawberry	0	0	0	605	605	0
6	2	3	horse	1	1	1	691	691	0
6	3	1	banana	0	1	0	523	523	0
6	3	3	desk	0	1	1	658	658	0
6	3	1	butterfly	0	0	0	540	540	0
6	3	3	window	1	0	1	628	628	0
6	3	1	mouse	0	1	0	580	580	0
6	3	1	sheep	0	1	0	922	922	0
6	3	3	horse	1	1	1	433	433	0
6	3	1	frog	0	0	0	565	565	0
6	3	1	chair	1	0	0	351	351	0
6	3	1	rabbit	0	1	0	735	735	0
6	3	3	bear	1	1	1	600	600	0
6	3	1	strawberry	0	0	0	547	547	0
6	3	3	dog	1	0	1	564	564	0
6	3	3	arm	1	1	1	524	524	0
6	3	1	fox	0	0	0	636	636	0
6	3	3	kite	0	0	1	514	514	0
6	3	3	pig	1	0	1	690	690	0
6	3	3	owl	0	0	1	604	604	0
6	3	1	finger	1	0	0	546	546	0
6	3	3	lighter	0	0	1	571	571	0
6	3	1	eye	1	0	0	495	495	0
6	3	3	grape	0	0	1	706	706	0
6	3	1	airplane	1	1	0	530	530	0
6	3	1	box	1	1	0	522	522	0
6	3	3	clown	0	1	1	629	629	0
6	3	3	beetle	0	1	1	633	633	0
6	3	1	clock	1	1	0	603	603	0
6	3	1	orange	1	0	0	704	704	0
6	3	1	ear	1	1	0	548	548	0
6	3	3	ball	1	1	1	460	460	0
6	3	3	cake	0	1	1	478	478	0
6	3	3	apple	1	0	1	569	569	0
7	1	3	clown	0	1	0	1095	1095	0
7	1	1	butterfly	0	0	1	586	586	0
7	1	3	cake	0	1	0	1440	_	1
7	1	3	ball	1	1	0	629	629	0
7	1	1	box	1	1	1	948	948	0
7	1	1	fox	0	0	1	1070	1070	0
7	1	1	clock	1	1	1	639	639	0
7	1	1	rabbit	0	1	1	847	847	0
7	1	1	sheep	0	1	1	950	950	0
7	1	1	banana	0	1	1	1639	1639	0
7	1	3	arm	1	1	0	682	682	0
7	1	1	mouse	0	1	1	1866	1866	0
7	1	3	lighter	0	0	0	1215	1215	0
7	1	3	desk	0	1	0	1103	_	1
7	1	3	owl	0	0	0	825	825	0
7	1	3	dog	1	0	0	929	929	0
7	1	1	ear	1	1	1	614	614	0
7	1	3	apple	1	0	0	825	825	0
7	1	1	orange	1	0	1	818	818	0
7	1	3	window	1	0	0	1047	1047	0
7	1	3	bear	1	1	0	892	892	0
7	1	3	grape	0	0	0	693	693	0
7	1	3	pig	1	0	0	742	742	0
7	1	1	finger	1	0	1	657	657	0
7	1	1	strawberry	0	0	1	1789	1789	0
7	1	3	horse	1	1	0	569	569	0
7	1	3	beetle	0	1	0	1837	1837	0
7	1	3	kite	0	0	0	655	655	0
7	1	1	eye	1	0	1	619	619	0
7	1	1	airplane	1	1	1	1408	1408	0
7	1	1	frog	0	0	1	870	870	0
7	1	1	chair	1	0	1	1204	1204	0
7	2	1	rabbit	0	1	1	676	676	0
7	2	1	eye	1	0	1	546	546	0
7	2	1	chair	1	0	1	543	543	0
7	2	3	bear	1	1	0	608	608	0
7	2	1	mouse	0	1	1	698	_	1
7	2	1	strawberry	0	0	1	682	682	0
7	2	1	airplane	1	1	1	811	811	0
7	2	3	pig	1	0	0	925	925	0
7	2	1	orange	1	0	1	661	661	0
7	2	1	sheep	0	1	1	805	805	0
7	2	1	fox	0	0	1	715	715	0
7	2	1	butterfly	0	0	1	549	549	0
7	2	3	desk	0	1	0	653	_	1
7	2	3	grape	0	0	0	215	_	0
7	2	3	clown	0	1	0	673	673	0
7	2	3	ball	1	1	0	636	636	0
7	2	3	owl	0	0	0	639	639	0
7	2	1	frog	0	0	1	936	936	0
7	2	3	kite	0	0	0	664	664	0
7	2	3	window	1	0	0	1219	1219	0
7	2	1	banana	0	1	1	824	824	0
7	2	3	lighter	0	0	0	1016	1016	0
7	2	3	horse	1	1	0	487	487	0
7	2	1	clock	1	1	1	553	553	0
7	2	3	arm	1	1	0	626	626	0
7	2	3	cake	0	1	0	1011	_	1
7	2	3	beetle	0	1	0	1350	1350	0
7	2	1	box	1	1	1	815	815	0
7	2	1	ear	1	1	1	672	672	0
7	2	3	dog	1	0	0	808	808	0
7	2	1	finger	1	0	1	619	619	0
7	2	3	apple	1	0	0	660	660	0
7	3	1	chair	1	0	1	692	692	0
7	3	3	beetle	0	1	0	658	658	0
7	3	3	window	1	0	0	788	788	0
7	3	1	ear	1	1	1	530	530	0
7	3	3	clown	0	1	0	619	619	0
7	3	3	arm	1	1	0	617	617	0
7	3	1	butterfly	0	0	1	571	571	0
7	3	1	strawberry	0	0	1	586	586	0
7	3	1	eye	1	0	1	532	532	0
7	3	3	cake	0	1	0	1090	_	1
7	3	3	dog	1	0	0	562	562	0
7	3	1	frog	0	0	1	988	988	0
7	3	3	owl	0	0	0	863	863	0
7	3	3	kite	0	0	0	494	494	0
7	3	3	grape	0	0	0	942	942	0
7	3	1	mouse	0	1	1	619	619	0
7	3	3	pig	1	0	0	761	761	0
7	3	3	horse	1	1	0	644	644	0
7	3	1	sheep	0	1	1	658	658	0
7	3	3	apple	1	0	0	535	535	0
7	3	3	lighter	0	0	0	775	775	0
7	3	1	rabbit	0	1	1	910	910	0
7	3	1	orange	1	0	1	967	967	0
7	3	3	desk	0	1	0	590	_	1
7	3	1	box	1	1	1	895	895	0
7	3	1	finger	1	0	1	663	663	0
7	3	3	bear	1	1	0	594	594	0
7	3	1	clock	1	1	1	719	719	0
7	3	3	ball	1	1	0	519	519	0
7	3	1	banana	0	1	1	949	949	0
7	3	1	airplane	1	1	1	1290	1290	0
7	3	1	fox	0	0	1	1027	1027	0
8	1	2	spoon	0	1	0	687	687	0
8	1	1	chair	1	0	1	990	990	0
8	1	1	orange	1	0	1	726	726	0
8	1	1	butterfly	0	0	1	467	467	0
8	1	1	banana	0	1	1	1066	1066	0
8	1	2	dress	1	1	0	100	_	0	1
8	1	1	sheep	0	1	1	928	928	0
8	1	1	airplane	1	1	1	1836	1836	0
8	1	1	strawberry	0	0	1	1300	1300	0
8	1	2	pencil	0	1	0	799	799	0
8	1	1	frog	0	0	1	395	395	0
8	1	2	spider	0	1	0	948	948	0
8	1	2	cheese	1	0	0	706	706	0
8	1	2	bread	1	1	0	765	765	0
8	1	2	pillow	0	0	0	798	798	0
8	1	2	bed	1	0	0	1006	1006	0
8	1	2	carrot	0	0	0	832	832	0
8	1	1	box	1	1	1	787	787	0
8	1	2	glove	0	1	0	794	794	0
8	1	1	fox	0	0	1	842	842	0
8	1	1	clock	1	1	1	1019	1019	0
8	1	1	finger	1	0	1	737	737	0
8	1	1	ear	1	1	1	419	419	0
8	1	2	bat	0	0	0	1006	1006	0
8	1	2	tree	1	1	0	801	801	0
8	1	1	eye	1	0	1	569	569	0
8	1	2	duck	0	0	0	634	634	0
8	1	2	ring	1	1	0	910	910	0
8	1	2	egg	1	0	0	765	765	0
8	1	1	rabbit	0	1	1	1060	1060	0
8	1	2	key	1	0	0	751	751	0
8	1	1	mouse	0	1	1	766	766	0
8	2	1	clock	1	1	1	1041	1041	0
8	2	1	chair	1	0	1	514	_	1
8	2	2	bread	1	1	0	708	708	0
8	2	1	eye	1	0	1	615	615	0
8	2	1	ear	1	1	1	560	560	0
8	2	2	spider	0	1	0	346	346	0
8	2	1	sheep	0	1	1	511	511	0
8	2	1	fox	0	0	1	674	674	0
8	2	2	ring	1	1	0	425	425	0
8	2	2	bat	0	0	0	768	768	0
8	2	2	cheese	1	0	0	642	642	0
8	2	2	bed	1	0	0	657	657	0
8	2	2	dress	1	1	0	407	407	0
8	2	1	finger	1	0	1	651	651	0
8	2	2	glove	0	1	0	420	420	0
8	2	1	butterfly	0	0	1	828	828	0
8	2	2	carrot	0	0	0	368	368	0
8	2	1	rabbit	0	1	1	423	423	0
8	2	2	key	1	0	0	659	659	0
8	2	1	box	1	1	1	441	441	0
8	2	2	pencil	0	1	0	288	288	0
8	2	1	mouse	0	1	1	306	306	0
8	2	1	frog	0	0	1	231	_	0
8	2	1	banana	0	1	1	748	748	0
8	2	1	airplane	1	1	1	1035	1035	0
8	2	2	egg	1	0	0	704	704	0
8	2	1	orange	1	0	1	797	797	0
8	2	2	tree	1	1	0	751	751	0
8	2	2	spoon	0	1	0	797	797	0
8	2	1	strawberry	0	0	1	408	_	0	1
8	2	2	pillow	0	0	0	419	419	0
8	2	2	duck	0	0	0	681	681	0
8	3	1	fox	0	0	1	746	746	0
8	3	2	tree	1	1	0	441	441	0
8	3	1	orange	1	0	1	702	702	0
8	3	1	butterfly	0	0	1	477	477	0
8	3	2	key	1	0	0	639	639	0
8	3	2	pencil	0	1	0	664	_	1
8	3	1	box	1	1	1	720	720	0
8	3	2	ring	1	1	0	659	659	0
8	3	2	spider	0	1	0	618	618	0
8	3	2	carrot	0	0	0	705	705	0
8	3	1	sheep	0	1	1	875	875	0
8	3	1	eye	1	0	1	691	691	0
8	3	2	egg	1	0	0	716	716	0
8	3	1	airplane	1	1	1	892	892	0
8	3	2	glove	0	1	0	492	492	0
8	3	1	banana	0	1	1	700	_	1
8	3	1	ear	1	1	1	664	664	0
8	3	2	bat	0	0	0	893	893	0
8	3	2	bread	1	1	0	704	704	0
8	3	2	bed	1	0	0	760	760	0
8	3	1	clock	1	1	1	782	782	0
8	3	1	finger	1	0	1	722	722	0
8	3	1	strawberry	0	0	1	652	652	0
8	3	2	spoon	0	1	0	796	796	0
8	3	2	dress	1	1	0	763	763	0
8	3	2	pillow	0	0	0	798	798	0
8	3	1	frog	0	0	1	654	654	0
8	3	1	chair	1	0	1	826	826	0
8	3	1	rabbit	0	1	1	1367	1367	0
8	3	2	cheese	1	0	0	470	470	0
8	3	1	mouse	0	1	1	795	_	1
8	3	2	duck	0	0	0	704	704	0
9	1	1	strawberry	0	0	0	778	778	0
9	1	2	pillow	0	0	1	593	593	0
9	1	2	pencil	0	1	1	916	916	0
9	1	1	mouse	0	1	0	766	766	0
9	1	1	sheep	0	1	0	887	887	0
9	1	1	chair	1	0	0	601	601	0
9	1	1	box	1	1	0	776	776	0
9	1	2	ring	1	1	1	729	729	0
9	1	1	ear	1	1	0	611	611	0
9	1	2	egg	1	0	1	702	702	0
9	1	2	spoon	0	1	1	1051	1051	0
9	1	1	clock	1	1	0	757	757	0
9	1	1	frog	0	0	0	795	_	1
9	1	2	dress	1	1	1	1112	1112	0
9	1	2	bread	1	1	1	963	963	0
9	1	2	tree	1	1	1	600	600	0
9	1	1	banana	0	1	0	628	628	0
9	1	2	bat	0	0	1	578	578	0
9	1	2	carrot	0	0	1	702	702	0
9	1	1	airplane	1	1	0	658	658	0
9	1	1	rabbit	0	1	0	608	608	0
9	1	2	key	1	0	1	779	779	0
9	1	1	finger	1	0	0	826	826	0
9	1	2	duck	0	0	1	797	797	0
9	1	2	glove	0	1	1	893	893	0
9	1	1	orange	1	0	0	2554	2554	0
9	1	1	butterfly	0	0	0	-3000	_	0
9	1	1	fox	0	0	0	2175	_	1
9	1	2	cheese	1	0	1	899	899	0
9	1	1	eye	1	0	0	698	698	0
9	1	2	spider	0	1	1	690	690	0
9	1	2	bed	1	0	1	675	675	0
9	2	1	chair	1	0	0	277	_	0	1
9	2	2	spider	0	1	1	608	608	0
9	2	1	sheep	0	1	0	824	824	0
9	2	2	carrot	0	0	1	638	638	0
9	2	1	fox	0	0	0	760	_	1
9	2	1	strawberry	0	0	0	573	573	0
9	2	1	eye	1	0	0	514	514	0
9	2	2	tree	1	1	1	578	578	0
9	2	1	orange	1	0	0	818	818	0
9	2	2	bed	1	0	1	562	562	0
9	2	1	box	1	1	0	844	844	0
9	2	1	butterfly	0	0	0	618	618	0
9	2	2	cheese	1	0	1	618	618	0
9	2	2	key	1	0	1	920	920	0
9	2	1	airplane	1	1	0	517	517	0
9	2	2	glove	0	1	1	652	652	0
9	2	1	rabbit	0	1	0	520	520	0
9	2	1	banana	0	1	0	792	792	0
9	2	2	ring	1	1	1	548	548	0
9	2	2	bread	1	1	1	893	893	0
9	2	1	frog	0	0	0	933	933	0
9	2	2	pillow	0	0	1	651	651	0
9	2	2	spoon	0	1	1	1131	1131	0
9	2	1	ear	1	1	0	585	585	0
9	2	2	egg	1	0	1	548	548	0
9	2	2	dress	1	1	1	712	712	0
9	2	1	clock	1	1	0	598	598	0
9	2	2	pencil	0	1	1	1239	1239	0
9	2	1	finger	1	0	0	671	671	0
9	2	2	bat	0	0	1	619	619	0
9	2	2	duck	0	0	1	620	620	0
9	2	1	mouse	0	1	0	667	_	1
9	3	2	dress	1	1	1	613	613	0
9	3	2	bread	1	1	1	620	620	0
9	3	2	spoon	0	1	1	652	652	0
9	3	2	bat	0	0	1	592	592	0
9	3	2	ring	1	1	1	499	499	0
9	3	1	clock	1	1	0	627	627	0
9	3	1	strawberry	0	0	0	695	695	0
9	3	1	mouse	0	1	0	602	602	0
9	3	2	pillow	0	0	1	507	507	0
9	3	1	banana	0	1	0	669	669	0
9	3	1	box	1	1	0	661	661	0
9	3	1	ear	1	1	0	623	623	0
9	3	1	fox	0	0	0	751	_	1
9	3	2	duck	0	0	1	602	602	0
9	3	1	frog	0	0	0	685	685	0
9	3	2	pencil	0	1	1	900	900	0
9	3	1	eye	1	0	0	588	588	0
9	3	1	butterfly	0	0	0	678	678	0
9	3	1	chair	1	0	0	641	641	0
9	3	2	tree	1	1	1	596	596	0
9	3	2	key	1	0	1	695	695	0
9	3	2	glove	0	1	1	737	737	0
9	3	1	finger	1	0	0	564	564	0
9	3	2	carrot	0	0	1	588	588	0
9	3	2	egg	1	0	1	586	586	0
9	3	1	orange	1	0	0	1585	1585	0
9	3	2	bed	1	0	1	536	536	0
9	3	2	cheese	1	0	1	536	536	0
9	3	1	airplane	1	1	0	590	590	0
9	3	1	rabbit	0	1	0	569	569	0
9	3	2	spider	0	1	1	681	681	0
9	3	1	sheep	0	1	0	787	787	0
10	1	3	clown	0	1	0	680	680	0
10	1	2	ring	1	1	1	888	888	0
10	1	3	window	1	0	0	654	654	0
10	1	2	cheese	1	0	1	593	593	0
10	1	2	bread	1	1	1	578	578	0
10	1	2	bed	1	0	1	479	479	0
10	1	2	key	1	0	1	582	582	0
10	1	3	bear	1	1	0	668	668	0
10	1	3	grape	0	0	0	1017	1017	0
10	1	3	arm	1	1	0	867	867	0
10	1	3	lighter	0	0	0	915	915	0
10	1	2	duck	0	0	1	903	903	0
10	1	3	owl	0	0	0	699	699	0
10	1	2	spoon	0	1	1	987	987	0
10	1	2	tree	1	1	1	737	737	0
10	1	3	apple	1	0	0	562	562	0
10	1	3	dog	1	0	0	729	729	0
10	1	3	desk	0	1	0	1140	1140	0
10	1	3	pig	1	0	0	828	828	0
10	1	2	egg	1	0	1	762	762	0
10	1	2	pillow	0	0	1	1407	1407	0
10	1	2	spider	0	1	1	562	562	0
10	1	2	carrot	0	0	1	737	737	0
10	1	3	horse	1	1	0	767	767	0
10	1	3	cake	0	1	0	911	911	0
10	1	3	kite	0	0	0	839	839	0
10	1	3	ball	1	1	0	1070	1070	0
10	1	3	beetle	0	1	0	1272	_	1
10	1	2	glove	0	1	1	931	931	0
10	1	2	pencil	0	1	1	893	893	0
10	1	2	dress	1	1	1	658	658	0
10	1	2	bat	0	0	1	1258	1258	0
10	2	2	carrot	0	0	1	897	897	0
10	2	3	cake	0	1	0	663	663	0
10	2	3	ball	1	1	0	887	887	0
10	2	2	ring	1	1	1	692	692	0
10	2	3	grape	0	0	0	902	902	0
10	2	2	duck	0	0	1	689	689	0
10	2	2	pillow	0	0	1	1063	1063	0
10	2	3	lighter	0	0	0	651	651	0
10	2	3	kite	0	0	0	619	619	0
10	2	2	spoon	0	1	1	595	595	0
10	2	2	key	1	0	1	605	605	0
10	2	3	beetle	0	1	0	948	948	0
10	2	2	cheese	1	0	1	663	663	0
10	2	2	tree	1	1	1	669	669	0
10	2	3	bear	1	1	0	622	622	0
10	2	2	spider	0	1	1	525	525	0
10	2	3	clown	0	1	0	616	616	0
10	2	2	bat	0	0	1	586	586	0
10	2	2	pencil	0	1	1	845	845	0
10	2	3	dog	1	0	0	696	696	0
10	2	3	owl	0	0	0	711	711	0
10	2	3	window	1	0	0	618	618	0
10	2	3	horse	1	1	0	622	622	0
10	2	2	bread	1	1	1	624	624	0
10	2	3	pig	1	0	0	747	747	0
10	2	2	dress	1	1	1	566	566	0
10	2	3	apple	1	0	0	530	530	0
10	2	2	bed	1	0	1	539	539	0
10	2	3	arm	1	1	0	578	578	0
10	2	2	egg	1	0	1	625	625	0
10	2	2	glove	0	1	1	898	898	0
10	2	3	desk	0	1	0	754	754	0
10	3	2	duck	0	0	1	601	601	0
10	3	2	glove	0	1	1	800	800	0
10	3	2	bread	1	1	1	582	582	0
10	3	2	bat	0	0	1	603	603	0
10	3	2	ring	1	1	1	559	559	0
10	3	3	lighter	0	0	0	569	569	0
10	3	3	kite	0	0	0	623	623	0
10	3	2	bed	1	0	1	570	570	0
10	3	3	cake	0	1	0	751	751	0
10	3	2	cheese	1	0	1	562	562	0
10	3	3	ball	1	1	0	696	696	0
10	3	2	pencil	0	1	1	633	633	0
10	3	3	pig	1	0	0	640	640	0
10	3	2	key	1	0	1	469	469	0
10	3	3	clown	0	1	0	589	589	0
10	3	3	window	1	0	0	550	550	0
10	3	3	desk	0	1	0	650	650	0
10	3	2	tree	1	1	1	731	731	0
10	3	3	bear	1	1	0	705	705	0
10	3	3	horse	1	1	0	583	583	0
10	3	2	spider	0	1	1	514	514	0
10	3	3	dog	1	0	0	652	652	0
10	3	3	owl	0	0	0	579	579	0
10	3	3	arm	1	1	0	568	568	0
10	3	2	carrot	0	0	1	643	643	0
10	3	3	apple	1	0	0	641	641	0
10	3	2	dress	1	1	1	572	572	0
10	3	2	pillow	0	0	1	896	896	0
10	3	2	egg	1	0	1	558	558	0
10	3	3	beetle	0	1	0	771	771	0
10	3	2	spoon	0	1	1	618	618	0
10	3	3	grape	0	0	0	776	776	0
11	1	3	pig	1	0	1	987	987	0
11	1	2	bread	1	1	0	988	988	0
11	1	2	cheese	1	0	0	1001	1001	0
11	1	2	spoon	0	1	0	645	645	0
11	1	3	clown	0	1	1	684	684	0
11	1	3	cake	0	1	1	890	890	0
11	1	2	pencil	0	1	0	502	502	0
11	1	2	bed	1	0	0	632	632	0
11	1	3	owl	0	0	1	511	511	0
11	1	3	kite	0	0	1	517	517	0
11	1	3	dog	1	0	1	844	844	0
11	1	3	lighter	0	0	1	822	822	0
11	1	3	apple	1	0	1	772	772	0
11	1	3	arm	1	1	1	844	844	0
11	1	3	horse	1	1	1	795	795	0
11	1	3	beetle	0	1	1	745	745	0
11	1	2	pillow	0	0	0	1337	1337	0
11	1	2	carrot	0	0	0	852	852	0
11	1	3	desk	0	1	1	1218	_	1
11	1	2	ring	1	1	0	867	867	0
11	1	2	glove	0	1	0	941	941	0
11	1	2	egg	1	0	0	772	772	0
11	1	2	bat	0	0	0	995	995	0
11	1	2	spider	0	1	0	839	839	0
11	1	2	dress	1	1	0	784	784	0
11	1	3	window	1	0	1	867	867	0
11	1	3	ball	1	1	1	769	769	0
11	1	2	key	1	0	0	871	871	0
11	1	2	duck	0	0	0	1035	1035	0
11	1	3	bear	1	1	1	869	869	0
11	1	3	grape	0	0	1	760	760	0
11	1	2	tree	1	1	0	907	907	0
11	2	2	bed	1	0	0	590	590	0
11	2	3	beetle	0	1	1	579	579	0
11	2	3	kite	0	0	1	543	543	0
11	2	2	ring	1	1	0	555	555	0
11	2	3	pig	1	0	1	784	784	0
11	2	2	glove	0	1	0	585	585	0
11	2	2	key	1	0	0	595	595	0
11	2	2	pillow	0	0	0	612	612	0
11	2	2	tree	1	1	0	433	433	0
11	2	2	egg	1	0	0	427	427	0
11	2	3	bear	1	1	1	687	687	0
11	2	2	bat	0	0	0	708	708	0
11	2	3	ball	1	1	1	717	717	0
11	2	2	pencil	0	1	0	633	633	0
11	2	3	owl	0	0	1	628	628	0
11	2	3	clown	0	1	1	631	631	0
11	2	2	dress	1	1	0	559	559	0
11	2	2	spider	0	1	0	655	655	0
11	2	3	dog	1	0	1	784	784	0
11	2	3	horse	1	1	1	1064	1064	0
11	2	2	carrot	0	0	0	688	688	0
11	2	3	desk	0	1	1	539	539	0
11	2	2	bread	1	1	0	845	845	0
11	2	3	lighter	0	0	1	585	585	0
11	2	3	window	1	0	1	724	724	0
11	2	2	duck	0	0	0	773	773	0
11	2	3	cake	0	1	1	699	699	0
11	2	3	arm	1	1	1	899	899	0
11	2	2	spoon	0	1	0	579	579	0
11	2	2	cheese	1	0	0	1123	1123	0
11	2	3	grape	0	0	1	942	942	0
11	2	3	apple	1	0	1	879	879	0
11	3	3	dog	1	0	1	583	583	0
11	3	3	grape	0	0	1	587	587	0
11	3	3	beetle	0	1	1	621	621	0
11	3	3	owl	0	0	1	659	659	0
11	3	2	spider	0	1	0	866	866	0
11	3	3	bear	1	1	1	654	654	0
11	3	2	pencil	0	1	0	520	520	0
11	3	3	pig	1	0	1	939	939	0
11	3	3	window	1	0	1	684	684	0
11	3	2	spoon	0	1	0	650	650	0
11	3	2	bat	0	0	0	654	654	0
11	3	2	pillow	0	0	0	821	821	0
11	3	2	cheese	1	0	0	606	606	0
11	3	3	arm	1	1	1	734	734	0
11	3	2	duck	0	0	0	652	652	0
11	3	2	tree	1	1	0	680	680	0
11	3	2	glove	0	1	0	670	670	0
11	3	3	kite	0	0	1	618	618	0
11	3	2	egg	1	0	0	589	589	0
11	3	3	cake	0	1	1	704	704	0
11	3	2	bed	1	0	0	711	711	0
11	3	2	dress	1	1	0	685	685	0
11	3	3	clown	0	1	1	637	637	0
11	3	3	apple	1	0	1	805	805	0
11	3	2	carrot	0	0	0	585	585	0
11	3	2	ring	1	1	0	718	718	0
11	3	3	horse	1	1	1	812	812	0
11	3	3	ball	1	1	1	733	733	0
11	3	3	lighter	0	0	1	629	629	0
11	3	2	key	1	0	0	679	679	0
11	3	3	desk	0	1	1	517	517	0
11	3	2	bread	1	1	0	924	924	0
12	1	3	grape	0	0	1	567	_	0	1
12	1	1	fox	0	0	0	997	997	0
12	1	3	desk	0	1	1	943	_	1
12	1	3	horse	1	1	1	847	847	0
12	1	1	frog	0	0	0	730	730	0
12	1	3	pig	1	0	1	591	591	0
12	1	1	finger	1	0	0	547	547	0
12	1	1	box	1	1	0	886	886	0
12	1	1	orange	1	0	0	1367	_	1
12	1	1	clock	1	1	0	639	639	0
12	1	3	dog	1	0	1	535	535	0
12	1	3	window	1	0	1	1008	1008	0
12	1	3	arm	1	1	1	604	_	1
12	1	3	owl	0	0	1	1004	1004	0
12	1	1	strawberry	0	0	0	731	731	0
12	1	3	clown	0	1	1	530	530	0
12	1	1	banana	0	1	0	635	635	0
12	1	3	kite	0	0	1	566	566	0
12	1	1	airplane	1	1	0	587	587	0
12	1	3	lighter	0	0	1	664	664	0
12	1	1	ear	1	1	0	532	532	0
12	1	3	ball	1	1	1	840	840	0
12	1	1	chair	1	0	0	549	549	0
12	1	1	rabbit	0	1	0	604	604	0
12	1	3	apple	1	0	1	530	530	0
12	1	1	eye	1	0	0	561	561	0
12	1	3	cake	0	1	1	994	994	0
12	1	3	bear	1	1	1	618	618	0
12	1	1	sheep	0	1	0	915	915	0
12	1	3	beetle	0	1	1	678	_	1
12	1	1	mouse	0	1	0	754	_	1
12	1	1	butterfly	0	0	0	664	664	0
12	2	1	box	1	1	0	701	701	0
12	2	3	beetle	0	1	1	412	_	1
12	2	1	butterfly	0	0	0	663	663	0
12	2	1	ear	1	1	0	519	519	0
12	2	1	mouse	0	1	0	604	_	1
12	2	1	rabbit	0	1	0	588	588	0
12	2	3	kite	0	0	1	548	548	0
12	2	3	owl	0	0	1	643	643	0
12	2	3	window	1	0	1	894	894	0
12	2	3	desk	0	1	1	1087	1087	0
12	2	1	orange	1	0	0	534	_	0	1
12	2	1	sheep	0	1	0	485	485	0
12	2	3	dog	1	0	1	747	747	0
12	2	1	clock	1	1	0	571	571	0
12	2	1	banana	0	1	0	470	470	0
12	2	3	grape	0	0	1	-3000	_	1
12	2	1	frog	0	0	0	520	_	1
12	2	3	bear	1	1	1	574	574	0
12	2	3	arm	1	1	1	811	811	0
12	2	1	eye	1	0	0	514	514	0
12	2	3	clown	0	1	1	524	524	0
12	2	1	airplane	1	1	0	506	506	0
12	2	3	cake	0	1	1	1069	1069	0
12	2	3	pig	1	0	1	737	737	0
12	2	3	apple	1	0	1	450	450	0
12	2	3	lighter	0	0	1	584	584	0
12	2	1	fox	0	0	0	734	734	0
12	2	3	ball	1	1	1	495	495	0
12	2	1	chair	1	0	0	457	457	0
12	2	1	finger	1	0	0	523	523	0
12	2	1	strawberry	0	0	0	504	504	0
12	2	3	horse	1	1	1	387	387	0
12	3	1	banana	0	1	0	413	413	0
12	3	3	desk	0	1	1	616	616	0
12	3	1	butterfly	0	0	0	570	570	0
12	3	3	window	1	0	1	731	_	1
12	3	1	mouse	0	1	0	699	699	0
12	3	1	sheep	0	1	0	741	741	0
12	3	3	horse	1	1	1	525	525	0
12	3	1	frog	0	0	0	815	_	1
12	3	1	chair	1	0	0	490	490	0
12	3	1	rabbit	0	1	0	655	655	0
12	3	3	bear	1	1	1	636	636	0
12	3	1	strawberry	0	0	0	551	551	0
12	3	3	dog	1	0	1	1127	1127	0
12	3	3	arm	1	1	1	865	865	0
12	3	1	fox	0	0	0	618	618	0
12	3	3	kite	0	0	1	638	638	0
12	3	3	pig	1	0	1	703	703	0
12	3	3	owl	0	0	1	559	559	0
12	3	1	finger	1	0	0	421	421	0
12	3	3	lighter	0	0	1	622	622	0
12	3	1	eye	1	0	0	537	537	0
12	3	3	grape	0	0	1	1786	1786	0
12	3	1	airplane	1	1	0	529	529	0
12	3	1	box	1	1	0	575	575	0
12	3	3	clown	0	1	1	555	555	0
12	3	3	beetle	0	1	1	1056	_	1
12	3	1	clock	1	1	0	419	419	0
12	3	1	orange	1	0	0	1058	1058	0
12	3	1	ear	1	1	0	532	532	0
12	3	3	ball	1	1	1	848	848	0
12	3	3	cake	0	1	1	809	809	0
12	3	3	apple	1	0	1	848	848	0
13	1	3	clown	0	1	0	621	621	0
13	1	1	butterfly	0	0	1	765	765	0
13	1	3	cake	0	1	0	408	408	0
13	1	3	ball	1	1	0	666	666	0
13	1	1	box	1	1	1	-3000	_	1
13	1	1	fox	0	0	1	1236	1236	0
13	1	1	clock	1	1	1	410	410	0
13	1	1	rabbit	0	1	1	635	635	0
13	1	1	sheep	0	1	1	628	628	0
13	1	1	banana	0	1	1	723	723	0
13	1	3	arm	1	1	0	659	659	0
13	1	1	mouse	0	1	1	578	_	1
13	1	3	lighter	0	0	0	1090	1090	0
13	1	3	desk	0	1	0	873	873	0
13	1	3	owl	0	0	0	674	674	0
13	1	3	dog	1	0	0	530	530	0
13	1	1	ear	1	1	1	612	612	0
13	1	3	apple	1	0	0	731	731	0
13	1	1	orange	1	0	1	786	786	0
13	1	3	window	1	0	0	732	732	0
13	1	3	bear	1	1	0	769	769	0
13	1	3	grape	0	0	0	1467	1467	0
13	1	3	pig	1	0	0	682	682	0
13	1	1	finger	1	0	1	657	657	0
13	1	1	strawberry	0	0	1	-3000	_	1
13	1	3	horse	1	1	0	779	779	0
13	1	3	beetle	0	1	0	1470	_	1
13	1	3	kite	0	0	0	776	776	0
13	1	1	eye	1	0	1	541	541	0
13	1	1	airplane	1	1	1	594	594	0
13	1	1	frog	0	0	1	564	564	0
13	1	1	chair	1	0	1	569	569	0
13	2	1	rabbit	0	1	1	787	787	0
13	2	1	eye	1	0	1	491	491	0
13	2	1	chair	1	0	1	527	527	0
13	2	3	bear	1	1	0	588	588	0
13	2	1	mouse	0	1	1	865	865	0
13	2	1	strawberry	0	0	1	1190	1190	0
13	2	1	airplane	1	1	1	442	442	0
13	2	3	pig	1	0	0	551	551	0
13	2	1	orange	1	0	1	582	582	0
13	2	1	sheep	0	1	1	637	637	0
13	2	1	fox	0	0	1	1025	1025	0
13	2	1	butterfly	0	0	1	868	868	0
13	2	3	desk	0	1	0	656	656	0
13	2	3	grape	0	0	0	762	762	0
13	2	3	clown	0	1	0	602	602	0
13	2	3	ball	1	1	0	680	680	0
13	2	3	owl	0	0	0	488	488	0
13	2	1	frog	0	0	1	550	550	0
13	2	3	kite	0	0	0	603	603	0
13	2	3	window	1	0	0	524	524	0
13	2	1	banana	0	1	1	505	505	0
13	2	3	lighter	0	0	0	628	628	0
13	2	3	horse	1	1	0	501	501	0
13	2	1	clock	1	1	1	553	553	0
13	2	3	arm	1	1	0	585	585	0
13	2	3	cake	0	1	0	895	895	0
13	2	3	beetle	0	1	0	835	835	0
13	2	1	box	1	1	1	-3000	_	1
13	2	1	ear	1	1	1	642	642	0
13	2	3	dog	1	0	0	789	789	0
13	2	1	finger	1	0	1	541	541	0
13	2	3	apple	1	0	0	564	564	0
13	3	1	chair	1	0	1	549	549	0
13	3	3	beetle	0	1	0	780	780	0
13	3	3	window	1	0	0	543	543	0
13	3	1	ear	1	1	1	490	490	0
13	3	3	clown	0	1	0	520	520	0
13	3	3	arm	1	1	0	521	521	0
13	3	1	butterfly	0	0	1	455	455	0
13	3	1	strawberry	0	0	1	1034	1034	0
13	3	1	eye	1	0	1	531	531	0
13	3	3	cake	0	1	0	565	565	0
13	3	3	dog	1	0	0	571	571	0
13	3	1	frog	0	0	1	596	596	0
13	3	3	owl	0	0	0	479	479	0
13	3	3	kite	0	0	0	523	523	0
13	3	3	grape	0	0	0	572	572	0
13	3	1	mouse	0	1	1	783	783	0
13	3	3	pig	1	0	0	550	550	0
13	3	3	horse	1	1	0	560	560	0
13	3	1	sheep	0	1	1	669	669	0
13	3	3	apple	1	0	0	538	538	0
13	3	3	lighter	0	0	0	512	512	0
13	3	1	rabbit	0	1	1	523	_	1
13	3	1	orange	1	0	1	606	606	0
13	3	3	desk	0	1	0	700	700	0
13	3	1	box	1	1	1	-3000	_	1
13	3	1	finger	1	0	1	513	513	0
13	3	3	bear	1	1	0	568	568	0
13	3	1	clock	1	1	1	504	504	0
13	3	3	ball	1	1	0	573	573	0
13	3	1	banana	0	1	1	532	_	1
13	3	1	airplane	1	1	1	551	551	0
13	3	1	fox	0	0	1	971	971	0
14	1	2	spoon	0	1	0	482	482	0
14	1	1	chair	1	0	1	568	568	0
14	1	1	orange	1	0	1	648	648	0
14	1	1	butterfly	0	0	1	934	934	0
14	1	1	banana	0	1	1	810	810	0
14	1	2	dress	1	1	0	569	569	0
14	1	1	sheep	0	1	1	623	623	0
14	1	1	airplane	1	1	1	793	793	0
14	1	1	strawberry	0	0	1	652	652	0
14	1	2	pencil	0	1	0	507	507	0
14	1	1	frog	0	0	1	681	681	0
14	1	2	spider	0	1	0	916	916	0
14	1	2	cheese	1	0	0	636	636	0
14	1	2	bread	1	1	0	687	687	0
14	1	2	pillow	0	0	0	677	677	0
14	1	2	bed	1	0	0	558	558	0
14	1	2	carrot	0	0	0	655	655	0
14	1	1	box	1	1	1	659	659	0
14	1	2	glove	0	1	0	1052	1052	0
14	1	1	fox	0	0	1	839	839	0
14	1	1	clock	1	1	1	618	618	0
14	1	1	finger	1	0	1	740	740	0
14	1	1	ear	1	1	1	492	492	0
14	1	2	bat	0	0	0	860	860	0
14	1	2	tree	1	1	0	855	855	0
14	1	1	eye	1	0	1	581	581	0
14	1	2	duck	0	0	0	795	795	0
14	1	2	ring	1	1	0	599	599	0
14	1	2	egg	1	0	0	571	571	0
14	1	1	rabbit	0	1	1	782	_	1
14	1	2	key	1	0	0	620	620	0
14	1	1	mouse	0	1	1	-3000	_	1
14	2	1	clock	1	1	1	626	626	0
14	2	1	chair	1	0	1	516	516	0
14	2	2	bread	1	1	0	615	615	0
14	2	1	eye	1	0	1	565	565	0
14	2	1	ear	1	1	1	443	443	0
14	2	2	spider	0	1	0	669	669	0
14	2	1	sheep	0	1	1	420	420	0
14	2	1	fox	0	0	1	674	674	0
14	2	2	ring	1	1	0	427	427	0
14	2	2	bat	0	0	0	706	706	0
14	2	2	cheese	1	0	0	602	602	0
14	2	2	bed	1	0	0	592	592	0
14	2	2	dress	1	1	0	582	582	0
14	2	1	finger	1	0	1	510	510	0
14	2	2	glove	0	1	0	866	866	0
14	2	1	butterfly	0	0	1	837	837	0
14	2	2	carrot	0	0	0	742	742	0
14	2	1	rabbit	0	1	1	677	677	0
14	2	2	key	1	0	0	597	597	0
14	2	1	box	1	1	1	616	616	0
14	2	2	pencil	0	1	0	460	460	0
14	2	1	mouse	0	1	1	501	501	0
14	2	1	frog	0	0	1	635	635	0
14	2	1	banana	0	1	1	804	804	0
14	2	1	airplane	1	1	1	539	539	0
14	2	2	egg	1	0	0	476	476	0
14	2	1	orange	1	0	1	662	662	0
14	2	2	tree	1	1	0	588	588	0
14	2	2	spoon	0	1	0	445	445	0
14	2	1	strawberry	0	0	1	605	605	0
14	2	2	pillow	0	0	0	568	568	0
14	2	2	duck	0	0	0	603	603	0
14	3	1	fox	0	0	1	661	661	0
14	3	2	tree	1	1	0	506	506	0
14	3	1	orange	1	0	1	906	906	0
14	3	1	butterfly	0	0	1	1204	1204	0
14	3	2	key	1	0	0	576	576	0
14	3	2	pencil	0	1	0	420	420	0
14	3	1	box	1	1	1	482	482	0
14	3	2	ring	1	1	0	468	468	0
14	3	2	spider	0	1	0	563	563	0
14	3	2	carrot	0	0	0	549	549	0
14	3	1	sheep	0	1	1	547	547	0
14	3	1	eye	1	0	1	442	442	0
14	3	2	egg	1	0	0	617	617	0
14	3	1	airplane	1	1	1	590	590	0
14	3	2	glove	0	1	0	950	950	0
14	3	1	banana	0	1	1	648	648	0
14	3	1	ear	1	1	1	467	467	0
14	3	2	bat	0	0	0	642	642	0
14	3	2	bread	1	1	0	601	601	0
14	3	2	bed	1	0	0	499	499	0
14	3	1	clock	1	1	1	583	583	0
14	3	1	finger	1	0	1	669	669	0
14	3	1	strawberry	0	0	1	574	574	0
14	3	2	spoon	0	1	0	509	509	0
14	3	2	dress	1	1	0	626	626	0
14	3	2	pillow	0	0	0	674	674	0
14	3	1	frog	0	0	1	494	494	0
14	3	1	chair	1	0	1	795	795	0
14	3	1	rabbit	0	1	1	804	_	1
14	3	2	cheese	1	0	0	571	571	0
14	3	1	mouse	0	1	1	670	670	0
14	3	2	duck	0	0	0	644	644	0
15	1	1	strawberry	0	0	0	1091	_	1
15	1	2	pillow	0	0	1	993	993	0
15	1	2	pencil	0	1	1	891	891	0
15	1	1	mouse	0	1	0	675	675	0
15	1	1	sheep	0	1	0	1455	_	1
15	1	1	chair	1	0	0	1050	1050	0
15	1	1	box	1	1	0	1388	1388	0
15	1	2	ring	1	1	1	917	917	0
15	1	1	ear	1	1	0	815	815	0
15	1	2	egg	1	0	1	852	852	0
15	1	2	spoon	0	1	1	974	974	0
15	1	1	clock	1	1	0	853	853	0
15	1	1	frog	0	0	0	2006	_	1
15	1	2	dress	1	1	1	918	918	0
15	1	2	bread	1	1	1	1022	1022	0
15	1	2	tree	1	1	1	716	716	0
15	1	1	banana	0	1	0	16	_	0	1
15	1	2	bat	0	0	1	1285	1285	0
15	1	2	carrot	0	0	1	1502	1502	0
15	1	1	airplane	1	1	0	886	886	0
15	1	1	rabbit	0	1	0	1005	1005	0
15	1	2	key	1	0	1	896	896	0
15	1	1	finger	1	0	0	778	778	0
15	1	2	duck	0	0	1	803	803	0
15	1	2	glove	0	1	1	1050	1050	0
15	1	1	orange	1	0	0	1756	1756	0
15	1	1	butterfly	0	0	0	843	843	0
15	1	1	fox	0	0	0	1204	1204	0
15	1	2	cheese	1	0	1	1198	1198	0
15	1	1	eye	1	0	0	751	751	0
15	1	2	spider	0	1	1	898	898	0
15	1	2	bed	1	0	1	781	781	0
15	2	1	chair	1	0	0	1073	1073	0
15	2	2	spider	0	1	1	585	585	0
15	2	1	sheep	0	1	0	998	_	1
15	2	2	carrot	0	0	1	1026	1026	0
15	2	1	fox	0	0	0	697	697	0
15	2	1	strawberry	0	0	0	928	928	0
15	2	1	eye	1	0	0	584	584	0
15	2	2	tree	1	1	1	744	744	0
15	2	1	orange	1	0	0	839	839	0
15	2	2	bed	1	0	1	634	634	0
15	2	1	box	1	1	0	1260	1260	0
15	2	1	butterfly	0	0	0	669	669	0
15	2	2	cheese	1	0	1	657	657	0
15	2	2	key	1	0	1	684	684	0
15	2	1	airplane	1	1	0	654	654	0
15	2	2	glove	0	1	1	646	646	0
15	2	1	rabbit	0	1	0	634	634	0
15	2	1	banana	0	1	0	800	800	0
15	2	2	ring	1	1	1	892	892	0
15	2	2	bread	1	1	1	845	845	0
15	2	1	frog	0	0	0	1131	_	1
15	2	2	pillow	0	0	1	74	_	0	1
15	2	2	spoon	0	1	1	899	899	0
15	2	1	ear	1	1	0	547	547	0
15	2	2	egg	1	0	1	586	586	0
15	2	2	dress	1	1	1	744	744	0
15	2	1	clock	1	1	0	711	711	0
15	2	2	pencil	0	1	1	711	711	0
15	2	1	finger	1	0	0	607	607	0
15	2	2	bat	0	0	1	989	989	0
15	2	2	duck	0	0	1	683	683	0
15	2	1	mouse	0	1	0	877	877	0
15	3	2	dress	1	1	1	626	626	0
15	3	2	bread	1	1	1	738	738	0
15	3	2	spoon	0	1	1	594	594	0
15	3	2	bat	0	0	1	704	704	0
15	3	2	ring	1	1	1	734	734	0
15	3	1	clock	1	1	0	639	639	0
15	3	1	strawberry	0	0	0	764	764	0
15	3	1	mouse	0	1	0	818	818	0
15	3	2	pillow	0	0	1	616	616	0
15	3	1	banana	0	1	0	832	832	0
15	3	1	box	1	1	0	664	664	0
15	3	1	ear	1	1	0	690	690	0
15	3	1	fox	0	0	0	820	820	0
15	3	2	duck	0	0	1	634	634	0
15	3	1	frog	0	0	0	377	_	1
15	3	2	pencil	0	1	1	734	734	0
15	3	1	eye	1	0	0	655	655	0
15	3	1	butterfly	0	0	0	662	662	0
15	3	1	chair	1	0	0	659	659	0
15	3	2	tree	1	1	1	694	694	0
15	3	2	key	1	0	1	840	840	0
15	3	2	glove	0	1	1	687	687	0
15	3	1	finger	1	0	0	604	604	0
15	3	2	carrot	0	0	1	1034	1034	0
15	3	2	egg	1	0	1	559	559	0
15	3	1	orange	1	0	0	804	804	0
15	3	2	bed	1	0	1	632	632	0
15	3	2	cheese	1	0	1	636	636	0
15	3	1	airplane	1	1	0	698	698	0
15	3	1	rabbit	0	1	0	382	382	0
15	3	2	spider	0	1	1	651	651	0
15	3	1	sheep	0	1	0	1586	_	1
16	1	3	clown	0	1	0	722	722	0
16	1	2	ring	1	1	1	553	_	1
16	1	3	window	1	0	0	721	721	0
16	1	2	cheese	1	0	1	641	641	0
16	1	2	bread	1	1	1	876	876	0
16	1	2	bed	1	0	1	668	668	0
16	1	2	key	1	0	1	446	446	0
16	1	3	bear	1	1	0	738	738	0
16	1	3	grape	0	0	0	984	_	1
16	1	3	arm	1	1	0	890	890	0
16	1	3	lighter	0	0	0	696	696	0
16	1	2	duck	0	0	1	422	422	0
16	1	3	owl	0	0	0	1118	1118	0
16	1	2	spoon	0	1	1	747	747	0
16	1	2	tree	1	1	1	625	625	0
16	1	3	apple	1	0	0	597	597	0
16	1	3	dog	1	0	0	746	746	0
16	1	3	desk	0	1	0	662	_	1
16	1	3	pig	1	0	0	814	814	0
16	1	2	egg	1	0	1	313	313	0
16	1	2	pillow	0	0	1	698	_	1
16	1	2	spider	0	1	1	590	590	0
16	1	2	carrot	0	0	1	907	_	1
16	1	3	horse	1	1	0	758	758	0
16	1	3	cake	0	1	0	885	885	0
16	1	3	kite	0	0	0	777	777	0
16	1	3	ball	1	1	0	924	924	0
16	1	3	beetle	0	1	0	1044	1044	0
16	1	2	glove	0	1	1	838	838	0
16	1	2	pencil	0	1	1	556	556	0
16	1	2	dress	1	1	1	343	343	0
16	1	2	bat	0	0	1	537	537	0
16	2	2	carrot	0	0	1	894	894	0
16	2	3	cake	0	1	0	729	729	0
16	2	3	ball	1	1	0	581	581	0
16	2	2	ring	1	1	1	544	544	0
16	2	3	grape	0	0	0	-3000	_	1
16	2	2	duck	0	0	1	636	636	0
16	2	2	pillow	0	0	1	832	_	1
16	2	3	lighter	0	0	0	589	589	0
16	2	3	kite	0	0	0	576	576	0
16	2	2	spoon	0	1	1	442	442	0
16	2	2	key	1	0	1	458	458	0
16	2	3	beetle	0	1	0	628	628	0
16	2	2	cheese	1	0	1	631	631	0
16	2	2	tree	1	1	1	405	405	0
16	2	3	bear	1	1	0	628	628	0
16	2	2	spider	0	1	1	1072	1072	0
16	2	3	clown	0	1	0	389	389	0
16	2	2	bat	0	0	1	531	531	0
16	2	2	pencil	0	1	1	447	447	0
16	2	3	dog	1	0	0	707	707	0
16	2	3	owl	0	0	0	736	_	1
16	2	3	window	1	0	0	660	660	0
16	2	3	horse	1	1	0	603	603	0
16	2	2	bread	1	1	1	834	834	0
16	2	3	pig	1	0	0	695	695	0
16	2	2	dress	1	1	1	407	407	0
16	2	3	apple	1	0	0	666	666	0
16	2	2	bed	1	0	1	609	609	0
16	2	3	arm	1	1	0	598	598	0
16	2	2	egg	1	0	1	688	688	0
16	2	2	glove	0	1	1	1005	1005	0
16	2	3	desk	0	1	0	683	_	1
16	3	2	duck	0	0	1	629	629	0
16	3	2	glove	0	1	1	593	593	0
16	3	2	bread	1	1	1	716	716	0
16	3	2	bat	0	0	1	588	588	0
16	3	2	ring	1	1	1	435	435	0
16	3	3	lighter	0	0	0	402	402	0
16	3	3	kite	0	0	0	637	637	0
16	3	2	bed	1	0	1	620	620	0
16	3	3	cake	0	1	0	728	728	0
16	3	2	cheese	1	0	1	631	631	0
16	3	3	ball	1	1	0	615	615	0
16	3	2	pencil	0	1	1	653	653	0
16	3	3	pig	1	0	0	553	553	0
16	3	2	key	1	0	1	569	569	0
16	3	3	clown	0	1	0	555	555	0
16	3	3	window	1	0	0	602	602	0
16	3	3	desk	0	1	0	633	_	1
16	3	2	tree	1	1	1	622	622	0
16	3	3	bear	1	1	0	675	675	0
16	3	3	horse	1	1	0	590	590	0
16	3	2	spider	0	1	1	599	599	0
16	3	3	dog	1	0	0	564	564	0
16	3	3	owl	0	0	0	523	523	0
16	3	3	arm	1	1	0	622	622	0
16	3	2	carrot	0	0	1	1022	1022	0
16	3	3	apple	1	0	0	409	409	0
16	3	2	dress	1	1	1	736	736	0
16	3	2	pillow	0	0	1	844	844	0
16	3	2	egg	1	0	1	759	759	0
16	3	3	beetle	0	1	0	935	935	0
16	3	2	spoon	0	1	1	656	656	0
16	3	3	grape	0	0	0	1760	_	1
17	1	3	pig	1	0	1	719	719	0
17	1	2	bread	1	1	0	1267	1267	0
17	1	2	cheese	1	0	0	467	467	0
17	1	2	spoon	0	1	0	440	440	0
17	1	3	clown	0	1	1	583	583	0
17	1	3	cake	0	1	1	575	575	0
17	1	2	pencil	0	1	0	682	682	0
17	1	2	bed	1	0	0	378	378	0
17	1	3	owl	0	0	1	788	788	0
17	1	3	kite	0	0	1	661	661	0
17	1	3	dog	1	0	1	509	509	0
17	1	3	lighter	0	0	1	726	726	0
17	1	3	apple	1	0	1	591	591	0
17	1	3	arm	1	1	1	476	476	0
17	1	3	horse	1	1	1	534	534	0
17	1	3	beetle	0	1	1	947	947	0
17	1	2	pillow	0	0	0	1677	1677	0
17	1	2	carrot	0	0	0	1237	_	1
17	1	3	desk	0	1	1	2959	_	1
17	1	2	ring	1	1	0	656	656	0
17	1	2	glove	0	1	0	736	736	0
17	1	2	egg	1	0	0	585	585	0
17	1	2	bat	0	0	0	1086	1086	0
17	1	2	spider	0	1	0	1013	1013	0
17	1	2	dress	1	1	0	824	824	0
17	1	3	window	1	0	1	2294	_	1
17	1	3	ball	1	1	1	934	934	0
17	1	2	key	1	0	0	625	625	0
17	1	2	duck	0	0	0	735	735	0
17	1	3	bear	1	1	1	1193	1193	0
17	1	3	grape	0	0	1	874	874	0
17	1	2	tree	1	1	0	806	806	0
17	2	2	bed	1	0	0	604	604	0
17	2	3	beetle	0	1	1	560	560	0
17	2	3	kite	0	0	1	486	486	0
17	2	2	ring	1	1	0	607	607	0
17	2	3	pig	1	0	1	621	621	0
17	2	2	glove	0	1	0	570	570	0
17	2	2	key	1	0	0	455	455	0
17	2	2	pillow	0	0	0	932	932	0
17	2	2	tree	1	1	0	651	651	0
17	2	2	egg	1	0	0	522	522	0
17	2	3	bear	1	1	1	697	697	0
17	2	2	bat	0	0	0	575	575	0
17	2	3	ball	1	1	1	1145	1145	0
17	2	2	pencil	0	1	0	632	632	0
17	2	3	owl	0	0	1	694	_	1
17	2	3	clown	0	1	1	647	647	0
17	2	2	dress	1	1	0	543	543	0
17	2	2	spider	0	1	0	789	789	0
17	2	3	dog	1	0	1	655	655	0
17	2	3	horse	1	1	1	574	574	0
17	2	2	carrot	0	0	0	819	819	0
17	2	3	desk	0	1	1	888	888	0
17	2	2	bread	1	1	0	706	706	0
17	2	3	lighter	0	0	1	528	528	0
17	2	3	window	1	0	1	907	907	0
17	2	2	duck	0	0	0	547	547	0
17	2	3	cake	0	1	1	688	688	0
17	2	3	arm	1	1	1	540	540	0
17	2	2	spoon	0	1	0	404	404	0
17	2	2	cheese	1	0	0	450	450	0
17	2	3	grape	0	0	1	1843	1843	0
17	2	3	apple	1	0	1	580	580	0
17	3	3	dog	1	0	1	567	567	0
17	3	3	grape	0	0	1	668	668	0
17	3	3	beetle	0	1	1	646	646	0
17	3	3	owl	0	0	1	986	986	0
17	3	2	spider	0	1	0	717	717	0
17	3	3	bear	1	1	1	589	589	0
17	3	2	pencil	0	1	0	502	502	0
17	3	3	pig	1	0	1	507	507	0
17	3	3	window	1	0	1	524	524	0
17	3	2	spoon	0	1	0	506	506	0
17	3	2	bat	0	0	0	562	562	0
17	3	2	pillow	0	0	0	-3000	_	1
17	3	2	cheese	1	0	0	297	297	0
17	3	3	arm	1	1	1	550	550	0
17	3	2	duck	0	0	0	542	542	0
17	3	2	tree	1	1	0	522	522	0
17	3	2	glove	0	1	0	568	568	0
17	3	3	kite	0	0	1	465	465	0
17	3	2	egg	1	0	0	535	535	0
17	3	3	cake	0	1	1	622	622	0
17	3	2	bed	1	0	0	613	613	0
17	3	2	dress	1	1	0	574	574	0
17	3	3	clown	0	1	1	607	607	0
17	3	3	apple	1	0	1	483	483	0
17	3	2	carrot	0	0	0	555	555	0
17	3	2	ring	1	1	0	512	512	0
17	3	3	horse	1	1	1	688	688	0
17	3	3	ball	1	1	1	568	568	0
17	3	3	lighter	0	0	1	516	516	0
17	3	2	key	1	0	0	624	624	0
17	3	3	desk	0	1	1	736	736	0
17	3	2	bread	1	1	0	600	600	0
18	1	3	grape	0	0	1	420	420	0
18	1	1	fox	0	0	0	1033	_	1
18	1	3	desk	0	1	1	924	924	0
18	1	3	horse	1	1	1	495	495	0
18	1	1	frog	0	0	0	707	707	0
18	1	3	pig	1	0	1	748	748	0
18	1	1	finger	1	0	0	560	560	0
18	1	1	box	1	1	0	1066	1066	0
18	1	1	orange	1	0	0	1381	1381	0
18	1	1	clock	1	1	0	644	644	0
18	1	3	dog	1	0	1	826	826	0
18	1	3	window	1	0	1	607	607	0
18	1	3	arm	1	1	1	829	829	0
18	1	3	owl	0	0	1	562	562	0
18	1	1	strawberry	0	0	0	692	692	0
18	1	3	clown	0	1	1	567	567	0
18	1	1	banana	0	1	0	591	591	0
18	1	3	kite	0	0	1	834	834	0
18	1	1	airplane	1	1	0	677	677	0
18	1	3	lighter	0	0	1	1198	1198	0
18	1	1	ear	1	1	0	605	605	0
18	1	3	ball	1	1	1	559	559	0
18	1	1	chair	1	0	0	559	559	0
18	1	1	rabbit	0	1	0	603	603	0
18	1	3	apple	1	0	1	522	522	0
18	1	1	eye	1	0	0	577	577	0
18	1	3	cake	0	1	1	852	852	0
18	1	3	bear	1	1	1	617	617	0
18	1	1	sheep	0	1	0	1017	1017	0
18	1	3	beetle	0	1	1	822	822	0
18	1	1	mouse	0	1	0	654	_	1
18	1	1	butterfly	0	0	0	818	818	0
18	2	1	box	1	1	0	608	608	0
18	2	3	beetle	0	1	1	573	573	0
18	2	1	butterfly	0	0	0	503	503	0
18	2	1	ear	1	1	0	490	490	0
18	2	1	mouse	0	1	0	601	_	1
18	2	1	rabbit	0	1	0	570	570	0
18	2	3	kite	0	0	1	545	545	0
18	2	3	owl	0	0	1	531	531	0
18	2	3	window	1	0	1	682	682	0
18	2	3	desk	0	1	1	1008	1008	0
18	2	1	orange	1	0	0	724	724	0
18	2	1	sheep	0	1	0	637	637	0
18	2	3	dog	1	0	1	643	643	0
18	2	1	clock	1	1	0	572	572	0
18	2	1	banana	0	1	0	623	623	0
18	2	3	grape	0	0	1	667	667	0
18	2	1	frog	0	0	0	537	537	0
18	2	3	bear	1	1	1	526	526	0
18	2	3	arm	1	1	1	778	778	0
18	2	1	eye	1	0	0	500	500	0
18	2	3	clown	0	1	1	541	541	0
18	2	1	airplane	1	1	0	484	484	0
18	2	3	cake	0	1	1	761	_	1
18	2	3	pig	1	0	1	603	603	0
18	2	3	apple	1	0	1	661	661	0
18	2	3	lighter	0	0	1	479	479	0
18	2	1	fox	0	0	0	650	650	0
18	2	3	ball	1	1	1	473	473	0
18	2	1	chair	1	0	0	484	484	0
18	2	1	finger	1	0	0	513	513	0
18	2	1	strawberry	0	0	0	570	570	0
18	2	3	horse	1	1	1	527	527	0
18	3	1	banana	0	1	0	496	496	0
18	3	3	desk	0	1	1	963	963	0
18	3	1	butterfly	0	0	0	525	525	0
18	3	3	window	1	0	1	543	543	0
18	3	1	mouse	0	1	0	600	_	1
18	3	1	sheep	0	1	0	603	603	0
18	3	3	horse	1	1	1	521	521	0
18	3	1	frog	0	0	0	543	543	0
18	3	1	chair	1	0	0	535	535	0
18	3	1	rabbit	0	1	0	352	352	0
18	3	3	bear	1	1	1	535	535	0
18	3	1	strawberry	0	0	0	535	535	0
18	3	3	dog	1	0	1	625	_	1
18	3	3	arm	1	1	1	507	507	0
18	3	1	fox	0	0	0	388	388	0
18	3	3	kite	0	0	1	737	737	0
18	3	3	pig	1	0	1	743	743	0
18	3	3	owl	0	0	1	572	572	0
18	3	1	finger	1	0	0	454	454	0
18	3	3	lighter	0	0	1	506	506	0
18	3	1	eye	1	0	0	495	495	0
18	3	3	grape	0	0	1	525	525	0
18	3	1	airplane	1	1	0	553	553	0
18	3	1	box	1	1	0	582	582	0
18	3	3	clown	0	1	1	607	607	0
18	3	3	beetle	0	1	1	1006	1006	0
18	3	1	clock	1	1	0	524	524	0
18	3	1	orange	1	0	0	736	736	0
18	3	1	ear	1	1	0	570	570	0
18	3	3	ball	1	1	1	621	621	0
18	3	3	cake	0	1	1	676	_	1
18	3	3	apple	1	0	1	609	609	0
19	1	3	clown	0	1	0	579	579	0
19	1	1	butterfly	0	0	1	261	261	0
19	1	3	cake	0	1	0	546	_	1
19	1	3	ball	1	1	0	740	740	0
19	1	1	box	1	1	1	677	677	0
19	1	1	fox	0	0	1	592	592	0
19	1	1	clock	1	1	1	780	780	0
19	1	1	rabbit	0	1	1	516	516	0
19	1	1	sheep	0	1	1	728	728	0
19	1	1	banana	0	1	1	783	783	0
19	1	3	arm	1	1	0	865	865	0
19	1	1	mouse	0	1	1	589	589	0
19	1	3	lighter	0	0	0	802	_	1
19	1	3	desk	0	1	0	848	_	1
19	1	3	owl	0	0	0	700	700	0
19	1	3	dog	1	0	0	660	660	0
19	1	1	ear	1	1	1	526	526	0
19	1	3	apple	1	0	0	543	543	0
19	1	1	orange	1	0	1	584	584	0
19	1	3	window	1	0	0	887	887	0
19	1	3	bear	1	1	0	784	784	0
19	1	3	grape	0	0	0	1386	1386	0
19	1	3	pig	1	0	0	502	502	0
19	1	1	finger	1	0	1	614	614	0
19	1	1	strawberry	0	0	1	1495	1495	0
19	1	3	horse	1	1	0	536	536	0
19	1	3	beetle	0	1	0	1403	_	1
19	1	3	kite	0	0	0	689	689	0
19	1	1	eye	1	0	1	526	526	0
19	1	1	airplane	1	1	1	751	751	0
19	1	1	frog	0	0	1	836	836	0
19	1	1	chair	1	0	1	424	424	0
19	2	1	rabbit	0	1	1	398	398	0
19	2	1	eye	1	0	1	553	553	0
19	2	1	chair	1	0	1	452	452	0
19	2	3	bear	1	1	0	662	662	0
19	2	1	mouse	0	1	1	648	648	0
19	2	1	strawberry	0	0	1	549	549	0
19	2	1	airplane	1	1	1	414	414	0
19	2	3	pig	1	0	0	582	582	0
19	2	1	orange	1	0	1	529	529	0
19	2	1	sheep	0	1	1	685	685	0
19	2	1	fox	0	0	1	731	731	0
19	2	1	butterfly	0	0	1	507	507	0
19	2	3	desk	0	1	0	1052	_	1
19	2	3	grape	0	0	0	1163	1163	0
19	2	3	clown	0	1	0	602	602	0
19	2	3	ball	1	1	0	676	676	0
19	2	3	owl	0	0	0	576	576	0
19	2	1	frog	0	0	1	479	479	0
19	2	3	kite	0	0	0	583	583	0
19	2	3	window	1	0	0	572	572	0
19	2	1	banana	0	1	1	505	505	0
19	2	3	lighter	0	0	0	613	_	1
19	2	3	horse	1	1	0	558	558	0
19	2	1	clock	1	1	1	457	457	0
19	2	3	arm	1	1	0	634	634	0
19	2	3	cake	0	1	0	845	845	0
19	2	3	beetle	0	1	0	766	_	1
19	2	1	box	1	1	1	670	670	0
19	2	1	ear	1	1	1	500	500	0
19	2	3	dog	1	0	0	622	622	0
19	2	1	finger	1	0	1	545	545	0
19	2	3	apple	1	0	0	494	494	0
19	3	1	chair	1	0	1	555	555	0
19	3	3	beetle	0	1	0	1015	_	1
19	3	3	window	1	0	0	547	547	0
19	3	1	ear	1	1	1	395	395	0
19	3	3	clown	0	1	0	578	578	0
19	3	3	arm	1	1	0	631	631	0
19	3	1	butterfly	0	0	1	539	539	0
19	3	1	strawberry	0	0	1	542	542	0
19	3	1	eye	1	0	1	385	385	0
19	3	3	cake	0	1	0	573	573	0
19	3	3	dog	1	0	0	629	629	0
19	3	1	frog	0	0	1	400	400	0
19	3	3	owl	0	0	0	472	472	0
19	3	3	kite	0	0	0	533	533	0
19	3	3	grape	0	0	0	862	862	0
19	3	1	mouse	0	1	1	422	422	0
19	3	3	pig	1	0	0	612	612	0
19	3	3	horse	1	1	0	439	439	0
19	3	1	sheep	0	1	1	1100	1100	0
19	3	3	apple	1	0	0	626	626	0
19	3	3	lighter	0	0	0	563	_	1
19	3	1	rabbit	0	1	1	421	421	0
19	3	1	orange	1	0	1	567	_	1
19	3	3	desk	0	1	0	930	_	1
19	3	1	box	1	1	1	646	646	0
19	3	1	finger	1	0	1	503	503	0
19	3	3	bear	1	1	0	726	726	0
19	3	1	clock	1	1	1	498	498	0
19	3	3	ball	1	1	0	525	525	0
19	3	1	banana	0	1	1	620	620	0
19	3	1	airplane	1	1	1	470	470	0
19	3	1	fox	0	0	1	577	577	0
20	1	2	spoon	0	1	0	154	_	0	1
20	1	1	chair	1	0	1	744	744	0
20	1	1	orange	1	0	1	785	785	0
20	1	1	butterfly	0	0	1	1136	1136	0
20	1	1	banana	0	1	1	858	858	0
20	1	2	dress	1	1	0	795	795	0
20	1	1	sheep	0	1	1	924	924	0
20	1	1	airplane	1	1	1	681	681	0
20	1	1	strawberry	0	0	1	943	943	0
20	1	2	pencil	0	1	0	577	577	0
20	1	1	frog	0	0	1	-3000	_	1
20	1	2	spider	0	1	0	1012	1012	0
20	1	2	cheese	1	0	0	829	829	0
20	1	2	bread	1	1	0	1053	1053	0
20	1	2	pillow	0	0	0	910	_	1
20	1	2	bed	1	0	0	738	738	0
20	1	2	carrot	0	0	0	1199	1199	0
20	1	1	box	1	1	1	936	936	0
20	1	2	glove	0	1	0	1092	1092	0
20	1	1	fox	0	0	1	1307	1307	0
20	1	1	clock	1	1	1	793	793	0
20	1	1	finger	1	0	1	1061	1061	0
20	1	1	ear	1	1	1	663	663	0
20	1	2	bat	0	0	0	797	797	0
20	1	2	tree	1	1	0	684	684	0
20	1	1	eye	1	0	1	714	714	0
20	1	2	duck	0	0	0	719	_	1
20	1	2	ring	1	1	0	763	763	0
20	1	2	egg	1	0	0	750	750	0
20	1	1	rabbit	0	1	1	1068	_	1
20	1	2	key	1	0	0	786	786	0
20	1	1	mouse	0	1	1	738	738	0
20	2	1	clock	1	1	1	930	930	0
20	2	1	chair	1	0	1	607	607	0
20	2	2	bread	1	1	0	825	825	0
20	2	1	eye	1	0	1	577	577	0
20	2	1	ear	1	1	1	681	681	0
20	2	2	spider	0	1	0	597	597	0
20	2	1	sheep	0	1	1	711	711	0
20	2	1	fox	0	0	1	713	713	0
20	2	2	ring	1	1	0	485	485	0
20	2	2	bat	0	0	0	649	649	0
20	2	2	cheese	1	0	0	646	646	0
20	2	2	bed	1	0	0	558	558	0
20	2	2	dress	1	1	0	637	637	0
20	2	1	finger	1	0	1	574	574	0
20	2	2	glove	0	1	0	741	741	0
20	2	1	butterfly	0	0	1	564	564	0
20	2	2	carrot	0	0	0	577	577	0
20	2	1	rabbit	0	1	1	534	534	0
20	2	2	key	1	0	0	857	857	0
20	2	1	box	1	1	1	605	605	0
20	2	2	pencil	0	1	0	522	522	0
20	2	1	mouse	0	1	1	871	871	0
20	2	1	frog	0	0	1	933	933	0
20	2	1	banana	0	1	1	814	814	0
20	2	1	airplane	1	1	1	491	491	0
20	2	2	egg	1	0	0	602	602	0
20	2	1	orange	1	0	1	1121	1121	0
20	2	2	tree	1	1	0	619	619	0
20	2	2	spoon	0	1	0	684	684	0
20	2	1	strawberry	0	0	1	756	756	0
20	2	2	pillow	0	0	0	585	_	1
20	2	2	duck	0	0	0	855	_	1
20	3	1	fox	0	0	1	943	943	0
20	3	2	tree	1	1	0	457	457	0
20	3	1	orange	1	0	1	679	679	0
20	3	1	butterfly	0	0	1	853	853	0
20	3	2	key	1	0	0	775	775	0
20	3	2	pencil	0	1	0	425	425	0
20	3	1	box	1	1	1	518	518	0
20	3	2	ring	1	1	0	337	337	0
20	3	2	spider	0	1	0	574	574	0
20	3	2	carrot	0	0	0	661	661	0
20	3	1	sheep	0	1	1	947	947	0
20	3	1	eye	1	0	1	621	621	0
20	3	2	egg	1	0	0	597	597	0
20	3	1	airplane	1	1	1	508	508	0
20	3	2	glove	0	1	0	693	693	0
20	3	1	banana	0	1	1	800	800	0
20	3	1	ear	1	1	1	705	705	0
20	3	2	bat	0	0	0	752	752	0
20	3	2	bread	1	1	0	573	573	0
20	3	2	bed	1	0	0	528	528	0
20	3	1	clock	1	1	1	678	678	0
20	3	1	finger	1	0	1	1074	1074	0
20	3	1	strawberry	0	0	1	593	593	0
20	3	2	spoon	0	1	0	613	613	0
20	3	2	dress	1	1	0	568	568	0
20	3	2	pillow	0	0	0	591	_	1
20	3	1	frog	0	0	1	783	783	0
20	3	1	chair	1	0	1	843	843	0
20	3	1	rabbit	0	1	1	1011	1011	0
20	3	2	cheese	1	0	0	455	455	0
20	3	1	mouse	0	1	1	736	736	0
20	3	2	duck	0	0	0	514	514	0
21	1	1	strawberry	0	0	0	1070	1070	0
21	1	2	pillow	0	0	1	714	714	0
21	1	2	pencil	0	1	1	554	554	0
21	1	1	mouse	0	1	0	952	_	1
21	1	1	sheep	0	1	0	1174	1174	0
21	1	1	chair	1	0	0	988	988	0
21	1	1	box	1	1	0	776	776	0
21	1	2	ring	1	1	1	670	670	0
21	1	1	ear	1	1	0	638	638	0
21	1	2	egg	1	0	1	796	796	0
21	1	2	spoon	0	1	1	578	578	0
21	1	1	clock	1	1	0	640	640	0
21	1	1	frog	0	0	0	920	920	0
21	1	2	dress	1	1	1	790	790	0
21	1	2	bread	1	1	1	699	699	0
21	1	2	tree	1	1	1	593	593	0
21	1	1	banana	0	1	0	612	612	0
21	1	2	bat	0	0	1	1229	_	1
21	1	2	carrot	0	0	1	705	_	1
21	1	1	airplane	1	1	0	643	643	0
21	1	1	rabbit	0	1	0	959	959	0
21	1	2	key	1	0	1	596	596	0
21	1	1	finger	1	0	0	723	723	0
21	1	2	duck	0	0	1	907	907	0
21	1	2	glove	0	1	1	995	995	0
21	1	1	orange	1	0	0	822	822	0
21	1	1	butterfly	0	0	0	656	656	0
21	1	1	fox	0	0	0	1222	1222	0
21	1	2	cheese	1	0	1	750	750	0
21	1	1	eye	1	0	0	613	613	0
21	1	2	spider	0	1	1	656	656	0
21	1	2	bed	1	0	1	1013	1013	0
21	2	1	chair	1	0	0	776	776	0
21	2	2	spider	0	1	1	792	792	0
21	2	1	sheep	0	1	0	675	675	0
21	2	2	carrot	0	0	1	1467	1467	0
21	2	1	fox	0	0	0	792	792	0
21	2	1	strawberry	0	0	0	887	887	0
21	2	1	eye	1	0	0	627	627	0
21	2	2	tree	1	1	1	517	517	0
21	2	1	orange	1	0	0	647	647	0
21	2	2	bed	1	0	1	802	802	0
21	2	1	box	1	1	0	661	661	0
21	2	1	butterfly	0	0	0	521	521	0
21	2	2	cheese	1	0	1	444	444	0
21	2	2	key	1	0	1	570	570	0
21	2	1	airplane	1	1	0	661	661	0
21	2	2	glove	0	1	1	742	742	0
21	2	1	rabbit	0	1	0	601	601	0
21	2	1	banana	0	1	0	260	_	0	1
21	2	2	ring	1	1	1	421	421	0
21	2	2	bread	1	1	1	595	595	0
21	2	1	frog	0	0	0	595	595	0
21	2	2	pillow	0	0	1	714	714	0
21	2	2	spoon	0	1	1	525	525	0
21	2	1	ear	1	1	0	554	554	0
21	2	2	egg	1	0	1	594	594	0
21	2	2	dress	1	1	1	594	594	0
21	2	1	clock	1	1	0	632	632	0
21	2	2	pencil	0	1	1	575	575	0
21	2	1	finger	1	0	0	593	593	0
21	2	2	bat	0	0	1	1669	1669	0
21	2	2	duck	0	0	1	302	302	0
21	2	1	mouse	0	1	0	487	487	0
21	3	2	dress	1	1	1	658	658	0
21	3	2	bread	1	1	1	638	638	0
21	3	2	spoon	0	1	1	486	486	0
21	3	2	bat	0	0	1	2187	2187	0
21	3	2	ring	1	1	1	563	563	0
21	3	1	clock	1	1	0	677	677	0
21	3	1	strawberry	0	0	0	761	761	0
21	3	1	mouse	0	1	0	359	359	0
21	3	2	pillow	0	0	1	594	594	0
21	3	1	banana	0	1	0	533	533	0
21	3	1	box	1	1	0	571	571	0
21	3	1	ear	1	1	0	568	568	0
21	3	1	fox	0	0	0	770	770	0
21	3	2	duck	0	0	1	605	605	0
21	3	1	frog	0	0	0	628	628	0
[truncated: 593 more rows]
