# Supplementary material for: Error-based learning and lexical competition in word production: Evidence from multilingual naming
Source: PLoS One. 2019 Mar 22;14(3):e0213765. doi: 10.1371/journal.pone.0213765 (PMC6430390; doi:10.1371/journal.pone.0213765)
Supplement: S8 File — (XLSX) [file pone.0213765.s009.xlsx]

## Sheet: English (L3 training phase)
subject	repetition	stimulus list	item	frequency	cognate status	RT	RT aboe 250 ms without errors	incorrect	voice key error
1	1	2	glove	0	1	603	603	0
1	1	1	ear	1	1	513	513	0
1	1	2	bed	1	0	647	647	0
1	1	2	dress	1	1	526	526	0
1	1	1	chair	1	0	655	655	0
1	1	2	bat	0	0	686	686	0
1	1	1	fox	0	0	781	781	0
1	1	2	spider	0	1	1398	1398	0
1	1	1	mouse	0	1	831	831	0
1	1	1	airplane	1	1	773	773	0
1	1	2	pencil	0	1	713	713	0
1	1	2	key	1	0	609	609	0
1	1	2	ring	1	1	609	609	0
1	1	1	finger	1	0	631	631	0
1	1	1	frog	0	0	588	588	0
1	1	1	box	1	1	804	804	0
1	1	1	butterfly	0	0	698	698	0
1	1	1	rabbit	0	1	636	636	0
1	1	2	tree	1	1	825	825	0
1	1	1	strawberry	0	0	590	590	0
1	1	2	bread	1	1	920	920	0
1	1	1	orange	1	0	637	637	0
1	1	1	sheep	0	1	800	800	0
1	1	2	carrot	0	0	742	742	0
1	1	1	clock	1	1	522	522	0
1	1	2	egg	1	0	602	602	0
1	1	1	eye	1	0	693	693	0
1	1	2	cheese	1	0	627	627	0
1	1	2	pillow	0	0	774	774	0
1	1	2	duck	0	0	912	912	0
1	1	2	spoon	0	1	658	658	0
1	1	1	banana	0	1	591	591	0
1	2	2	glove	0	1	621	621	0
1	2	1	strawberry	0	0	620	620	0
1	2	2	bed	1	0	561	561	0
1	2	1	sheep	0	1	848	848	0
1	2	1	chair	1	0	691	691	0
1	2	1	eye	1	0	480	480	0
1	2	1	box	1	1	598	598	0
1	2	1	ear	1	1	631	631	0
1	2	1	banana	0	1	498	498	0
1	2	1	finger	1	0	575	575	0
1	2	1	orange	1	0	469	469	0
1	2	2	duck	0	0	525	525	0
1	2	1	airplane	1	1	733	733	0
1	2	1	clock	1	1	703	703	0
1	2	2	spider	0	1	1090	1090	0
1	2	2	egg	1	0	588	588	0
1	2	2	bat	0	0	651	651	0
1	2	2	pillow	0	0	659	659	0
1	2	1	fox	0	0	759	759	0
1	2	1	butterfly	0	0	588	588	0
1	2	1	frog	0	0	590	590	0
1	2	2	key	1	0	663	663	0
1	2	1	rabbit	0	1	759	759	0
1	2	1	mouse	0	1	983	983	0
1	2	2	bread	1	1	647	647	0
1	2	2	pencil	0	1	677	677	0
1	2	2	dress	1	1	597	597	0
1	2	2	ring	1	1	611	611	0
1	2	2	tree	1	1	767	767	0
1	2	2	spoon	0	1	465	465	0
1	2	2	carrot	0	0	584	584	0
1	2	2	cheese	1	0	466	466	0
1	3	1	frog	0	0	489	489	0
1	3	1	airplane	1	1	419	419	0
1	3	1	box	1	1	606	606	0
1	3	2	bat	0	0	663	663	0
1	3	2	pencil	0	1	602	602	0
1	3	1	strawberry	0	0	636	636	0
1	3	2	spider	0	1	1019	1019	0
1	3	1	fox	0	0	478	478	0
1	3	1	chair	1	0	647	647	0
1	3	1	ear	1	1	665	665	0
1	3	2	key	1	0	637	637	0
1	3	2	carrot	0	0	644	644	0
1	3	1	finger	1	0	634	634	0
1	3	1	orange	1	0	679	679	0
1	3	2	duck	0	0	679	679	0
1	3	2	egg	1	0	566	566	0
1	3	2	tree	1	1	465	465	0
1	3	1	banana	0	1	588	588	0
1	3	1	rabbit	0	1	1041	1041	0
1	3	1	butterfly	0	0	564	564	0
1	3	2	cheese	1	0	601	601	0
1	3	1	sheep	0	1	770	770	0
1	3	2	bed	1	0	576	576	0
1	3	2	ring	1	1	546	546	0
1	3	2	spoon	0	1	555	555	0
1	3	2	dress	1	1	574	574	0
1	3	2	glove	0	1	641	641	0
1	3	2	pillow	0	0	732	732	0
1	3	1	eye	1	0	925	925	0
1	3	1	mouse	0	1	1064	1064	0
1	3	2	bread	1	1	607	607	0
1	3	1	clock	1	1	599	599	0
2	1	3	horse	1	1	798	798	0
2	1	1	eye	1	0	731	731	0
2	1	3	apple	1	0	671	671	0
2	1	1	frog	0	0	863	863	0
2	1	1	chair	1	0	895	895	0
2	1	1	clock	1	1	637	637	0
2	1	1	airplane	1	1	822	822	0
2	1	3	window	1	0	693	693	0
2	1	1	strawberry	0	0	1020	1020	0
2	1	1	box	1	1	930	930	0
2	1	1	fox	0	0	993	993	0
2	1	3	dog	1	0	715	715	0
2	1	3	clown	0	1	728	728	0
2	1	1	ear	1	1	621	621	0
2	1	1	sheep	0	1	1542	_	1
2	1	3	beetle	0	1	1558	1558	0
2	1	3	ball	1	1	630	630	0
2	1	3	cake	0	1	680	680	0
2	1	3	bear	1	1	949	949	0
2	1	3	pig	1	0	1267	1267	0
2	1	3	grape	0	0	723	723	0
2	1	1	orange	1	0	772	772	0
2	1	1	finger	1	0	738	738	0
2	1	1	mouse	0	1	1144	1144	0
2	1	3	arm	1	1	712	712	0
2	1	3	owl	0	0	1581	1581	0
2	1	3	lighter	0	0	1063	1063	0
2	1	1	banana	0	1	678	678	0
2	1	3	kite	0	0	1561	1561	0
2	1	3	desk	0	1	793	793	0
2	1	1	butterfly	0	0	1059	1059	0
2	1	1	rabbit	0	1	572	572	0
2	2	1	ear	1	1	664	664	0
2	2	3	beetle	0	1	1016	1016	0
2	2	1	clock	1	1	594	594	0
2	2	3	cake	0	1	559	559	0
2	2	1	frog	0	0	1033	1033	0
2	2	1	butterfly	0	0	639	639	0
2	2	3	apple	1	0	574	574	0
2	2	1	mouse	0	1	603	_	1
2	2	3	pig	1	0	806	806	0
2	2	3	clown	0	1	618	618	0
2	2	3	desk	0	1	613	613	0
2	2	1	banana	0	1	565	565	0
2	2	1	airplane	1	1	728	728	0
2	2	1	chair	1	0	1003	1003	0
2	2	1	box	1	1	733	733	0
2	2	1	sheep	0	1	1368	1368	0
2	2	3	owl	0	0	889	889	0
2	2	3	kite	0	0	827	827	0
2	2	1	strawberry	0	0	756	756	0
2	2	3	horse	1	1	769	769	0
2	2	3	dog	1	0	734	734	0
2	2	1	eye	1	0	687	687	0
2	2	1	orange	1	0	663	663	0
2	2	3	window	1	0	654	654	0
2	2	3	grape	0	0	671	671	0
2	2	3	bear	1	1	1186	1186	0
2	2	1	rabbit	0	1	675	_	0	1
2	2	1	finger	1	0	586	586	0
2	2	3	lighter	0	0	542	542	0
2	2	3	arm	1	1	638	638	0
2	2	1	fox	0	0	740	740	0
2	2	3	ball	1	1	574	574	0
2	3	3	cake	0	1	557	557	0
2	3	3	pig	1	0	1108	1108	0
2	3	1	strawberry	0	0	726	726	0
2	3	1	clock	1	1	566	566	0
2	3	1	sheep	0	1	1031	1031	0
2	3	3	dog	1	0	625	625	0
2	3	3	apple	1	0	615	615	0
2	3	3	desk	0	1	635	635	0
2	3	1	airplane	1	1	633	633	0
2	3	1	rabbit	0	1	1164	1164	0
2	3	3	kite	0	0	828	828	0
2	3	3	clown	0	1	609	609	0
2	3	1	fox	0	0	752	752	0
2	3	3	lighter	0	0	740	740	0
2	3	3	horse	1	1	625	625	0
2	3	1	eye	1	0	592	592	0
2	3	1	ear	1	1	582	582	0
2	3	1	banana	0	1	583	583	0
2	3	3	grape	0	0	635	635	0
2	3	3	window	1	0	556	556	0
2	3	3	ball	1	1	553	553	0
2	3	1	orange	1	0	626	626	0
2	3	1	chair	1	0	1343	1343	0
2	3	1	box	1	1	648	648	0
2	3	3	beetle	0	1	1137	1137	0
2	3	3	owl	0	0	797	797	0
2	3	3	arm	1	1	675	675	0
2	3	3	bear	1	1	1126	1126	0
2	3	1	finger	1	0	720	720	0
2	3	1	mouse	0	1	938	938	0
2	3	1	butterfly	0	0	666	666	0
2	3	1	frog	0	0	686	686	0
3	1	3	pig	1	0	741	741	0
3	1	3	ball	1	1	738	738	0
3	1	2	tree	1	1	641	641	0
3	1	3	lighter	0	0	907	907	0
3	1	2	cheese	1	0	732	732	0
3	1	2	ring	1	1	812	812	0
3	1	3	cake	0	1	947	947	0
3	1	3	owl	0	0	919	919	0
3	1	3	clown	0	1	908	908	0
3	1	2	pencil	0	1	822	822	0
3	1	3	beetle	0	1	932	932	0
3	1	3	window	1	0	734	734	0
3	1	3	horse	1	1	809	809	0
3	1	2	key	1	0	690	690	0
3	1	2	pillow	0	0	1071	1071	0
3	1	2	spider	0	1	1465	1465	0
3	1	2	egg	1	0	793	793	0
3	1	2	bread	1	1	900	900	0
3	1	3	kite	0	0	911	911	0
3	1	3	grape	0	0	-3000	_	1
3	1	2	bat	0	0	1327	1327	0
3	1	2	carrot	0	0	1335	1335	0
3	1	3	dog	1	0	605	605	0
3	1	2	dress	1	1	739	739	0
3	1	2	bed	1	0	1349	1349	0
3	1	2	glove	0	1	1086	1086	0
3	1	3	bear	1	1	917	917	0
3	1	2	spoon	0	1	877	877	0
3	1	3	apple	1	0	1065	1065	0
3	1	3	arm	1	1	655	655	0
3	1	3	desk	0	1	852	852	0
3	1	2	duck	0	0	944	944	0
3	2	2	bread	1	1	681	681	0
3	2	3	arm	1	1	654	654	0
3	2	3	window	1	0	708	708	0
3	2	2	bed	1	0	861	861	0
3	2	3	kite	0	0	753	753	0
3	2	2	dress	1	1	714	714	0
3	2	3	beetle	0	1	797	797	0
3	2	2	pillow	0	0	998	998	0
3	2	3	cake	0	1	781	781	0
3	2	2	tree	1	1	754	754	0
3	2	2	cheese	1	0	665	665	0
3	2	3	apple	1	0	851	851	0
3	2	2	bat	0	0	810	810	0
3	2	3	owl	0	0	816	816	0
3	2	3	clown	0	1	859	859	0
3	2	2	spider	0	1	950	950	0
3	2	3	pig	1	0	941	941	0
3	2	3	ball	1	1	732	732	0
3	2	2	spoon	0	1	871	871	0
3	2	3	dog	1	0	662	662	0
3	2	2	key	1	0	794	794	0
3	2	2	carrot	0	0	773	773	0
3	2	3	desk	0	1	726	726	0
3	2	2	ring	1	1	728	728	0
3	2	3	lighter	0	0	828	828	0
3	2	2	glove	0	1	912	912	0
3	2	2	duck	0	0	784	784	0
3	2	3	grape	0	0	735	735	0
3	2	2	egg	1	0	798	798	0
3	2	2	pencil	0	1	718	718	0
3	2	3	horse	1	1	868	868	0
3	2	3	bear	1	1	964	964	0
3	3	3	beetle	0	1	834	834	0
3	3	2	pencil	0	1	559	559	0
3	3	2	spider	0	1	606	606	0
3	3	2	bat	0	0	713	713	0
3	3	2	bread	1	1	691	691	0
3	3	2	tree	1	1	708	708	0
3	3	2	pillow	0	0	787	787	0
3	3	2	duck	0	0	595	595	0
3	3	2	carrot	0	0	589	589	0
3	3	3	kite	0	0	700	700	0
3	3	2	cheese	1	0	601	601	0
3	3	3	ball	1	1	597	597	0
3	3	3	clown	0	1	582	582	0
3	3	3	pig	1	0	536	536	0
3	3	3	dog	1	0	601	601	0
3	3	2	key	1	0	595	595	0
3	3	2	ring	1	1	658	658	0
3	3	3	grape	0	0	795	795	0
3	3	3	lighter	0	0	1001	1001	0
3	3	2	spoon	0	1	696	696	0
3	3	3	arm	1	1	740	740	0
3	3	3	window	1	0	653	653	0
3	3	2	bed	1	0	786	786	0
3	3	2	dress	1	1	565	565	0
3	3	3	apple	1	0	781	781	0
3	3	2	egg	1	0	660	660	0
3	3	3	horse	1	1	745	745	0
3	3	2	glove	0	1	841	841	0
3	3	3	desk	0	1	720	720	0
3	3	3	bear	1	1	1011	1011	0
3	3	3	owl	0	0	794	794	0
3	3	3	cake	0	1	761	761	0
4	1	2	spoon	0	1	-3000	_	1
4	1	2	pencil	0	1	796	796	0
4	1	1	airplane	1	1	954	954	0
4	1	2	dress	1	1	1727	1727	0
4	1	1	finger	1	0	-3000	_	1
4	1	1	box	1	1	757	757	0
4	1	2	bat	0	0	-3000	_	1
4	1	1	rabbit	0	1	1366	1366	0
4	1	2	duck	0	0	-3000	_	1
4	1	2	spider	0	1	1373	1373	0
4	1	1	butterfly	0	0	1148	1148	0
4	1	1	ear	1	1	1598	1598	0
4	1	1	banana	0	1	789	789	0
4	1	1	orange	1	0	1028	1028	0
4	1	2	tree	1	1	1106	1106	0
4	1	1	sheep	0	1	-3000	_	1
4	1	2	bread	1	1	915	915	0
4	1	2	glove	0	1	-3000	_	1
4	1	2	cheese	1	0	963	963	0
4	1	2	bed	1	0	572	572	0
4	1	2	egg	1	0	768	768	0
4	1	1	clock	1	1	907	907	0
4	1	1	mouse	0	1	2086	2086	0
4	1	1	strawberry	0	0	855	855	0
4	1	2	carrot	0	0	829	829	0
4	1	1	frog	0	0	-3000	_	1
4	1	1	eye	1	0	1184	_	1
4	1	2	ring	1	1	1000	1000	0
4	1	2	key	1	0	1104	1104	0
4	1	1	fox	0	0	2490	2490	0
4	1	2	pillow	0	0	-3000	_	1
4	1	1	chair	1	0	1427	1427	0
4	2	2	bed	1	0	790	790	0
4	2	1	frog	0	0	-3000	_	1
4	2	2	ring	1	1	672	672	0
4	2	1	clock	1	1	692	692	0
4	2	2	egg	1	0	702	702	0
4	2	1	fox	0	0	1153	1153	0
4	2	2	glove	0	1	-3000	_	1
4	2	1	airplane	1	1	904	904	0
4	2	1	box	1	1	1363	1363	0
4	2	2	dress	1	1	782	782	0
4	2	2	key	1	0	652	652	0
4	2	2	bread	1	1	796	796	0
4	2	2	duck	0	0	-3000	_	1
4	2	1	ear	1	1	1289	1289	0
4	2	1	orange	1	0	757	757	0
4	2	2	bat	0	0	-3000	_	1
4	2	1	banana	0	1	588	588	0
4	2	1	sheep	0	1	861	861	0
4	2	2	carrot	0	0	748	748	0
4	2	2	pencil	0	1	798	798	0
4	2	1	mouse	0	1	974	974	0
4	2	1	strawberry	0	0	740	740	0
4	2	2	spoon	0	1	-3000	_	1
4	2	1	eye	1	0	1424	1424	0
4	2	1	finger	1	0	-3000	_	1
4	2	2	spider	0	1	805	805	0
4	2	2	tree	1	1	775	775	0
4	2	1	butterfly	0	0	1193	1193	0
4	2	2	cheese	1	0	719	719	0
4	2	1	chair	1	0	923	923	0
4	2	2	pillow	0	0	-3000	_	1
4	2	1	rabbit	0	1	910	910	0
4	3	2	cheese	1	0	679	679	0
4	3	2	carrot	0	0	689	689	0
4	3	1	strawberry	0	0	673	673	0
4	3	1	orange	1	0	767	767	0
4	3	1	clock	1	1	633	633	0
4	3	2	duck	0	0	-3000	_	1
4	3	1	rabbit	0	1	785	785	0
4	3	1	sheep	0	1	842	842	0
4	3	2	bread	1	1	783	783	0
4	3	2	spoon	0	1	-3000	_	1
4	3	1	box	1	1	901	901	0
4	3	1	fox	0	0	1411	1411	0
4	3	1	banana	0	1	674	674	0
4	3	2	egg	1	0	743	743	0
4	3	2	dress	1	1	749	749	0
4	3	2	tree	1	1	754	754	0
4	3	2	glove	0	1	-3000	_	1
4	3	2	ring	1	1	766	766	0
4	3	2	bed	1	0	733	733	0
4	3	1	finger	1	0	-3000	_	1
4	3	1	frog	0	0	-3000	_	1
4	3	1	airplane	1	1	912	912	0
4	3	1	eye	1	0	850	850	0
4	3	2	spider	0	1	915	915	0
4	3	2	pillow	0	0	-3000	_	1
4	3	1	butterfly	0	0	941	941	0
4	3	2	key	1	0	563	563	0
4	3	2	pencil	0	1	716	716	0
4	3	1	ear	1	1	988	988	0
4	3	1	chair	1	0	749	749	0
4	3	2	bat	0	0	-3000	_	1
4	3	1	mouse	0	1	930	_	1
5	1	1	frog	0	0	1862	1862	0
5	1	1	strawberry	0	0	2503	2503	0
5	1	3	kite	0	0	-3000	_	1
5	1	1	chair	1	0	1716	1716	0
5	1	1	eye	1	0	887	887	0
5	1	1	fox	0	0	2914	2914	0
5	1	1	clock	1	1	1271	1271	0
5	1	3	beetle	0	1	2626	_	1
5	1	3	window	1	0	870	870	0
5	1	3	dog	1	0	775	775	0
5	1	1	banana	0	1	1091	1091	0
5	1	3	clown	0	1	2775	_	1
5	1	3	arm	1	1	943	943	0
5	1	3	grape	0	0	-3000	_	1
5	1	1	rabbit	0	1	873	873	0
5	1	3	cake	0	1	1102	1102	0
5	1	1	finger	1	0	1661	1661	0
5	1	3	desk	0	1	1001	1001	0
5	1	3	apple	1	0	1147	1147	0
5	1	1	orange	1	0	1806	1806	0
5	1	3	bear	1	1	1062	1062	0
5	1	1	airplane	1	1	856	856	0
5	1	1	ear	1	1	1143	1143	0
5	1	1	box	1	1	867	867	0
5	1	1	mouse	0	1	-3000	_	0
5	1	3	horse	1	1	1012	1012	0
5	1	3	ball	1	1	1205	1205	0
5	1	1	butterfly	0	0	1977	1977	0
5	1	3	pig	1	0	1278	1278	0
5	1	1	sheep	0	1	-3000	_	1
5	1	3	owl	0	0	-3000	_	1
5	1	3	lighter	0	0	1315	1315	0
5	2	3	grape	0	0	-3000	_	1
5	2	1	butterfly	0	0	1343	1343	0
5	2	3	desk	0	1	832	832	0
5	2	3	apple	1	0	899	899	0
5	2	1	eye	1	0	914	914	0
5	2	1	clock	1	1	624	624	0
5	2	3	dog	1	0	859	859	0
5	2	1	chair	1	0	1335	1335	0
5	2	3	arm	1	1	870	870	0
5	2	1	frog	0	0	-3000	_	1
5	2	3	lighter	0	0	1071	1071	0
5	2	1	mouse	0	1	1053	1053	0
5	2	3	owl	0	0	-3000	_	1
5	2	1	orange	1	0	817	817	0
5	2	1	fox	0	0	-3000	_	0
5	2	1	finger	1	0	1336	1336	0
5	2	3	horse	1	1	772	772	0
5	2	3	cake	0	1	1054	1054	0
5	2	3	ball	1	1	862	862	0
5	2	3	kite	0	0	1834	_	1
5	2	3	clown	0	1	-3000	_	1
5	2	1	box	1	1	714	714	0
5	2	3	bear	1	1	1075	1075	0
5	2	1	banana	0	1	1051	1051	0
5	2	1	airplane	1	1	786	786	0
5	2	3	pig	1	0	1156	1156	0
5	2	1	rabbit	0	1	1048	1048	0
5	2	3	beetle	0	1	-3000	_	1
5	2	1	ear	1	1	1177	1177	0
5	2	3	window	1	0	757	757	0
5	2	1	strawberry	0	0	1278	1278	0
5	2	1	sheep	0	1	-3000	_	1
5	3	3	desk	0	1	790	790	0
5	3	3	pig	1	0	767	767	0
5	3	3	owl	0	0	-3000	_	1
5	3	3	cake	0	1	766	766	0
5	3	1	eye	1	0	660	660	0
5	3	3	lighter	0	0	1019	1019	0
5	3	3	horse	1	1	758	758	0
5	3	3	beetle	0	1	-3000	_	1
5	3	3	ball	1	1	866	866	0
5	3	1	fox	0	0	1592	1592	0
5	3	1	banana	0	1	887	887	0
5	3	3	dog	1	0	846	846	0
5	3	3	grape	0	0	-3000	_	1
5	3	1	airplane	1	1	694	694	0
5	3	1	frog	0	0	1506	1506	0
5	3	1	chair	1	0	980	980	0
5	3	3	arm	1	1	860	860	0
5	3	1	strawberry	0	0	1116	1116	0
5	3	1	clock	1	1	956	956	0
5	3	3	clown	0	1	-3000	_	1
5	3	1	finger	1	0	1527	1527	0
5	3	3	kite	0	0	2301	_	1
5	3	1	box	1	1	850	850	0
5	3	1	sheep	0	1	-3000	_	1
5	3	3	window	1	0	780	780	0
5	3	1	orange	1	0	941	941	0
5	3	3	apple	1	0	653	653	0
5	3	3	bear	1	1	803	803	0
5	3	1	mouse	0	1	991	991	0
5	3	1	butterfly	0	0	1384	1384	0
5	3	1	ear	1	1	777	777	0
5	3	1	rabbit	0	1	746	746	0
6	1	3	clown	0	1	941	941	0
6	1	3	lighter	0	0	1068	1068	0
6	1	3	window	1	0	714	714	0
6	1	2	carrot	0	0	1398	1398	0
6	1	3	ball	1	1	754	754	0
6	1	2	spoon	0	1	-3000	_	1
6	1	3	dog	1	0	729	729	0
6	1	2	pillow	0	0	-3000	_	1
6	1	2	spider	0	1	955	955	0
6	1	2	dress	1	1	672	672	0
6	1	2	glove	0	1	1120	_	1
6	1	3	kite	0	0	-3000	_	0
6	1	3	horse	1	1	765	765	0
6	1	2	bread	1	1	1220	1220	0
6	1	3	pig	1	0	667	667	0
6	1	3	bear	1	1	849	849	0
6	1	2	bat	0	0	906	906	0
6	1	2	bed	1	0	465	465	0
6	1	2	cheese	1	0	668	668	0
6	1	2	pencil	0	1	838	838	0
6	1	3	desk	0	1	1233	1233	0
6	1	3	grape	0	0	-3000	_	1
6	1	2	ring	1	1	823	823	0
6	1	3	beetle	0	1	1007	1007	0
6	1	3	arm	1	1	805	805	0
6	1	2	tree	1	1	857	857	0
6	1	2	key	1	0	675	675	0
6	1	3	apple	1	0	618	618	0
6	1	2	duck	0	0	1074	1074	0
6	1	2	egg	1	0	764	764	0
6	1	3	cake	0	1	417	417	0
6	1	3	owl	0	0	2307	_	1
6	2	3	ball	1	1	620	620	0
6	2	3	lighter	0	0	758	758	0
6	2	3	pig	1	0	597	597	0
6	2	2	bat	0	0	741	741	0
6	2	3	cake	0	1	737	_	0	1
6	2	2	ring	1	1	670	670	0
6	2	3	apple	1	0	693	693	0
6	2	3	desk	0	1	886	886	0
6	2	2	egg	1	0	712	712	0
6	2	3	kite	0	0	-3000	_	1
6	2	2	dress	1	1	756	756	0
6	2	2	tree	1	1	717	717	0
6	2	2	pillow	0	0	-3000	_	1
6	2	3	dog	1	0	678	678	0
6	2	3	owl	0	0	1657	_	1
6	2	3	window	1	0	645	645	0
6	2	2	glove	0	1	1363	1363	0
6	2	3	arm	1	1	781	781	0
6	2	3	clown	0	1	952	952	0
6	2	2	duck	0	0	146	_	0	1
6	2	2	key	1	0	644	644	0
6	2	2	pencil	0	1	854	854	0
6	2	2	carrot	0	0	1504	1504	0
6	2	3	horse	1	1	717	717	0
6	2	3	grape	0	0	-3000	_	1
6	2	3	bear	1	1	755	755	0
6	2	2	spider	0	1	859	859	0
6	2	3	beetle	0	1	669	669	0
6	2	2	cheese	1	0	729	729	0
6	2	2	spoon	0	1	-3000	_	1
6	2	2	bed	1	0	751	751	0
6	2	2	bread	1	1	878	878	0
6	3	2	spider	0	1	738	738	0
6	3	2	ring	1	1	811	811	0
6	3	2	pencil	0	1	717	717	0
6	3	2	cheese	1	0	604	604	0
6	3	3	ball	1	1	771	771	0
6	3	3	beetle	0	1	897	897	0
6	3	2	spoon	0	1	-3000	_	1
6	3	2	tree	1	1	827	827	0
6	3	3	apple	1	0	717	717	0
6	3	2	glove	0	1	1171	1171	0
6	3	3	pig	1	0	675	675	0
6	3	2	dress	1	1	733	733	0
6	3	3	desk	0	1	961	961	0
6	3	3	dog	1	0	623	623	0
6	3	2	bed	1	0	790	790	0
6	3	2	egg	1	0	747	747	0
6	3	3	clown	0	1	810	810	0
6	3	3	horse	1	1	779	779	0
6	3	3	cake	0	1	971	971	0
6	3	2	bat	0	0	706	706	0
6	3	3	arm	1	1	907	907	0
6	3	3	lighter	0	0	824	824	0
6	3	2	bread	1	1	1035	1035	0
6	3	3	owl	0	0	1651	_	1
6	3	3	kite	0	0	-3000	_	1
6	3	3	window	1	0	733	733	0
6	3	2	carrot	0	0	1113	1113	0
6	3	3	bear	1	1	912	912	0
6	3	3	grape	0	0	-3000	_	1
6	3	2	duck	0	0	550	550	0
6	3	2	pillow	0	0	-3000	_	1
6	3	2	key	1	0	608	608	0
7	1	2	glove	0	1	913	913	0
7	1	1	ear	1	1	788	788	0
7	1	2	bed	1	0	577	577	0
7	1	2	dress	1	1	634	634	0
7	1	1	chair	1	0	657	657	0
7	1	2	bat	0	0	438	438	0
7	1	1	fox	0	0	637	637	0
7	1	2	spider	0	1	879	879	0
7	1	1	mouse	0	1	415	415	0
7	1	1	airplane	1	1	619	619	0
7	1	2	pencil	0	1	614	614	0
7	1	2	key	1	0	670	670	0
7	1	2	ring	1	1	722	722	0
7	1	1	finger	1	0	891	891	0
7	1	1	frog	0	0	703	703	0
7	1	1	box	1	1	619	619	0
7	1	1	butterfly	0	0	818	818	0
7	1	1	rabbit	0	1	758	758	0
7	1	2	tree	1	1	647	647	0
7	1	1	strawberry	0	0	1101	1101	0
7	1	2	bread	1	1	693	693	0
7	1	1	orange	1	0	460	460	0
7	1	1	sheep	0	1	753	753	0
7	1	2	carrot	0	0	743	743	0
7	1	1	clock	1	1	622	622	0
7	1	2	egg	1	0	538	538	0
7	1	1	eye	1	0	712	712	0
7	1	2	cheese	1	0	640	640	0
7	1	2	pillow	0	0	1111	1111	0
7	1	2	duck	0	0	436	436	0
7	1	2	spoon	0	1	1100	1100	0
7	1	1	banana	0	1	880	880	0
7	2	2	glove	0	1	806	806	0
7	2	1	strawberry	0	0	399	399	0
7	2	2	bed	1	0	328	328	0
7	2	1	sheep	0	1	582	582	0
7	2	1	chair	1	0	373	373	0
7	2	1	eye	1	0	367	367	0
7	2	1	box	1	1	665	665	0
7	2	1	ear	1	1	421	421	0
7	2	1	banana	0	1	402	402	0
7	2	1	finger	1	0	736	736	0
7	2	1	orange	1	0	413	413	0
7	2	2	duck	0	0	627	627	0
7	2	1	airplane	1	1	660	660	0
7	2	1	clock	1	1	577	577	0
7	2	2	spider	0	1	671	671	0
7	2	2	egg	1	0	373	373	0
7	2	2	bat	0	0	592	592	0
7	2	2	pillow	0	0	259	259	0
7	2	1	fox	0	0	588	588	0
7	2	1	butterfly	0	0	661	661	0
7	2	1	frog	0	0	358	358	0
7	2	2	key	1	0	629	629	0
7	2	1	rabbit	0	1	678	678	0
7	2	1	mouse	0	1	539	539	0
7	2	2	bread	1	1	596	596	0
7	2	2	pencil	0	1	669	669	0
7	2	2	dress	1	1	631	631	0
7	2	2	ring	1	1	405	405	0
7	2	2	tree	1	1	442	442	0
7	2	2	spoon	0	1	395	395	0
7	2	2	carrot	0	0	373	_	0	1
7	2	2	cheese	1	0	380	380	0
7	3	1	frog	0	0	585	585	0
7	3	1	airplane	1	1	709	709	0
7	3	1	box	1	1	610	610	0
7	3	2	bat	0	0	623	623	0
7	3	2	pencil	0	1	563	563	0
7	3	1	strawberry	0	0	844	844	0
7	3	2	spider	0	1	715	715	0
7	3	1	fox	0	0	622	622	0
7	3	1	chair	1	0	623	623	0
7	3	1	ear	1	1	546	546	0
7	3	2	key	1	0	603	603	0
7	3	2	carrot	0	0	879	879	0
7	3	1	finger	1	0	744	744	0
7	3	1	orange	1	0	478	478	0
7	3	2	duck	0	0	689	689	0
7	3	2	egg	1	0	614	614	0
7	3	2	tree	1	1	601	601	0
7	3	1	banana	0	1	610	610	0
7	3	1	rabbit	0	1	565	565	0
7	3	1	butterfly	0	0	794	794	0
7	3	2	cheese	1	0	477	477	0
7	3	1	sheep	0	1	659	659	0
7	3	2	bed	1	0	616	616	0
7	3	2	ring	1	1	686	686	0
7	3	2	spoon	0	1	712	712	0
7	3	2	dress	1	1	282	282	0
7	3	2	glove	0	1	882	882	0
7	3	2	pillow	0	0	741	741	0
7	3	1	eye	1	0	335	335	0
7	3	1	mouse	0	1	914	914	0
7	3	2	bread	1	1	624	624	0
7	3	1	clock	1	1	654	654	0
8	1	3	horse	1	1	835	835	0
8	1	1	eye	1	0	722	722	0
8	1	3	apple	1	0	648	648	0
8	1	1	frog	0	0	686	686	0
8	1	1	chair	1	0	811	811	0
8	1	1	clock	1	1	852	852	0
8	1	1	airplane	1	1	992	992	0
8	1	3	window	1	0	687	687	0
8	1	1	strawberry	0	0	889	_	1
8	1	1	box	1	1	713	713	0
8	1	1	fox	0	0	759	759	0
8	1	3	dog	1	0	693	693	0
8	1	3	clown	0	1	1053	1053	0
8	1	1	ear	1	1	910	910	0
8	1	1	sheep	0	1	759	759	0
8	1	3	beetle	0	1	-3000	_	1
8	1	3	ball	1	1	916	_	1
8	1	3	cake	0	1	775	775	0
8	1	3	bear	1	1	750	750	0
8	1	3	pig	1	0	670	670	0
8	1	3	grape	0	0	1650	1650	0
8	1	1	orange	1	0	748	748	0
8	1	1	finger	1	0	649	649	0
8	1	1	mouse	0	1	1170	1170	0
8	1	3	arm	1	1	696	696	0
8	1	3	owl	0	0	-3000	_	1
8	1	3	lighter	0	0	1498	1498	0
8	1	1	banana	0	1	793	793	0
8	1	3	kite	0	0	1476	1476	0
8	1	3	desk	0	1	2578	2578	0
8	1	1	butterfly	0	0	918	918	0
8	1	1	rabbit	0	1	1044	1044	0
8	2	1	ear	1	1	871	871	0
8	2	3	beetle	0	1	1142	1142	0
8	2	1	clock	1	1	685	685	0
8	2	3	cake	0	1	634	634	0
8	2	1	frog	0	0	682	682	0
8	2	1	butterfly	0	0	588	588	0
8	2	3	apple	1	0	570	570	0
8	2	1	mouse	0	1	883	883	0
8	2	3	pig	1	0	681	681	0
8	2	3	clown	0	1	1292	1292	0
8	2	3	desk	0	1	1485	1485	0
8	2	1	banana	0	1	797	797	0
8	2	1	airplane	1	1	1141	1141	0
8	2	1	chair	1	0	679	679	0
8	2	1	box	1	1	640	640	0
8	2	1	sheep	0	1	661	661	0
8	2	3	owl	0	0	-3000	_	1
8	2	3	kite	0	0	1476	1476	0
8	2	1	strawberry	0	0	-3000	_	1
8	2	3	horse	1	1	748	748	0
8	2	3	dog	1	0	725	725	0
8	2	1	eye	1	0	713	713	0
8	2	1	orange	1	0	946	946	0
8	2	3	window	1	0	679	679	0
8	2	3	grape	0	0	-3000	_	1
8	2	3	bear	1	1	936	936	0
8	2	1	rabbit	0	1	1101	1101	0
8	2	1	finger	1	0	810	810	0
8	2	3	lighter	0	0	2695	2695	0
8	2	3	arm	1	1	739	739	0
8	2	1	fox	0	0	764	764	0
8	2	3	ball	1	1	741	741	0
8	3	3	cake	0	1	1085	1085	0
8	3	3	pig	1	0	698	698	0
8	3	1	strawberry	0	0	2419	_	1
8	3	1	clock	1	1	713	713	0
8	3	1	sheep	0	1	677	677	0
8	3	3	dog	1	0	583	583	0
8	3	3	apple	1	0	657	657	0
8	3	3	desk	0	1	1181	1181	0
8	3	1	airplane	1	1	1465	1465	0
8	3	1	rabbit	0	1	949	949	0
8	3	3	kite	0	0	1196	_	1
8	3	3	clown	0	1	1442	1442	0
8	3	1	fox	0	0	720	720	0
8	3	3	lighter	0	0	-3000	_	1
8	3	3	horse	1	1	705	705	0
8	3	1	eye	1	0	707	707	0
8	3	1	ear	1	1	947	947	0
8	3	1	banana	0	1	871	871	0
8	3	3	grape	0	0	811	_	1
8	3	3	window	1	0	626	626	0
8	3	3	ball	1	1	710	710	0
8	3	1	orange	1	0	854	854	0
8	3	1	chair	1	0	775	775	0
8	3	1	box	1	1	628	628	0
8	3	3	beetle	0	1	-3000	_	0
8	3	3	owl	0	0	-3000	_	1
8	3	3	arm	1	1	1158	1158	0
8	3	3	bear	1	1	895	895	0
8	3	1	finger	1	0	727	727	0
8	3	1	mouse	0	1	1077	1077	0
8	3	1	butterfly	0	0	976	976	0
8	3	1	frog	0	0	942	942	0
9	1	3	pig	1	0	779	779	0
9	1	3	ball	1	1	1418	1418	0
9	1	2	tree	1	1	904	904	0
9	1	3	lighter	0	0	1458	1458	0
9	1	2	cheese	1	0	733	733	0
9	1	2	ring	1	1	828	828	0
9	1	3	cake	0	1	935	935	0
9	1	3	owl	0	0	961	961	0
9	1	3	clown	0	1	-3000	_	1
9	1	2	pencil	0	1	689	689	0
9	1	3	beetle	0	1	-3000	_	1
9	1	3	window	1	0	730	730	0
9	1	3	horse	1	1	790	790	0
9	1	2	key	1	0	824	824	0
9	1	2	pillow	0	0	1153	_	1
9	1	2	spider	0	1	1237	1237	0
9	1	2	egg	1	0	804	804	0
9	1	2	bread	1	1	710	710	0
9	1	3	kite	0	0	-3000	_	1
9	1	3	grape	0	0	1440	1440	0
9	1	2	bat	0	0	1368	1368	0
9	1	2	carrot	0	0	2188	2188	0
9	1	3	dog	1	0	546	546	0
9	1	2	dress	1	1	739	739	0
9	1	2	bed	1	0	762	762	0
9	1	2	glove	0	1	-3000	_	1
9	1	3	bear	1	1	1622	1622	0
9	1	2	spoon	0	1	1324	_	1
9	1	3	apple	1	0	968	968	0
9	1	3	arm	1	1	1030	1030	0
9	1	3	desk	0	1	1041	1041	0
9	1	2	duck	0	0	751	751	0
9	2	2	bread	1	1	578	578	0
9	2	3	arm	1	1	864	864	0
9	2	3	window	1	0	597	597	0
9	2	2	bed	1	0	912	912	0
9	2	3	kite	0	0	-3000	_	1
9	2	2	dress	1	1	762	762	0
9	2	3	beetle	0	1	-3000	_	1
9	2	2	pillow	0	0	1125	_	1
9	2	3	cake	0	1	828	828	0
9	2	2	tree	1	1	1013	1013	0
9	2	2	cheese	1	0	637	637	0
9	2	3	apple	1	0	694	694	0
9	2	2	bat	0	0	1155	1155	0
9	2	3	owl	0	0	384	384	0
9	2	3	clown	0	1	-3000	_	1
9	2	2	spider	0	1	1096	1096	0
9	2	3	pig	1	0	774	774	0
9	2	3	ball	1	1	780	_	1
9	2	2	spoon	0	1	1591	_	1
9	2	3	dog	1	0	797	797	0
9	2	2	key	1	0	763	763	0
9	2	2	carrot	0	0	805	805	0
9	2	3	desk	0	1	715	715	0
9	2	2	ring	1	1	822	822	0
9	2	3	lighter	0	0	-3000	_	1
9	2	2	glove	0	1	-3000	_	1
9	2	2	duck	0	0	846	846	0
9	2	3	grape	0	0	925	925	0
9	2	2	egg	1	0	764	764	0
9	2	2	pencil	0	1	709	709	0
9	2	3	horse	1	1	810	810	0
9	2	3	bear	1	1	1004	1004	0
9	3	3	beetle	0	1	533	_	1
9	3	2	pencil	0	1	586	586	0
9	3	2	spider	0	1	1000	1000	0
9	3	2	bat	0	0	699	699	0
9	3	2	bread	1	1	761	761	0
9	3	2	tree	1	1	829	829	0
9	3	2	pillow	0	0	1050	_	1
9	3	2	duck	0	0	777	777	0
9	3	2	carrot	0	0	724	724	0
9	3	3	kite	0	0	-3000	_	1
9	3	2	cheese	1	0	728	728	0
9	3	3	ball	1	1	1254	1254	0
9	3	3	clown	0	1	-3000	_	1
9	3	3	pig	1	0	767	767	0
9	3	3	dog	1	0	618	618	0
9	3	2	key	1	0	705	705	0
9	3	2	ring	1	1	560	560	0
9	3	3	grape	0	0	592	592	0
9	3	3	lighter	0	0	-3000	_	1
9	3	2	spoon	0	1	1043	1043	0
9	3	3	arm	1	1	837	837	0
9	3	3	window	1	0	692	692	0
9	3	2	bed	1	0	713	713	0
9	3	2	dress	1	1	653	653	0
9	3	3	apple	1	0	640	640	0
9	3	2	egg	1	0	476	476	0
9	3	3	horse	1	1	506	506	0
9	3	2	glove	0	1	1895	_	1
9	3	3	desk	0	1	679	679	0
9	3	3	bear	1	1	813	813	0
9	3	3	owl	0	0	788	788	0
9	3	3	cake	0	1	818	818	0
10	1	2	spoon	0	1	724	724	0
10	1	2	pencil	0	1	624	624	0
10	1	1	airplane	1	1	579	579	0
10	1	2	dress	1	1	767	767	0
10	1	1	finger	1	0	1134	1134	0
10	1	1	box	1	1	751	751	0
10	1	2	bat	0	0	761	761	0
10	1	1	rabbit	0	1	639	639	0
10	1	2	duck	0	0	854	854	0
10	1	2	spider	0	1	835	835	0
10	1	1	butterfly	0	0	780	780	0
10	1	1	ear	1	1	835	835	0
10	1	1	banana	0	1	684	684	0
10	1	1	orange	1	0	792	792	0
10	1	2	tree	1	1	825	825	0
10	1	1	sheep	0	1	762	762	0
10	1	2	bread	1	1	746	746	0
10	1	2	glove	0	1	857	857	0
10	1	2	cheese	1	0	995	995	0
10	1	2	bed	1	0	730	730	0
10	1	2	egg	1	0	675	675	0
10	1	1	clock	1	1	782	782	0
10	1	1	mouse	0	1	1186	1186	0
10	1	1	strawberry	0	0	942	942	0
10	1	2	carrot	0	0	1007	1007	0
10	1	1	frog	0	0	735	735	0
10	1	1	eye	1	0	791	791	0
10	1	2	ring	1	1	737	737	0
10	1	2	key	1	0	833	833	0
10	1	1	fox	0	0	827	827	0
10	1	2	pillow	0	0	559	559	0
10	1	1	chair	1	0	748	748	0
10	2	2	bed	1	0	555	555	0
10	2	1	frog	0	0	581	581	0
10	2	2	ring	1	1	535	535	0
10	2	1	clock	1	1	701	701	0
10	2	2	egg	1	0	569	569	0
10	2	1	fox	0	0	622	622	0
10	2	2	glove	0	1	741	741	0
10	2	1	airplane	1	1	735	735	0
10	2	1	box	1	1	723	723	0
10	2	2	dress	1	1	676	676	0
10	2	2	key	1	0	635	635	0
10	2	2	bread	1	1	627	627	0
10	2	2	duck	0	0	692	692	0
10	2	1	ear	1	1	701	701	0
10	2	1	orange	1	0	862	862	0
10	2	2	bat	0	0	661	661	0
10	2	1	banana	0	1	603	603	0
10	2	1	sheep	0	1	621	621	0
10	2	2	carrot	0	0	590	590	0
10	2	2	pencil	0	1	717	717	0
10	2	1	mouse	0	1	791	791	0
10	2	1	strawberry	0	0	679	679	0
10	2	2	spoon	0	1	678	678	0
10	2	1	eye	1	0	729	729	0
10	2	1	finger	1	0	1228	1228	0
10	2	2	spider	0	1	861	861	0
10	2	2	tree	1	1	754	754	0
10	2	1	butterfly	0	0	696	696	0
10	2	2	cheese	1	0	681	681	0
10	2	1	chair	1	0	664	664	0
10	2	2	pillow	0	0	939	939	0
10	2	1	rabbit	0	1	664	664	0
10	3	2	cheese	1	0	608	608	0
10	3	2	carrot	0	0	761	761	0
10	3	1	strawberry	0	0	673	673	0
10	3	1	orange	1	0	727	727	0
10	3	1	clock	1	1	641	641	0
10	3	2	duck	0	0	694	694	0
10	3	1	rabbit	0	1	627	627	0
10	3	1	sheep	0	1	667	667	0
10	3	2	bread	1	1	653	653	0
10	3	2	spoon	0	1	641	641	0
10	3	1	box	1	1	797	797	0
10	3	1	fox	0	0	786	786	0
10	3	1	banana	0	1	755	755	0
10	3	2	egg	1	0	629	629	0
10	3	2	dress	1	1	674	674	0
10	3	2	tree	1	1	690	690	0
10	3	2	glove	0	1	772	772	0
10	3	2	ring	1	1	653	653	0
10	3	2	bed	1	0	943	943	0
10	3	1	finger	1	0	736	736	0
10	3	1	frog	0	0	766	766	0
10	3	1	airplane	1	1	679	679	0
10	3	1	eye	1	0	695	695	0
10	3	2	spider	0	1	656	656	0
10	3	2	pillow	0	0	752	752	0
10	3	1	butterfly	0	0	681	681	0
10	3	2	key	1	0	744	744	0
10	3	2	pencil	0	1	704	704	0
10	3	1	ear	1	1	996	996	0
10	3	1	chair	1	0	642	642	0
10	3	2	bat	0	0	664	664	0
10	3	1	mouse	0	1	818	818	0
11	1	1	frog	0	0	825	825	0
11	1	1	strawberry	0	0	532	532	0
11	1	3	kite	0	0	1288	1288	0
11	1	1	chair	1	0	793	793	0
11	1	1	eye	1	0	967	967	0
11	1	1	fox	0	0	878	878	0
11	1	1	clock	1	1	647	647	0
11	1	3	beetle	0	1	1295	_	1
11	1	3	window	1	0	1100	1100	0
11	1	3	dog	1	0	731	731	0
11	1	1	banana	0	1	836	836	0
11	1	3	clown	0	1	1132	1132	0
11	1	3	arm	1	1	2173	2173	0
11	1	3	grape	0	0	2021	2021	0
11	1	1	rabbit	0	1	2196	2196	0
11	1	3	cake	0	1	775	775	0
11	1	1	finger	1	0	1377	1377	0
11	1	3	desk	0	1	573	573	0
11	1	3	apple	1	0	992	992	0
11	1	1	orange	1	0	799	799	0
11	1	3	bear	1	1	1310	_	1
11	1	1	airplane	1	1	797	797	0
11	1	1	ear	1	1	-3000	_	1
11	1	1	box	1	1	1102	1102	0
11	1	1	mouse	0	1	1846	1846	0
11	1	3	horse	1	1	815	815	0
11	1	3	ball	1	1	1450	1450	0
11	1	1	butterfly	0	0	972	972	0
11	1	3	pig	1	0	1067	1067	0
11	1	1	sheep	0	1	2299	2299	0
11	1	3	owl	0	0	-3000	_	1
11	1	3	lighter	0	0	-3000	_	1
11	2	3	grape	0	0	1002	1002	0
11	2	1	butterfly	0	0	549	549	0
11	2	3	desk	0	1	936	936	0
11	2	3	apple	1	0	806	806	0
11	2	1	eye	1	0	746	746	0
11	2	1	clock	1	1	597	597	0
11	2	3	dog	1	0	661	661	0
11	2	1	chair	1	0	459	459	0
11	2	3	arm	1	1	1695	1695	0
11	2	1	frog	0	0	-3000	_	1
11	2	3	lighter	0	0	1446	1446	0
11	2	1	mouse	0	1	1190	1190	0
11	2	3	owl	0	0	2488	2488	0
11	2	1	orange	1	0	675	675	0
11	2	1	fox	0	0	929	929	0
11	2	1	finger	1	0	886	886	0
11	2	3	horse	1	1	1113	1113	0
11	2	3	cake	0	1	657	657	0
11	2	3	ball	1	1	1016	1016	0
11	2	3	kite	0	0	-3000	_	1
11	2	3	clown	0	1	865	865	0
11	2	1	box	1	1	948	948	0
11	2	3	bear	1	1	1220	1220	0
11	2	1	banana	0	1	809	809	0
11	2	1	airplane	1	1	899	899	0
11	2	3	pig	1	0	789	789	0
11	2	1	rabbit	0	1	885	885	0
11	2	3	beetle	0	1	1327	1327	0
11	2	1	ear	1	1	-3000	_	1
11	2	3	window	1	0	860	860	0
11	2	1	strawberry	0	0	814	814	0
11	2	1	sheep	0	1	1306	1306	0
11	3	3	desk	0	1	605	605	0
11	3	3	pig	1	0	394	394	0
11	3	3	owl	0	0	1194	_	1
11	3	3	cake	0	1	663	663	0
11	3	1	eye	1	0	719	719	0
11	3	3	lighter	0	0	2196	2196	0
11	3	3	horse	1	1	816	816	0
11	3	3	beetle	0	1	933	933	0
11	3	3	ball	1	1	1014	1014	0
11	3	1	fox	0	0	813	813	0
11	3	1	banana	0	1	896	896	0
11	3	3	dog	1	0	817	817	0
11	3	3	grape	0	0	978	978	0
11	3	1	airplane	1	1	1053	1053	0
11	3	1	frog	0	0	1830	1830	0
11	3	1	chair	1	0	706	706	0
11	3	3	arm	1	1	1073	1073	0
11	3	1	strawberry	0	0	798	798	0
11	3	1	clock	1	1	677	677	0
11	3	3	clown	0	1	680	680	0
11	3	1	finger	1	0	1082	1082	0
11	3	3	kite	0	0	-3000	_	1
11	3	1	box	1	1	897	897	0
11	3	1	sheep	0	1	1279	1279	0
11	3	3	window	1	0	869	869	0
11	3	1	orange	1	0	765	765	0
11	3	3	apple	1	0	835	835	0
11	3	3	bear	1	1	1514	1514	0
11	3	1	mouse	0	1	1222	1222	0
11	3	1	butterfly	0	0	495	495	0
11	3	1	ear	1	1	-3000	_	1
11	3	1	rabbit	0	1	690	690	0
12	1	3	clown	0	1	875	875	0
12	1	3	lighter	0	0	689	689	0
12	1	3	window	1	0	990	990	0
12	1	2	carrot	0	0	745	745	0
12	1	3	ball	1	1	942	942	0
12	1	2	spoon	0	1	555	555	0
12	1	3	dog	1	0	585	585	0
12	1	2	pillow	0	0	473	473	0
12	1	2	spider	0	1	526	526	0
12	1	2	dress	1	1	595	595	0
12	1	2	glove	0	1	1490	1490	0
12	1	3	kite	0	0	1028	1028	0
12	1	3	horse	1	1	834	834	0
12	1	2	bread	1	1	702	702	0
12	1	3	pig	1	0	769	769	0
12	1	3	bear	1	1	1004	1004	0
12	1	2	bat	0	0	869	869	0
12	1	2	bed	1	0	1002	1002	0
12	1	2	cheese	1	0	524	524	0
12	1	2	pencil	0	1	609	609	0
12	1	3	desk	0	1	666	666	0
12	1	3	grape	0	0	-3000	_	1
12	1	2	ring	1	1	600	600	0
12	1	3	beetle	0	1	668	_	1
12	1	3	arm	1	1	645	645	0
12	1	2	tree	1	1	659	659	0
12	1	2	key	1	0	832	832	0
12	1	3	apple	1	0	584	584	0
12	1	2	duck	0	0	769	769	0
12	1	2	egg	1	0	557	557	0
12	1	3	cake	0	1	904	904	0
12	1	3	owl	0	0	1996	1996	0
12	2	3	ball	1	1	780	780	0
12	2	3	lighter	0	0	699	699	0
12	2	3	pig	1	0	583	583	0
12	2	2	bat	0	0	787	787	0
12	2	3	cake	0	1	559	559	0
12	2	2	ring	1	1	628	628	0
12	2	3	apple	1	0	577	577	0
12	2	3	desk	0	1	655	655	0
12	2	2	egg	1	0	627	627	0
12	2	3	kite	0	0	740	740	0
12	2	2	dress	1	1	551	551	0
12	2	2	tree	1	1	557	557	0
12	2	2	pillow	0	0	785	785	0
12	2	3	dog	1	0	479	479	0
12	2	3	owl	0	0	796	796	0
12	2	3	window	1	0	650	650	0
12	2	2	glove	0	1	798	798	0
12	2	3	arm	1	1	567	567	0
12	2	3	clown	0	1	578	578	0
12	2	2	duck	0	0	631	631	0
12	2	2	key	1	0	661	661	0
12	2	2	pencil	0	1	590	590	0
12	2	2	carrot	0	0	518	518	0
12	2	3	horse	1	1	697	697	0
12	2	3	grape	0	0	-3000	_	1
12	2	3	bear	1	1	996	996	0
12	2	2	spider	0	1	903	903	0
12	2	3	beetle	0	1	1056	_	1
12	2	2	cheese	1	0	611	611	0
12	2	2	spoon	0	1	768	768	0
12	2	2	bed	1	0	1130	1130	0
12	2	2	bread	1	1	644	644	0
12	3	2	spider	0	1	602	602	0
12	3	2	ring	1	1	625	625	0
12	3	2	pencil	0	1	512	512	0
12	3	2	cheese	1	0	514	514	0
12	3	3	ball	1	1	626	626	0
12	3	3	beetle	0	1	614	614	0
12	3	2	spoon	0	1	515	515	0
12	3	2	tree	1	1	594	594	0
12	3	3	apple	1	0	586	586	0
12	3	2	glove	0	1	697	697	0
12	3	3	pig	1	0	562	562	0
12	3	2	dress	1	1	568	568	0
12	3	3	desk	0	1	639	639	0
12	3	3	dog	1	0	525	525	0
12	3	2	bed	1	0	974	974	0
12	3	2	egg	1	0	575	575	0
12	3	3	clown	0	1	490	490	0
12	3	3	horse	1	1	616	616	0
12	3	3	cake	0	1	556	556	0
12	3	2	bat	0	0	890	_	1
12	3	3	arm	1	1	578	578	0
12	3	3	lighter	0	0	646	646	0
12	3	2	bread	1	1	573	573	0
12	3	3	owl	0	0	1226	1226	0
12	3	3	kite	0	0	755	755	0
12	3	3	window	1	0	680	680	0
12	3	2	carrot	0	0	587	587	0
12	3	3	bear	1	1	694	694	0
12	3	3	grape	0	0	-3000	_	1
12	3	2	duck	0	0	583	583	0
12	3	2	pillow	0	0	783	783	0
12	3	2	key	1	0	575	575	0
13	1	2	glove	0	1	-3000	_	1
13	1	1	ear	1	1	1268	_	1
13	1	2	bed	1	0	-3000	_	1
13	1	2	dress	1	1	808	808	0
13	1	1	chair	1	0	934	934	0
13	1	2	bat	0	0	1421	1421	0
13	1	1	fox	0	0	1073	1073	0
13	1	2	spider	0	1	-3000	_	0
13	1	1	mouse	0	1	2407	2407	0
13	1	1	airplane	1	1	1080	1080	0
13	1	2	pencil	0	1	893	_	1
13	1	2	key	1	0	474	_	1
13	1	2	ring	1	1	-3000	_	1
13	1	1	finger	1	0	-3000	_	1
13	1	1	frog	0	0	1875	1875	0
13	1	1	box	1	1	-3000	_	1
13	1	1	butterfly	0	0	2421	2421	0
13	1	1	rabbit	0	1	918	918	0
13	1	2	tree	1	1	2029	_	1
13	1	1	strawberry	0	0	1518	1518	0
13	1	2	bread	1	1	-3000	_	1
13	1	1	orange	1	0	814	814	0
13	1	1	sheep	0	1	-3000	_	1
13	1	2	carrot	0	0	911	_	1
13	1	1	clock	1	1	2253	2253	0
13	1	2	egg	1	0	-3000	_	1
13	1	1	eye	1	0	969	969	0
13	1	2	cheese	1	0	812	812	0
13	1	2	pillow	0	0	-3000	_	1
13	1	2	duck	0	0	-3000	_	1
13	1	2	spoon	0	1	-3000	_	1
13	1	1	banana	0	1	819	819	0
13	2	2	glove	0	1	-3000	_	1
13	2	1	strawberry	0	0	969	969	0
13	2	2	bed	1	0	-3000	_	1
13	2	1	sheep	0	1	-3000	_	1
13	2	1	chair	1	0	764	764	0
13	2	1	eye	1	0	739	739	0
13	2	1	box	1	1	-3000	_	1
13	2	1	ear	1	1	-3000	_	1
13	2	1	banana	0	1	1029	1029	0
13	2	1	finger	1	0	-3000	_	1
13	2	1	orange	1	0	673	673	0
13	2	2	duck	0	0	-3000	_	1
13	2	1	airplane	1	1	894	894	0
13	2	1	clock	1	1	671	671	0
13	2	2	spider	0	1	-3000	_	1
13	2	2	egg	1	0	-3000	_	1
13	2	2	bat	0	0	872	_	1
13	2	2	pillow	0	0	-3000	_	1
13	2	1	fox	0	0	1058	1058	0
13	2	1	butterfly	0	0	2213	2213	0
13	2	1	frog	0	0	-3000	_	1
13	2	2	key	1	0	1074	_	1
13	2	1	rabbit	0	1	799	799	0
13	2	1	mouse	0	1	2807	2807	0
13	2	2	bread	1	1	-3000	_	1
13	2	2	pencil	0	1	1048	1048	0
13	2	2	dress	1	1	861	861	0
13	2	2	ring	1	1	-3000	_	1
13	2	2	tree	1	1	1846	_	1
13	2	2	spoon	0	1	-3000	_	1
13	2	2	carrot	0	0	666	_	1
13	2	2	cheese	1	0	545	545	0
13	3	1	frog	0	0	2182	2182	0
13	3	1	airplane	1	1	715	715	0
13	3	1	box	1	1	-3000	_	1
13	3	2	bat	0	0	1565	1565	0
13	3	2	pencil	0	1	638	638	0
13	3	1	strawberry	0	0	-3000	_	0
13	3	2	spider	0	1	-3000	_	1
13	3	1	fox	0	0	841	841	0
13	3	1	chair	1	0	698	698	0
13	3	1	ear	1	1	1191	1191	0
13	3	2	key	1	0	772	_	1
13	3	2	carrot	0	0	780	_	1
13	3	1	finger	1	0	-3000	_	1
13	3	1	orange	1	0	655	655	0
13	3	2	duck	0	0	-3000	_	1
13	3	2	egg	1	0	-3000	_	1
13	3	2	tree	1	1	993	_	1
13	3	1	banana	0	1	680	680	0
13	3	1	rabbit	0	1	798	798	0
13	3	1	butterfly	0	0	593	593	0
13	3	2	cheese	1	0	595	595	0
13	3	1	sheep	0	1	-3000	_	1
13	3	2	bed	1	0	-3000	_	1
13	3	2	ring	1	1	-3000	_	1
13	3	2	spoon	0	1	-3000	_	1
13	3	2	dress	1	1	704	704	0
13	3	2	glove	0	1	-3000	_	1
13	3	2	pillow	0	0	-3000	_	1
13	3	1	eye	1	0	832	832	0
13	3	1	mouse	0	1	804	_	1
13	3	2	bread	1	1	-3000	_	1
13	3	1	clock	1	1	761	761	0
14	1	3	horse	1	1	638	638	0
14	1	1	eye	1	0	800	800	0
14	1	3	apple	1	0	1222	1222	0
14	1	1	frog	0	0	837	837	0
14	1	1	chair	1	0	692	692	0
14	1	1	clock	1	1	829	829	0
14	1	1	airplane	1	1	805	805	0
14	1	3	window	1	0	891	891	0
14	1	1	strawberry	0	0	639	639	0
14	1	1	box	1	1	1130	1130	0
14	1	1	fox	0	0	946	_	1
14	1	3	dog	1	0	907	907	0
14	1	3	clown	0	1	1004	1004	0
14	1	1	ear	1	1	969	969	0
14	1	1	sheep	0	1	1496	_	0	1
14	1	3	beetle	0	1	2262	2262	0
14	1	3	ball	1	1	1170	1170	0
14	1	3	cake	0	1	978	978	0
14	1	3	bear	1	1	834	834	0
14	1	3	pig	1	0	708	708	0
14	1	3	grape	0	0	-3000	_	1
14	1	1	orange	1	0	838	838	0
14	1	1	finger	1	0	963	963	0
14	1	1	mouse	0	1	1078	1078	0
14	1	3	arm	1	1	787	787	0
14	1	3	owl	0	0	-3000	_	0
14	1	3	lighter	0	0	1747	1747	0
14	1	1	banana	0	1	762	762	0
14	1	3	kite	0	0	1070	1070	0
14	1	3	desk	0	1	1154	1154	0
14	1	1	butterfly	0	0	700	700	0
14	1	1	rabbit	0	1	590	590	0
14	2	1	ear	1	1	1446	1446	0
14	2	3	beetle	0	1	846	846	0
14	2	1	clock	1	1	562	562	0
14	2	3	cake	0	1	690	690	0
14	2	1	frog	0	0	809	809	0
14	2	1	butterfly	0	0	565	565	0
14	2	3	apple	1	0	624	624	0
14	2	1	mouse	0	1	541	541	0
14	2	3	pig	1	0	576	576	0
14	2	3	clown	0	1	850	850	0
14	2	3	desk	0	1	1157	1157	0
14	2	1	banana	0	1	700	700	0
14	2	1	airplane	1	1	1062	1062	0
14	2	1	chair	1	0	1001	1001	0
14	2	1	box	1	1	803	803	0
14	2	1	sheep	0	1	1211	_	0	1
14	2	3	owl	0	0	1341	1341	0
14	2	3	kite	0	0	646	_	1
14	2	1	strawberry	0	0	643	643	0
14	2	3	horse	1	1	722	722	0
14	2	3	dog	1	0	718	718	0
14	2	1	eye	1	0	846	846	0
14	2	1	orange	1	0	797	797	0
14	2	3	window	1	0	850	850	0
14	2	3	grape	0	0	-3000	_	1
14	2	3	bear	1	1	805	805	0
14	2	1	rabbit	0	1	870	870	0
14	2	1	finger	1	0	722	722	0
14	2	3	lighter	0	0	873	_	1
14	2	3	arm	1	1	485	485	0
14	2	1	fox	0	0	858	858	0
14	2	3	ball	1	1	937	937	0
14	3	3	cake	0	1	707	707	0
14	3	3	pig	1	0	670	670	0
14	3	1	strawberry	0	0	617	617	0
14	3	1	clock	1	1	484	484	0
14	3	1	sheep	0	1	1014	1014	0
14	3	3	dog	1	0	574	574	0
14	3	3	apple	1	0	656	656	0
14	3	3	desk	0	1	1079	1079	0
14	3	1	airplane	1	1	792	792	0
14	3	1	rabbit	0	1	634	634	0
14	3	3	kite	0	0	737	_	1
14	3	3	clown	0	1	695	695	0
14	3	1	fox	0	0	887	887	0
14	3	3	lighter	0	0	826	826	0
14	3	3	horse	1	1	537	537	0
14	3	1	eye	1	0	844	844	0
14	3	1	ear	1	1	880	880	0
14	3	1	banana	0	1	719	719	0
14	3	3	grape	0	0	-3000	_	1
14	3	3	window	1	0	663	663	0
14	3	3	ball	1	1	747	747	0
14	3	1	orange	1	0	669	669	0
14	3	1	chair	1	0	554	554	0
14	3	1	box	1	1	674	674	0
14	3	3	beetle	0	1	746	746	0
14	3	3	owl	0	0	1746	1746	0
14	3	3	arm	1	1	720	720	0
14	3	3	bear	1	1	592	592	0
14	3	1	finger	1	0	544	544	0
14	3	1	mouse	0	1	797	_	1
14	3	1	butterfly	0	0	730	730	0
14	3	1	frog	0	0	801	801	0
15	1	3	pig	1	0	1021	1021	0
15	1	3	ball	1	1	772	772	0
15	1	2	tree	1	1	715	715	0
15	1	3	lighter	0	0	933	933	0
15	1	2	cheese	1	0	682	682	0
15	1	2	ring	1	1	699	699	0
15	1	3	cake	0	1	882	882	0
15	1	3	owl	0	0	901	901	0
15	1	3	clown	0	1	606	606	0
15	1	2	pencil	0	1	717	717	0
15	1	3	beetle	0	1	1528	_	1
15	1	3	window	1	0	879	879	0
15	1	3	horse	1	1	573	573	0
15	1	2	key	1	0	661	661	0
15	1	2	pillow	0	0	830	830	0
15	1	2	spider	0	1	1970	_	1
15	1	2	egg	1	0	582	582	0
15	1	2	bread	1	1	909	909	0
15	1	3	kite	0	0	-3000	_	1
15	1	3	grape	0	0	816	816	0
15	1	2	bat	0	0	1078	1078	0
15	1	2	carrot	0	0	880	880	0
15	1	3	dog	1	0	683	683	0
15	1	2	dress	1	1	873	873	0
15	1	2	bed	1	0	716	716	0
15	1	2	glove	0	1	874	874	0
15	1	3	bear	1	1	1058	1058	0
15	1	2	spoon	0	1	907	907	0
15	1	3	apple	1	0	856	856	0
15	1	3	arm	1	1	762	762	0
15	1	3	desk	0	1	844	844	0
15	1	2	duck	0	0	2159	_	1
15	2	2	bread	1	1	643	643	0
15	2	3	arm	1	1	745	745	0
15	2	3	window	1	0	749	749	0
15	2	2	bed	1	0	662	662	0
15	2	3	kite	0	0	1331	_	1
15	2	2	dress	1	1	726	726	0
15	2	3	beetle	0	1	1052	1052	0
15	2	2	pillow	0	0	946	946	0
15	2	3	cake	0	1	766	766	0
15	2	2	tree	1	1	857	857	0
15	2	2	cheese	1	0	1179	1179	0
15	2	3	apple	1	0	780	780	0
15	2	2	bat	0	0	1016	1016	0
15	2	3	owl	0	0	619	619	0
15	2	3	clown	0	1	512	512	0
15	2	2	spider	0	1	1174	_	1
15	2	3	pig	1	0	1072	1072	0
15	2	3	ball	1	1	800	800	0
15	2	2	spoon	0	1	1180	1180	0
15	2	3	dog	1	0	539	539	0
15	2	2	key	1	0	771	771	0
15	2	2	carrot	0	0	894	894	0
15	2	3	desk	0	1	689	689	0
15	2	2	ring	1	1	789	789	0
15	2	3	lighter	0	0	993	993	0
15	2	2	glove	0	1	925	925	0
15	2	2	duck	0	0	1229	1229	0
15	2	3	grape	0	0	557	557	0
15	2	2	egg	1	0	868	868	0
15	2	2	pencil	0	1	775	775	0
15	2	3	horse	1	1	739	739	0
15	2	3	bear	1	1	929	929	0
15	3	3	beetle	0	1	940	940	0
15	3	2	pencil	0	1	599	599	0
15	3	2	spider	0	1	1234	1234	0
15	3	2	bat	0	0	829	829	0
15	3	2	bread	1	1	715	715	0
15	3	2	tree	1	1	713	713	0
15	3	2	pillow	0	0	666	666	0
15	3	2	duck	0	0	508	508	0
15	3	2	carrot	0	0	817	817	0
15	3	3	kite	0	0	625	625	0
15	3	2	cheese	1	0	832	832	0
15	3	3	ball	1	1	729	729	0
15	3	3	clown	0	1	1913	1913	0
15	3	3	pig	1	0	777	777	0
15	3	3	dog	1	0	916	916	0
15	3	2	key	1	0	435	435	0
15	3	2	ring	1	1	775	775	0
15	3	3	grape	0	0	1040	1040	0
15	3	3	lighter	0	0	903	903	0
15	3	2	spoon	0	1	931	931	0
15	3	3	arm	1	1	846	846	0
15	3	3	window	1	0	806	806	0
15	3	2	bed	1	0	744	744	0
15	3	2	dress	1	1	727	727	0
15	3	3	apple	1	0	756	756	0
15	3	2	egg	1	0	739	739	0
15	3	3	horse	1	1	731	731	0
15	3	2	glove	0	1	932	932	0
15	3	3	desk	0	1	809	809	0
15	3	3	bear	1	1	852	852	0
15	3	3	owl	0	0	881	881	0
15	3	3	cake	0	1	912	912	0
16	1	2	spoon	0	1	640	640	0
16	1	2	pencil	0	1	777	777	0
16	1	1	airplane	1	1	917	917	0
16	1	2	dress	1	1	703	703	0
16	1	1	finger	1	0	875	875	0
16	1	1	box	1	1	756	756	0
16	1	2	bat	0	0	1094	1094	0
16	1	1	rabbit	0	1	438	438	0
16	1	2	duck	0	0	820	820	0
16	1	2	spider	0	1	854	854	0
16	1	1	butterfly	0	0	734	734	0
16	1	1	ear	1	1	966	966	0
16	1	1	banana	0	1	713	713	0
16	1	1	orange	1	0	704	704	0
16	1	2	tree	1	1	672	672	0
16	1	1	sheep	0	1	2546	_	1
16	1	2	bread	1	1	862	862	0
16	1	2	glove	0	1	2359	_	1
16	1	2	cheese	1	0	757	757	0
16	1	2	bed	1	0	716	716	0
16	1	2	egg	1	0	952	952	0
16	1	1	clock	1	1	838	838	0
16	1	1	mouse	0	1	1327	1327	0
16	1	1	strawberry	0	0	861	861	0
16	1	2	carrot	0	0	773	773	0
16	1	1	frog	0	0	563	563	0
16	1	1	eye	1	0	491	491	0
16	1	2	ring	1	1	882	882	0
16	1	2	key	1	0	694	694	0
16	1	1	fox	0	0	753	_	1
16	1	2	pillow	0	0	-3000	_	1
16	1	1	chair	1	0	699	699	0
16	2	2	bed	1	0	603	603	0
16	2	1	frog	0	0	577	577	0
16	2	2	ring	1	1	689	689	0
16	2	1	clock	1	1	586	586	0
16	2	2	egg	1	0	692	692	0
16	2	1	fox	0	0	1756	1756	0
16	2	2	glove	0	1	811	_	1
16	2	1	airplane	1	1	883	883	0
16	2	1	box	1	1	576	576	0
16	2	2	dress	1	1	832	832	0
16	2	2	key	1	0	760	760	0
16	2	2	bread	1	1	950	950	0
16	2	2	duck	0	0	1409	1409	0
16	2	1	ear	1	1	899	899	0
16	2	1	orange	1	0	761	761	0
16	2	2	bat	0	0	740	740	0
16	2	1	banana	0	1	718	718	0
16	2	1	sheep	0	1	2178	2178	0
16	2	2	carrot	0	0	1382	1382	0
16	2	2	pencil	0	1	803	803	0
16	2	1	mouse	0	1	875	875	0
16	2	1	strawberry	0	0	819	819	0
16	2	2	spoon	0	1	732	732	0
16	2	1	eye	1	0	536	536	0
16	2	1	finger	1	0	713	713	0
16	2	2	spider	0	1	661	661	0
16	2	2	tree	1	1	730	730	0
16	2	1	butterfly	0	0	734	734	0
16	2	2	cheese	1	0	751	751	0
16	2	1	chair	1	0	513	513	0
16	2	2	pillow	0	0	2813	_	1
16	2	1	rabbit	0	1	510	510	0
16	3	2	cheese	1	0	461	461	0
16	3	2	carrot	0	0	559	559	0
16	3	1	strawberry	0	0	689	689	0
16	3	1	orange	1	0	783	783	0
16	3	1	clock	1	1	686	686	0
16	3	2	duck	0	0	773	773	0
16	3	1	rabbit	0	1	722	722	0
16	3	1	sheep	0	1	558	558	0
16	3	2	bread	1	1	655	655	0
16	3	2	spoon	0	1	475	475	0
16	3	1	box	1	1	791	791	0
16	3	1	fox	0	0	688	_	1
16	3	1	banana	0	1	564	564	0
16	3	2	egg	1	0	605	605	0
16	3	2	dress	1	1	713	713	0
16	3	2	tree	1	1	602	602	0
16	3	2	glove	0	1	736	_	1
16	3	2	ring	1	1	641	641	0
16	3	2	bed	1	0	723	723	0
16	3	1	finger	1	0	511	511	0
16	3	1	frog	0	0	475	475	0
16	3	1	airplane	1	1	734	734	0
16	3	1	eye	1	0	650	650	0
16	3	2	spider	0	1	582	582	0
16	3	2	pillow	0	0	-3000	_	1
16	3	1	butterfly	0	0	660	660	0
16	3	2	key	1	0	643	643	0
16	3	2	pencil	0	1	615	615	0
16	3	1	ear	1	1	528	_	1
16	3	1	chair	1	0	574	574	0
16	3	2	bat	0	0	817	817	0
16	3	1	mouse	0	1	736	736	0
17	1	1	frog	0	0	991	_	1
17	1	1	strawberry	0	0	1036	1036	0
17	1	3	kite	0	0	-3000	_	1
17	1	1	chair	1	0	1395	1395	0
17	1	1	eye	1	0	877	877	0
17	1	1	fox	0	0	-3000	_	1
17	1	1	clock	1	1	1030	1030	0
17	1	3	beetle	0	1	-3000	_	1
17	1	3	window	1	0	955	955	0
17	1	3	dog	1	0	1076	1076	0
17	1	1	banana	0	1	946	946	0
17	1	3	clown	0	1	1030	1030	0
17	1	3	arm	1	1	993	993	0
17	1	3	grape	0	0	2250	_	1
17	1	1	rabbit	0	1	531	531	0
17	1	3	cake	0	1	1178	_	0	1
17	1	1	finger	1	0	2570	2570	0
17	1	3	desk	0	1	1371	1371	0
17	1	3	apple	1	0	1124	1124	0
17	1	1	orange	1	0	1157	1157	0
17	1	3	bear	1	1	1890	1890	0
17	1	1	airplane	1	1	1195	1195	0
17	1	1	ear	1	1	2082	2082	0
17	1	1	box	1	1	1971	1971	0
17	1	1	mouse	0	1	-3000	_	1
17	1	3	horse	1	1	1899	1899	0
17	1	3	ball	1	1	1526	_	0	1
17	1	1	butterfly	0	0	1304	1304	0
17	1	3	pig	1	0	1167	1167	0
17	1	1	sheep	0	1	-3000	_	1
17	1	3	owl	0	0	-3000	_	1
17	1	3	lighter	0	0	-3000	_	1
17	2	3	grape	0	0	4	_	1
17	2	1	butterfly	0	0	886	886	0
17	2	3	desk	0	1	841	841	0
17	2	3	apple	1	0	849	849	0
17	2	1	eye	1	0	895	895	0
17	2	1	clock	1	1	863	863	0
17	2	3	dog	1	0	825	825	0
17	2	1	chair	1	0	1170	1170	0
17	2	3	arm	1	1	1465	1465	0
17	2	1	frog	0	0	1335	1335	0
17	2	3	lighter	0	0	-3000	_	1
17	2	1	mouse	0	1	1405	_	1
17	2	3	owl	0	0	-3000	_	1
17	2	1	orange	1	0	895	895	0
17	2	1	fox	0	0	-3000	_	1
17	2	1	finger	1	0	1929	1929	0
17	2	3	horse	1	1	2024	2024	0
17	2	3	cake	0	1	1035	1035	0
17	2	3	ball	1	1	910	910	0
17	2	3	kite	0	0	-3000	_	1
17	2	3	clown	0	1	1312	1312	0
17	2	1	box	1	1	1244	1244	0
17	2	3	bear	1	1	1561	1561	0
17	2	1	banana	0	1	1170	1170	0
17	2	1	airplane	1	1	957	957	0
17	2	3	pig	1	0	835	835	0
17	2	1	rabbit	0	1	979	979	0
17	2	3	beetle	0	1	-3000	_	1
17	2	1	ear	1	1	1259	1259	0
17	2	3	window	1	0	915	915	0
17	2	1	strawberry	0	0	1070	1070	0
17	2	1	sheep	0	1	-3000	_	1
17	3	3	desk	0	1	967	967	0
17	3	3	pig	1	0	983	983	0
17	3	3	owl	0	0	-3000	_	1
17	3	3	cake	0	1	819	819	0
17	3	1	eye	1	0	1006	1006	0
17	3	3	lighter	0	0	-3000	_	1
17	3	3	horse	1	1	1132	1132	0
17	3	3	beetle	0	1	-3000	_	1
17	3	3	ball	1	1	831	831	0
17	3	1	fox	0	0	-3000	_	1
17	3	1	banana	0	1	874	874	0
17	3	3	dog	1	0	900	900	0
17	3	3	grape	0	0	1449	1449	0
17	3	1	airplane	1	1	836	836	0
17	3	1	frog	0	0	1069	1069	0
17	3	1	chair	1	0	952	952	0
17	3	3	arm	1	1	1068	1068	0
17	3	1	strawberry	0	0	954	954	0
17	3	1	clock	1	1	808	808	0
17	3	3	clown	0	1	1007	1007	0
17	3	1	finger	1	0	1733	1733	0
17	3	3	kite	0	0	-3000	_	1
17	3	1	box	1	1	1080	1080	0
17	3	1	sheep	0	1	-3000	_	1
17	3	3	window	1	0	871	871	0
17	3	1	orange	1	0	940	940	0
17	3	3	apple	1	0	1721	1721	0
17	3	3	bear	1	1	1229	1229	0
17	3	1	mouse	0	1	1073	1073	0
17	3	1	butterfly	0	0	2317	2317	0
17	3	1	ear	1	1	1204	1204	0
17	3	1	rabbit	0	1	1269	1269	0
18	1	3	clown	0	1	815	815	0
18	1	3	lighter	0	0	946	946	0
18	1	3	window	1	0	833	833	0
18	1	2	carrot	0	0	999	999	0
18	1	3	ball	1	1	525	_	0	1
18	1	2	spoon	0	1	1359	_	1
18	1	3	dog	1	0	613	613	0
18	1	2	pillow	0	0	2771	2771	0
18	1	2	spider	0	1	1007	1007	0
18	1	2	dress	1	1	818	818	0
18	1	2	glove	0	1	-3000	_	1
18	1	3	kite	0	0	2267	_	1
18	1	3	horse	1	1	797	797	0
18	1	2	bread	1	1	1035	1035	0
18	1	3	pig	1	0	-3000	_	1
18	1	3	bear	1	1	1170	1170	0
18	1	2	bat	0	0	-3000	_	1
18	1	2	bed	1	0	1000	1000	0
18	1	2	cheese	1	0	1072	1072	0
18	1	2	pencil	0	1	762	762	0
18	1	3	desk	0	1	986	986	0
18	1	3	grape	0	0	-3000	_	1
18	1	2	ring	1	1	1061	1061	0
18	1	3	beetle	0	1	-3000	_	1
18	1	3	arm	1	1	945	945	0
18	1	2	tree	1	1	942	942	0
18	1	2	key	1	0	822	822	0
18	1	3	apple	1	0	937	937	0
18	1	2	duck	0	0	1487	1487	0
18	1	2	egg	1	0	598	598	0
18	1	3	cake	0	1	1209	1209	0
18	1	3	owl	0	0	1188	1188	0
18	2	3	ball	1	1	1408	_	1
18	2	3	lighter	0	0	1047	1047	0
18	2	3	pig	1	0	-3000	_	1
18	2	2	bat	0	0	-3000	_	1
18	2	3	cake	0	1	698	698	0
18	2	2	ring	1	1	640	640	0
18	2	3	apple	1	0	649	649	0
18	2	3	desk	0	1	860	860	0
18	2	2	egg	1	0	699	699	0
18	2	3	kite	0	0	-3000	_	1
18	2	2	dress	1	1	1180	1180	0
18	2	2	tree	1	1	709	709	0
18	2	2	pillow	0	0	603	603	0
18	2	3	dog	1	0	605	605	0
18	2	3	owl	0	0	966	966	0
18	2	3	window	1	0	667	667	0
18	2	2	glove	0	1	938	938	0
18	2	3	arm	1	1	694	694	0
18	2	3	clown	0	1	1096	_	1
18	2	2	duck	0	0	881	881	0
18	2	2	key	1	0	722	722	0
18	2	2	pencil	0	1	585	585	0
18	2	2	carrot	0	0	552	552	0
18	2	3	horse	1	1	662	662	0
18	2	3	grape	0	0	-3000	_	1
18	2	3	bear	1	1	932	932	0
18	2	2	spider	0	1	1143	1143	0
18	2	3	beetle	0	1	-3000	_	1
18	2	2	cheese	1	0	769	769	0
18	2	2	spoon	0	1	-3000	_	1
18	2	2	bed	1	0	741	741	0
18	2	2	bread	1	1	816	816	0
18	3	2	spider	0	1	805	805	0
18	3	2	ring	1	1	759	759	0
18	3	2	pencil	0	1	596	596	0
18	3	2	cheese	1	0	591	591	0
18	3	3	ball	1	1	1116	1116	0
18	3	3	beetle	0	1	-3000	_	1
18	3	2	spoon	0	1	-3000	_	1
18	3	2	tree	1	1	691	691	0
18	3	3	apple	1	0	764	764	0
18	3	2	glove	0	1	900	900	0
18	3	3	pig	1	0	-3000	_	1
18	3	2	dress	1	1	723	723	0
18	3	3	desk	0	1	878	878	0
18	3	3	dog	1	0	682	682	0
18	3	2	bed	1	0	794	794	0
18	3	2	egg	1	0	749	749	0
18	3	3	clown	0	1	1622	1622	0
18	3	3	horse	1	1	697	697	0
18	3	3	cake	0	1	918	918	0
18	3	2	bat	0	0	-3000	_	1
18	3	3	arm	1	1	692	692	0
18	3	3	lighter	0	0	904	904	0
18	3	2	bread	1	1	804	804	0
18	3	3	owl	0	0	1135	1135	0
18	3	3	kite	0	0	1838	_	1
18	3	3	window	1	0	685	685	0
18	3	2	carrot	0	0	836	836	0
18	3	3	bear	1	1	947	947	0
18	3	3	grape	0	0	-3000	_	1
18	3	2	duck	0	0	719	719	0
18	3	2	pillow	0	0	616	616	0
18	3	2	key	1	0	769	769	0
19	1	2	glove	0	1	1380	1380	0
19	1	1	ear	1	1	837	837	0
19	1	2	bed	1	0	771	771	0
19	1	2	dress	1	1	822	822	0
19	1	1	chair	1	0	967	967	0
19	1	2	bat	0	0	859	859	0
19	1	1	fox	0	0	1087	1087	0
19	1	2	spider	0	1	1614	1614	0
19	1	1	mouse	0	1	1654	1654	0
19	1	1	airplane	1	1	1015	1015	0
19	1	2	pencil	0	1	930	930	0
19	1	2	key	1	0	1037	1037	0
19	1	2	ring	1	1	1056	1056	0
19	1	1	finger	1	0	1274	1274	0
19	1	1	frog	0	0	1121	1121	0
19	1	1	box	1	1	798	798	0
19	1	1	butterfly	0	0	872	872	0
19	1	1	rabbit	0	1	1588	1588	0
19	1	2	tree	1	1	557	557	0
19	1	1	strawberry	0	0	1650	_	1
19	1	2	bread	1	1	1739	1739	0
19	1	1	orange	1	0	1553	_	1
19	1	1	sheep	0	1	1578	1578	0
19	1	2	carrot	0	0	651	651	0
19	1	1	clock	1	1	747	747	0
19	1	2	egg	1	0	752	752	0
19	1	1	eye	1	0	832	832	0
19	1	2	cheese	1	0	947	947	0
19	1	2	pillow	0	0	1225	1225	0
19	1	2	duck	0	0	1541	1541	0
19	1	2	spoon	0	1	1137	1137	0
19	1	1	banana	0	1	764	764	0
19	2	2	glove	0	1	691	691	0
19	2	1	strawberry	0	0	1180	1180	0
19	2	2	bed	1	0	664	664	0
19	2	1	sheep	0	1	1340	1340	0
19	2	1	chair	1	0	1590	1590	0
19	2	1	eye	1	0	718	718	0
19	2	1	box	1	1	796	796	0
19	2	1	ear	1	1	1505	1505	0
19	2	1	banana	0	1	698	698	0
19	2	1	finger	1	0	752	752	0
19	2	1	orange	1	0	1096	_	1
19	2	2	duck	0	0	641	641	0
19	2	1	airplane	1	1	972	972	0
19	2	1	clock	1	1	647	647	0
19	2	2	spider	0	1	891	891	0
19	2	2	egg	1	0	622	622	0
19	2	2	bat	0	0	769	769	0
19	2	2	pillow	0	0	727	727	0
19	2	1	fox	0	0	1575	1575	0
19	2	1	butterfly	0	0	731	731	0
19	2	1	frog	0	0	667	667	0
19	2	2	key	1	0	872	872	0
19	2	1	rabbit	0	1	711	711	0
19	2	1	mouse	0	1	815	815	0
19	2	2	bread	1	1	956	956	0
19	2	2	pencil	0	1	735	735	0
19	2	2	dress	1	1	674	674	0
19	2	2	ring	1	1	873	873	0
19	2	2	tree	1	1	702	702	0
19	2	2	spoon	0	1	1050	1050	0
19	2	2	carrot	0	0	672	672	0
19	2	2	cheese	1	0	696	696	0
19	3	1	frog	0	0	566	566	0
19	3	1	airplane	1	1	709	709	0
19	3	1	box	1	1	756	756	0
19	3	2	bat	0	0	630	630	0
19	3	2	pencil	0	1	551	551	0
19	3	1	strawberry	0	0	630	630	0
19	3	2	spider	0	1	1285	1285	0
19	3	1	fox	0	0	1191	1191	0
19	3	1	chair	1	0	812	812	0
19	3	1	ear	1	1	858	858	0
19	3	2	key	1	0	670	670	0
19	3	2	carrot	0	0	652	652	0
19	3	1	finger	1	0	689	689	0
19	3	1	orange	1	0	1258	1258	0
19	3	2	duck	0	0	723	723	0
19	3	2	egg	1	0	614	614	0
19	3	2	tree	1	1	590	590	0
19	3	1	banana	0	1	654	654	0
19	3	1	rabbit	0	1	638	638	0
19	3	1	butterfly	0	0	629	629	0
19	3	2	cheese	1	0	494	494	0
19	3	1	sheep	0	1	1076	1076	0
19	3	2	bed	1	0	570	570	0
19	3	2	ring	1	1	538	538	0
19	3	2	spoon	0	1	707	707	0
19	3	2	dress	1	1	650	650	0
19	3	2	glove	0	1	1115	1115	0
19	3	2	pillow	0	0	821	821	0
19	3	1	eye	1	0	829	829	0
19	3	1	mouse	0	1	1139	1139	0
19	3	2	bread	1	1	779	779	0
19	3	1	clock	1	1	684	684	0
20	1	3	horse	1	1	807	807	0
20	1	1	eye	1	0	754	754	0
20	1	3	apple	1	0	798	798	0
20	1	1	frog	0	0	944	944	0
20	1	1	chair	1	0	1060	1060	0
20	1	1	clock	1	1	1803	1803	0
20	1	1	airplane	1	1	985	985	0
20	1	3	window	1	0	870	870	0
20	1	1	strawberry	0	0	600	600	0
20	1	1	box	1	1	892	892	0
20	1	1	fox	0	0	1270	1270	0
20	1	3	dog	1	0	1346	1346	0
20	1	3	clown	0	1	1040	1040	0
20	1	1	ear	1	1	1845	1845	0
20	1	1	sheep	0	1	1195	1195	0
20	1	3	beetle	0	1	1687	_	1
20	1	3	ball	1	1	1366	1366	0
20	1	3	cake	0	1	798	798	0
20	1	3	bear	1	1	777	777	0
20	1	3	pig	1	0	1035	1035	0
20	1	3	grape	0	0	-3000	_	1
20	1	1	orange	1	0	964	964	0
20	1	1	finger	1	0	848	848	0
20	1	1	mouse	0	1	1122	1122	0
20	1	3	arm	1	1	2089	2089	0
20	1	3	owl	0	0	1478	1478	0
20	1	3	lighter	0	0	1242	1242	0
20	1	1	banana	0	1	770	770	0
20	1	3	kite	0	0	-3000	_	1
20	1	3	desk	0	1	1051	1051	0
20	1	1	butterfly	0	0	872	872	0
20	1	1	rabbit	0	1	849	849	0
20	2	1	ear	1	1	934	934	0
20	2	3	beetle	0	1	2164	_	1
20	2	1	clock	1	1	1508	1508	0
20	2	3	cake	0	1	809	809	0
20	2	1	frog	0	0	819	819	0
20	2	1	butterfly	0	0	577	577	0
20	2	3	apple	1	0	873	873	0
20	2	1	mouse	0	1	1605	1605	0
20	2	3	pig	1	0	791	791	0
20	2	3	clown	0	1	805	805	0
20	2	3	desk	0	1	771	771	0
20	2	1	banana	0	1	686	686	0
20	2	1	airplane	1	1	1050	1050	0
20	2	1	chair	1	0	1059	1059	0
20	2	1	box	1	1	1769	1769	0
20	2	1	sheep	0	1	808	808	0
20	2	3	owl	0	0	965	965	0
20	2	3	kite	0	0	2430	_	1
20	2	1	strawberry	0	0	1070	1070	0
20	2	3	horse	1	1	895	895	0
20	2	3	dog	1	0	845	845	0
20	2	1	eye	1	0	750	750	0
20	2	1	orange	1	0	1091	1091	0
20	2	3	window	1	0	755	755	0
20	2	3	grape	0	0	830	830	0
20	2	3	bear	1	1	920	920	0
20	2	1	rabbit	0	1	850	850	0
20	2	1	finger	1	0	891	891	0
20	2	3	lighter	0	0	1128	1128	0
20	2	3	arm	1	1	947	947	0
20	2	1	fox	0	0	909	909	0
20	2	3	ball	1	1	576	576	0
20	3	3	cake	0	1	839	839	0
20	3	3	pig	1	0	722	722	0
20	3	1	strawberry	0	0	929	929	0
20	3	1	clock	1	1	1204	1204	0
20	3	1	sheep	0	1	683	683	0
20	3	3	dog	1	0	732	732	0
20	3	3	apple	1	0	1116	1116	0
20	3	3	desk	0	1	247	_	0	1
20	3	1	airplane	1	1	780	780	0
20	3	1	rabbit	0	1	719	719	0
20	3	3	kite	0	0	1852	_	1
20	3	3	clown	0	1	823	823	0
20	3	1	fox	0	0	818	818	0
20	3	3	lighter	0	0	802	802	0
20	3	3	horse	1	1	776	776	0
20	3	1	eye	1	0	747	747	0
20	3	1	ear	1	1	794	794	0
20	3	1	banana	0	1	791	791	0
20	3	3	grape	0	0	1051	1051	0
20	3	3	window	1	0	726	726	0
20	3	3	ball	1	1	866	866	0
20	3	1	orange	1	0	819	819	0
20	3	1	chair	1	0	859	859	0
20	3	1	box	1	1	869	869	0
20	3	3	beetle	0	1	1996	1996	0
20	3	3	owl	0	0	876	876	0
20	3	3	arm	1	1	792	792	0
20	3	3	bear	1	1	748	748	0
20	3	1	finger	1	0	780	780	0
20	3	1	mouse	0	1	1177	1177	0
20	3	1	butterfly	0	0	765	765	0
20	3	1	frog	0	0	1574	1574	0
21	1	3	pig	1	0	993	993	0
21	1	3	ball	1	1	2123	2123	0
21	1	2	tree	1	1	975	975	0
21	1	3	lighter	0	0	1384	_	1
21	1	2	cheese	1	0	841	841	0
21	1	2	ring	1	1	971	971	0
21	1	3	cake	0	1	1153	1153	0
21	1	3	owl	0	0	2631	_	1
21	1	3	clown	0	1	-3000	_	1
21	1	2	pencil	0	1	702	702	0
21	1	3	beetle	0	1	1314	_	1
21	1	3	window	1	0	810	810	0
21	1	3	horse	1	1	835	835	0
21	1	2	key	1	0	1336	1336	0
21	1	2	pillow	0	0	-3000	_	1
21	1	2	spider	0	1	961	961	0
21	1	2	egg	1	0	900	900	0
21	1	2	bread	1	1	783	783	0
21	1	3	kite	0	0	-3000	_	1
21	1	3	grape	0	0	743	_	1
21	1	2	bat	0	0	2162	_	1
21	1	2	carrot	0	0	855	855	0
21	1	3	dog	1	0	1375	1375	0
21	1	2	dress	1	1	1152	1152	0
21	1	2	bed	1	0	865	865	0
21	1	2	glove	0	1	2386	_	1
21	1	3	bear	1	1	1958	_	1
21	1	2	spoon	0	1	85	_	1
21	1	3	apple	1	0	695	695	0
21	1	3	arm	1	1	-3000	_	1
21	1	3	desk	0	1	-3000	_	1
21	1	2	duck	0	0	1589	1589	0
21	2	2	bread	1	1	717	717	0
21	2	3	arm	1	1	850	850	0
21	2	3	window	1	0	705	705	0
21	2	2	bed	1	0	1631	1631	0
21	2	3	kite	0	0	-3000	_	1
21	2	2	dress	1	1	733	733	0
21	2	3	beetle	0	1	-3000	_	1
21	2	2	pillow	0	0	-3000	_	1
21	2	3	cake	0	1	925	925	0
21	2	2	tree	1	1	1062	1062	0
21	2	2	cheese	1	0	942	942	0
21	2	3	apple	1	0	625	625	0
21	2	2	bat	0	0	-3000	_	1
21	2	3	owl	0	0	-3000	_	1
21	2	3	clown	0	1	1099	_	1
21	2	2	spider	0	1	897	897	0
21	2	3	pig	1	0	889	889	0
21	2	3	ball	1	1	2967	2967	0
21	2	2	spoon	0	1	458	458	0
21	2	3	dog	1	0	713	713	0
21	2	2	key	1	0	1403	1403	0
21	2	2	carrot	0	0	650	650	0
21	2	3	desk	0	1	-3000	_	1
21	2	2	ring	1	1	2543	2543	0
21	2	3	lighter	0	0	-3000	_	1
21	2	2	glove	0	1	-3000	_	1
21	2	2	duck	0	0	873	873	0
21	2	3	grape	0	0	1000	_	1
21	2	2	egg	1	0	1484	1484	0
21	2	2	pencil	0	1	761	761	0
21	2	3	horse	1	1	455	455	0
21	2	3	bear	1	1	931	931	0
21	3	3	beetle	0	1	2084	_	1
21	3	2	pencil	0	1	576	576	0
21	3	2	spider	0	1	830	830	0
21	3	2	bat	0	0	-3000	_	1
21	3	2	bread	1	1	704	_	1
21	3	2	tree	1	1	816	816	0
21	3	2	pillow	0	0	-3000	_	1
21	3	2	duck	0	0	621	621	0
21	3	2	carrot	0	0	575	575	0
21	3	3	kite	0	0	-3000	_	1
21	3	2	cheese	1	0	624	624	0
21	3	3	ball	1	1	1123	1123	0
21	3	3	clown	0	1	-3000	_	1
21	3	3	pig	1	0	1524	1524	0
21	3	3	dog	1	0	605	605	0
[truncated: 593 more rows]

## Sheet: Catalan (L2 testing phase)
subject	repetition	stimulus list	item	frequency	cognate status	OLD-NEW	RT	RTs above 250 ms without errors	incorrect	voice key error
1	1	3	clown	0	1	0	712	_	1
1	1	1	butterfly	0	0	1	2013	_	1
1	1	3	cake	0	1	0	1327	1327	0
1	1	3	ball	1	1	0	744	744	0
1	1	1	box	1	1	1	1079	1079	0
1	1	1	fox	0	0	1	-3000	_	1
1	1	1	clock	1	1	1	995	995	0
1	1	1	rabbit	0	1	1	-3000	_	1
1	1	1	sheep	0	1	1	1373	1373	0
1	1	1	banana	0	1	1	1049	1049	0
1	1	3	arm	1	1	0	828	828	0
1	1	1	mouse	0	1	1	996	996	0
1	1	3	lighter	0	0	0	1588	1588	0
1	1	3	desk	0	1	0	1833	_	1
1	1	3	owl	0	0	0	2933	_	1
1	1	3	dog	1	0	0	883	883	0
1	1	1	ear	1	1	1	1124	1124	0
1	1	3	apple	1	0	0	1330	1330	0
1	1	1	orange	1	0	1	638	638	0
1	1	3	window	1	0	0	683	683	0
1	1	3	bear	1	1	0	946	946	0
1	1	3	grape	0	0	0	938	938	0
1	1	3	pig	1	0	0	997	_	1
1	1	1	finger	1	0	1	660	660	0
1	1	1	strawberry	0	0	1	2456	_	1
1	1	3	horse	1	1	0	914	914	0
1	1	3	beetle	0	1	0	1531	1531	0
1	1	3	kite	0	0	0	1916	_	1
1	1	1	eye	1	0	1	866	866	0
1	1	1	airplane	1	1	1	1175	1175	0
1	1	1	frog	0	0	1	1283	1283	0
1	1	1	chair	1	0	1	868	868	0
1	2	1	rabbit	0	1	1	1017	1017	0
1	2	1	eye	1	0	1	500	500	0
1	2	1	chair	1	0	1	501	501	0
1	2	3	bear	1	1	0	722	722	0
1	2	1	mouse	0	1	1	1168	1168	0
1	2	1	strawberry	0	0	1	900	_	1
1	2	1	airplane	1	1	1	823	823	0
1	2	3	pig	1	0	0	927	_	1
1	2	1	orange	1	0	1	804	804	0
1	2	1	sheep	0	1	1	1178	1178	0
1	2	1	fox	0	0	1	-3000	_	1
1	2	1	butterfly	0	0	1	1166	1166	0
1	2	3	desk	0	1	0	1369	_	1
1	2	3	grape	0	0	0	702	702	0
1	2	3	clown	0	1	0	1237	1237	0
1	2	3	ball	1	1	0	673	673	0
1	2	3	owl	0	0	0	494	494	0
1	2	1	frog	0	0	1	558	558	0
1	2	3	kite	0	0	0	948	_	1
1	2	3	window	1	0	0	576	576	0
1	2	1	banana	0	1	1	1055	1055	0
1	2	3	lighter	0	0	0	815	815	0
1	2	3	horse	1	1	0	690	690	0
1	2	1	clock	1	1	1	805	805	0
1	2	3	arm	1	1	0	643	643	0
1	2	3	cake	0	1	0	611	611	0
1	2	3	beetle	0	1	0	792	792	0
1	2	1	box	1	1	1	638	638	0
1	2	1	ear	1	1	1	615	615	0
1	2	3	dog	1	0	0	621	621	0
1	2	1	finger	1	0	1	544	544	0
1	2	3	apple	1	0	0	912	912	0
1	3	1	chair	1	0	1	625	625	0
1	3	3	beetle	0	1	0	584	584	0
1	3	3	window	1	0	0	620	620	0
1	3	1	ear	1	1	1	571	571	0
1	3	3	clown	0	1	0	615	615	0
1	3	3	arm	1	1	0	612	612	0
1	3	1	butterfly	0	0	1	873	873	0
1	3	1	strawberry	0	0	1	739	739	0
1	3	1	eye	1	0	1	677	677	0
1	3	3	cake	0	1	0	579	579	0
1	3	3	dog	1	0	0	676	676	0
1	3	1	frog	0	0	1	874	874	0
1	3	3	owl	0	0	0	607	607	0
1	3	3	kite	0	0	0	755	_	1
1	3	3	grape	0	0	0	657	657	0
1	3	1	mouse	0	1	1	1102	1102	0
1	3	3	pig	1	0	0	551	_	1
1	3	3	horse	1	1	0	611	611	0
1	3	1	sheep	0	1	1	1121	1121	0
1	3	3	apple	1	0	0	666	666	0
1	3	3	lighter	0	0	0	721	721	0
1	3	1	rabbit	0	1	1	757	757	0
1	3	1	orange	1	0	1	649	649	0
1	3	3	desk	0	1	0	733	_	1
1	3	1	box	1	1	1	752	752	0
1	3	1	finger	1	0	1	507	507	0
1	3	3	bear	1	1	0	565	565	0
1	3	1	clock	1	1	1	751	751	0
1	3	3	ball	1	1	0	622	622	0
1	3	1	banana	0	1	1	824	824	0
1	3	1	airplane	1	1	1	948	948	0
1	3	1	fox	0	0	1	2714	_	1
2	1	2	spoon	0	1	0	943	943	0
2	1	1	chair	1	0	1	1236	1236	0
2	1	1	orange	1	0	1	2166	_	1
2	1	1	butterfly	0	0	1	976	976	0
2	1	1	banana	0	1	1	913	913	0
2	1	2	dress	1	1	0	857	857	0
2	1	1	sheep	0	1	1	1194	1194	0
2	1	1	airplane	1	1	1	1140	1140	0
2	1	1	strawberry	0	0	1	1480	_	1
2	1	2	pencil	0	1	0	645	645	0
2	1	1	frog	0	0	1	1483	1483	0
2	1	2	spider	0	1	0	-3000	_	1
2	1	2	cheese	1	0	0	914	914	0
2	1	2	bread	1	1	0	909	909	0
2	1	2	pillow	0	0	0	2285	_	1
2	1	2	bed	1	0	0	765	765	0
2	1	2	carrot	0	0	0	982	982	0
2	1	1	box	1	1	1	854	854	0
2	1	2	glove	0	1	0	863	863	0
2	1	1	fox	0	0	1	1911	_	1
2	1	1	clock	1	1	1	1148	1148	0
2	1	1	finger	1	0	1	761	761	0
2	1	1	ear	1	1	1	614	614	0
2	1	2	bat	0	0	0	1989	1989	0
2	1	2	tree	1	1	0	674	674	0
2	1	1	eye	1	0	1	578	578	0
2	1	2	duck	0	0	0	1901	_	1
2	1	2	ring	1	1	0	1003	1003	0
2	1	2	egg	1	0	0	774	774	0
2	1	1	rabbit	0	1	1	917	917	0
2	1	2	key	1	0	0	820	820	0
2	1	1	mouse	0	1	1	1147	1147	0
2	2	1	clock	1	1	1	764	764	0
2	2	1	chair	1	0	1	731	731	0
2	2	2	bread	1	1	0	648	648	0
2	2	1	eye	1	0	1	1	_	0	1
2	2	1	ear	1	1	1	593	593	0
2	2	2	spider	0	1	0	-3000	_	1
2	2	1	sheep	0	1	1	1369	1369	0
2	2	1	fox	0	0	1	994	_	1
2	2	2	ring	1	1	0	582	582	0
2	2	2	bat	0	0	0	1051	1051	0
2	2	2	cheese	1	0	0	690	690	0
2	2	2	bed	1	0	0	551	551	0
2	2	2	dress	1	1	0	770	770	0
2	2	1	finger	1	0	1	779	779	0
2	2	2	glove	0	1	0	573	573	0
2	2	1	butterfly	0	0	1	926	926	0
2	2	2	carrot	0	0	0	782	782	0
2	2	1	rabbit	0	1	1	1076	1076	0
2	2	2	key	1	0	0	603	603	0
2	2	1	box	1	1	1	991	991	0
2	2	2	pencil	0	1	0	663	663	0
2	2	1	mouse	0	1	1	985	985	0
2	2	1	frog	0	0	1	2569	2569	0
2	2	1	banana	0	1	1	884	884	0
2	2	1	airplane	1	1	1	1133	1133	0
2	2	2	egg	1	0	0	692	692	0
2	2	1	orange	1	0	1	2452	2452	0
2	2	2	tree	1	1	0	675	675	0
2	2	2	spoon	0	1	0	687	687	0
2	2	1	strawberry	0	0	1	1272	1272	0
2	2	2	pillow	0	0	0	594	_	1
2	2	2	duck	0	0	0	636	636	0
2	3	1	fox	0	0	1	978	_	1
2	3	2	tree	1	1	0	530	530	0
2	3	1	orange	1	0	1	728	728	0
2	3	1	butterfly	0	0	1	967	967	0
2	3	2	key	1	0	0	575	575	0
2	3	2	pencil	0	1	0	422	422	0
2	3	1	box	1	1	1	666	666	0
2	3	2	ring	1	1	0	545	545	0
2	3	2	spider	0	1	0	2948	_	1
2	3	2	carrot	0	0	0	598	598	0
2	3	1	sheep	0	1	1	1194	1194	0
2	3	1	eye	1	0	1	532	532	0
2	3	2	egg	1	0	0	660	660	0
2	3	1	airplane	1	1	1	1030	1030	0
2	3	2	glove	0	1	0	619	619	0
2	3	1	banana	0	1	1	955	955	0
2	3	1	ear	1	1	1	874	874	0
2	3	2	bat	0	0	0	890	890	0
2	3	2	bread	1	1	0	630	630	0
2	3	2	bed	1	0	0	580	580	0
2	3	1	clock	1	1	1	1951	1951	0
2	3	1	finger	1	0	1	543	543	0
2	3	1	strawberry	0	0	1	1350	1350	0
2	3	2	spoon	0	1	0	562	562	0
2	3	2	dress	1	1	0	666	666	0
2	3	2	pillow	0	0	0	658	_	1
2	3	1	frog	0	0	1	1396	1396	0
2	3	1	chair	1	0	1	727	727	0
2	3	1	rabbit	0	1	1	1099	1099	0
2	3	2	cheese	1	0	0	750	750	0
2	3	1	mouse	0	1	1	896	896	0
2	3	2	duck	0	0	0	606	606	0
3	1	1	strawberry	0	0	0	986	986	0
3	1	2	pillow	0	0	1	2020	2020	0
3	1	2	pencil	0	1	1	889	889	0
3	1	1	mouse	0	1	0	885	_	1
3	1	1	sheep	0	1	0	1493	1493	0
3	1	1	chair	1	0	0	590	590	0
3	1	1	box	1	1	0	799	799	0
3	1	2	ring	1	1	1	647	647	0
3	1	1	ear	1	1	0	684	684	0
3	1	2	egg	1	0	1	807	807	0
3	1	2	spoon	0	1	1	781	781	0
3	1	1	clock	1	1	0	672	672	0
3	1	1	frog	0	0	0	1007	1007	0
3	1	2	dress	1	1	1	749	749	0
3	1	2	bread	1	1	1	810	810	0
3	1	2	tree	1	1	1	858	858	0
3	1	1	banana	0	1	0	708	708	0
3	1	2	bat	0	0	1	939	939	0
3	1	2	carrot	0	0	1	801	801	0
3	1	1	airplane	1	1	0	661	661	0
3	1	1	rabbit	0	1	0	491	491	0
3	1	2	key	1	0	1	861	861	0
3	1	1	finger	1	0	0	647	647	0
3	1	2	duck	0	0	1	976	976	0
3	1	2	glove	0	1	1	1059	1059	0
3	1	1	orange	1	0	0	850	850	0
3	1	1	butterfly	0	0	0	1139	1139	0
3	1	1	fox	0	0	0	980	_	1
3	1	2	cheese	1	0	1	1033	1033	0
3	1	1	eye	1	0	0	720	720	0
3	1	2	spider	0	1	1	1609	1609	0
3	1	2	bed	1	0	1	739	739	0
3	2	1	chair	1	0	0	642	642	0
3	2	2	spider	0	1	1	640	640	0
3	2	1	sheep	0	1	0	746	746	0
3	2	2	carrot	0	0	1	624	624	0
3	2	1	fox	0	0	0	996	996	0
3	2	1	strawberry	0	0	0	755	755	0
3	2	1	eye	1	0	0	706	706	0
3	2	2	tree	1	1	1	781	781	0
3	2	1	orange	1	0	0	577	577	0
3	2	2	bed	1	0	1	538	538	0
3	2	1	box	1	1	0	700	700	0
3	2	1	butterfly	0	0	0	628	628	0
3	2	2	cheese	1	0	1	1191	1191	0
3	2	2	key	1	0	1	907	907	0
3	2	1	airplane	1	1	0	578	578	0
3	2	2	glove	0	1	1	549	549	0
3	2	1	rabbit	0	1	0	760	760	0
3	2	1	banana	0	1	0	727	727	0
3	2	2	ring	1	1	1	623	623	0
3	2	2	bread	1	1	1	661	661	0
3	2	1	frog	0	0	0	585	585	0
3	2	2	pillow	0	0	1	1520	1520	0
3	2	2	spoon	0	1	1	976	976	0
3	2	1	ear	1	1	0	730	730	0
3	2	2	egg	1	0	1	1761	1761	0
3	2	2	dress	1	1	1	769	769	0
3	2	1	clock	1	1	0	798	798	0
3	2	2	pencil	0	1	1	1165	1165	0
3	2	1	finger	1	0	0	954	954	0
3	2	2	bat	0	0	1	659	659	0
3	2	2	duck	0	0	1	975	975	0
3	2	1	mouse	0	1	0	632	632	0
3	3	2	dress	1	1	1	687	687	0
3	3	2	bread	1	1	1	863	863	0
3	3	2	spoon	0	1	1	478	478	0
3	3	2	bat	0	0	1	575	575	0
3	3	2	ring	1	1	1	641	641	0
3	3	1	clock	1	1	0	520	520	0
3	3	1	strawberry	0	0	0	721	721	0
3	3	1	mouse	0	1	0	641	641	0
3	3	2	pillow	0	0	1	1313	1313	0
3	3	1	banana	0	1	0	741	741	0
3	3	1	box	1	1	0	689	689	0
3	3	1	ear	1	1	0	704	704	0
3	3	1	fox	0	0	0	817	817	0
3	3	2	duck	0	0	1	736	736	0
3	3	1	frog	0	0	0	640	640	0
3	3	2	pencil	0	1	1	560	560	0
3	3	1	eye	1	0	0	604	604	0
3	3	1	butterfly	0	0	0	674	674	0
3	3	1	chair	1	0	0	703	703	0
3	3	2	tree	1	1	1	1390	1390	0
3	3	2	key	1	0	1	2466	2466	0
3	3	2	glove	0	1	1	724	724	0
3	3	1	finger	1	0	0	580	580	0
3	3	2	carrot	0	0	1	628	628	0
3	3	2	egg	1	0	1	1186	1186	0
3	3	1	orange	1	0	0	939	939	0
3	3	2	bed	1	0	1	1184	1184	0
3	3	2	cheese	1	0	1	98	_	0	1
3	3	1	airplane	1	1	0	650	650	0
3	3	1	rabbit	0	1	0	563	563	0
3	3	2	spider	0	1	1	1039	1039	0
3	3	1	sheep	0	1	0	656	656	0
4	1	3	clown	0	1	0	1561	_	1
4	1	2	ring	1	1	1	732	732	0
4	1	3	window	1	0	0	1056	1056	0
4	1	2	cheese	1	0	1	979	979	0
4	1	2	bread	1	1	1	1051	1051	0
4	1	2	bed	1	0	1	871	871	0
4	1	2	key	1	0	1	906	906	0
4	1	3	bear	1	1	0	788	788	0
4	1	3	grape	0	0	0	1017	1017	0
4	1	3	arm	1	1	0	1006	1006	0
4	1	3	lighter	0	0	0	-3000	_	1
4	1	2	duck	0	0	1	1834	1834	0
4	1	3	owl	0	0	0	1479	1479	0
4	1	2	spoon	0	1	1	915	915	0
4	1	2	tree	1	1	1	1070	1070	0
4	1	3	apple	1	0	0	694	694	0
4	1	3	dog	1	0	0	643	643	0
4	1	3	desk	0	1	0	1175	_	1
4	1	3	pig	1	0	0	1209	1209	0
4	1	2	egg	1	0	1	1153	1153	0
4	1	2	pillow	0	0	1	1295	1295	0
4	1	2	spider	0	1	1	1158	1158	0
4	1	2	carrot	0	0	1	575	_	1
4	1	3	horse	1	1	0	622	622	0
4	1	3	cake	0	1	0	1247	1247	0
4	1	3	kite	0	0	0	844	_	1
4	1	3	ball	1	1	0	1219	1219	0
4	1	3	beetle	0	1	0	-3000	_	1
4	1	2	glove	0	1	1	671	671	0
4	1	2	pencil	0	1	1	1176	1176	0
4	1	2	dress	1	1	1	727	727	0
4	1	2	bat	0	0	1	1225	1225	0
4	2	2	carrot	0	0	1	878	878	0
4	2	3	cake	0	1	0	762	762	0
4	2	3	ball	1	1	0	629	629	0
4	2	2	ring	1	1	1	636	636	0
4	2	3	grape	0	0	0	724	724	0
4	2	2	duck	0	0	1	761	761	0
4	2	2	pillow	0	0	1	974	974	0
4	2	3	lighter	0	0	0	-3000	_	1
4	2	3	kite	0	0	0	1443	_	1
4	2	2	spoon	0	1	1	733	733	0
4	2	2	key	1	0	1	689	689	0
4	2	3	beetle	0	1	0	1771	_	1
4	2	2	cheese	1	0	1	1015	1015	0
4	2	2	tree	1	1	1	637	637	0
4	2	3	bear	1	1	0	450	450	0
4	2	2	spider	0	1	1	1441	1441	0
4	2	3	clown	0	1	0	678	678	0
4	2	2	bat	0	0	1	741	741	0
4	2	2	pencil	0	1	1	683	683	0
4	2	3	dog	1	0	0	623	623	0
4	2	3	owl	0	0	0	1160	1160	0
4	2	3	window	1	0	0	757	757	0
4	2	3	horse	1	1	0	737	737	0
4	2	2	bread	1	1	1	922	922	0
4	2	3	pig	1	0	0	926	926	0
4	2	2	dress	1	1	1	665	665	0
4	2	3	apple	1	0	0	674	674	0
4	2	2	bed	1	0	1	690	690	0
4	2	3	arm	1	1	0	766	766	0
4	2	2	egg	1	0	1	957	957	0
4	2	2	glove	0	1	1	748	748	0
4	2	3	desk	0	1	0	1042	_	1
4	3	2	duck	0	0	1	675	675	0
4	3	2	glove	0	1	1	584	584	0
4	3	2	bread	1	1	1	617	617	0
4	3	2	bat	0	0	1	849	849	0
4	3	2	ring	1	1	1	611	611	0
4	3	3	lighter	0	0	0	-3000	_	1
4	3	3	kite	0	0	0	1401	_	1
4	3	2	bed	1	0	1	633	633	0
4	3	3	cake	0	1	0	578	578	0
4	3	2	cheese	1	0	1	1018	1018	0
4	3	3	ball	1	1	0	683	683	0
4	3	2	pencil	0	1	1	581	581	0
4	3	3	pig	1	0	0	614	614	0
4	3	2	key	1	0	1	695	695	0
4	3	3	clown	0	1	0	949	_	1
4	3	3	window	1	0	0	632	632	0
4	3	3	desk	0	1	0	735	735	0
4	3	2	tree	1	1	1	657	657	0
4	3	3	bear	1	1	0	619	619	0
4	3	3	horse	1	1	0	554	554	0
4	3	2	spider	0	1	1	1217	1217	0
4	3	3	dog	1	0	0	673	673	0
4	3	3	owl	0	0	0	709	709	0
4	3	3	arm	1	1	0	698	698	0
4	3	2	carrot	0	0	1	1103	1103	0
4	3	3	apple	1	0	0	634	634	0
4	3	2	dress	1	1	1	552	552	0
4	3	2	pillow	0	0	1	954	954	0
4	3	2	egg	1	0	1	797	797	0
4	3	3	beetle	0	1	0	1560	1560	0
4	3	2	spoon	0	1	1	716	716	0
4	3	3	grape	0	0	0	668	668	0
5	1	3	pig	1	0	1	1334	1334	0
5	1	2	bread	1	1	0	1397	1397	0
5	1	2	cheese	1	0	0	1122	1122	0
5	1	2	spoon	0	1	0	1003	1003	0
5	1	3	clown	0	1	1	2406	_	1
5	1	3	cake	0	1	1	1115	1115	0
5	1	2	pencil	0	1	0	753	753	0
5	1	2	bed	1	0	0	733	733	0
5	1	3	owl	0	0	1	2443	_	1
5	1	3	kite	0	0	1	2281	_	1
5	1	3	dog	1	0	1	701	701	0
5	1	3	lighter	0	0	1	-3000	_	1
5	1	3	apple	1	0	1	1228	1228	0
5	1	3	arm	1	1	1	760	760	0
5	1	3	horse	1	1	1	-3000	_	0
5	1	3	beetle	0	1	1	1753	1753	0
5	1	2	pillow	0	0	0	-3000	_	1
5	1	2	carrot	0	0	0	2213	_	1
5	1	3	desk	0	1	1	1609	1609	0
5	1	2	ring	1	1	0	1090	1090	0
5	1	2	glove	0	1	0	956	956	0
5	1	2	egg	1	0	0	811	811	0
5	1	2	bat	0	0	0	-3000	_	1
5	1	2	spider	0	1	0	2965	2965	0
5	1	2	dress	1	1	0	729	729	0
5	1	3	window	1	0	1	1163	1163	0
5	1	3	ball	1	1	1	1162	1162	0
5	1	2	key	1	0	0	693	693	0
5	1	2	duck	0	0	0	1583	1583	0
5	1	3	bear	1	1	1	1962	1962	0
5	1	3	grape	0	0	1	720	720	0
5	1	2	tree	1	1	0	728	728	0
5	2	2	bed	1	0	0	668	668	0
5	2	3	beetle	0	1	1	1494	1494	0
5	2	3	kite	0	0	1	1394	_	1
5	2	2	ring	1	1	0	646	646	0
5	2	3	pig	1	0	1	717	717	0
5	2	2	glove	0	1	0	586	586	0
5	2	2	key	1	0	0	612	612	0
5	2	2	pillow	0	0	0	-3000	_	1
5	2	2	tree	1	1	0	536	536	0
5	2	2	egg	1	0	0	656	656	0
5	2	3	bear	1	1	1	1564	1564	0
5	2	2	bat	0	0	0	-3000	_	1
5	2	3	ball	1	1	1	904	904	0
5	2	2	pencil	0	1	0	707	707	0
5	2	3	owl	0	0	1	-3000	_	1
5	2	3	clown	0	1	1	2056	2056	0
5	2	2	dress	1	1	0	665	665	0
5	2	2	spider	0	1	0	2259	_	1
5	2	3	dog	1	0	1	709	709	0
5	2	3	horse	1	1	1	1315	1315	0
5	2	2	carrot	0	0	0	1296	_	1
5	2	3	desk	0	1	1	1023	1023	0
5	2	2	bread	1	1	0	860	860	0
5	2	3	lighter	0	0	1	1443	_	1
5	2	3	window	1	0	1	1042	1042	0
5	2	2	duck	0	0	0	708	708	0
5	2	3	cake	0	1	1	1163	1163	0
5	2	3	arm	1	1	1	668	668	0
5	2	2	spoon	0	1	0	696	696	0
5	2	2	cheese	1	0	0	1337	1337	0
5	2	3	grape	0	0	1	676	676	0
5	2	3	apple	1	0	1	1369	1369	0
5	3	3	dog	1	0	1	897	897	0
5	3	3	grape	0	0	1	648	648	0
5	3	3	beetle	0	1	1	1677	1677	0
5	3	3	owl	0	0	1	1476	_	1
5	3	2	spider	0	1	0	954	_	1
5	3	3	bear	1	1	1	1117	1117	0
5	3	2	pencil	0	1	0	620	620	0
5	3	3	pig	1	0	1	737	737	0
5	3	3	window	1	0	1	1001	1001	0
5	3	2	spoon	0	1	0	700	700	0
5	3	2	bat	0	0	0	950	_	1
5	3	2	pillow	0	0	0	701	701	0
5	3	2	cheese	1	0	0	797	797	0
5	3	3	arm	1	1	1	662	662	0
5	3	2	duck	0	0	0	823	823	0
5	3	2	tree	1	1	0	700	700	0
5	3	2	glove	0	1	0	729	729	0
5	3	3	kite	0	0	1	1626	_	1
5	3	2	egg	1	0	0	604	604	0
5	3	3	cake	0	1	1	964	964	0
5	3	2	bed	1	0	0	695	695	0
5	3	2	dress	1	1	0	634	634	0
5	3	3	clown	0	1	1	1288	1288	0
5	3	3	apple	1	0	1	675	675	0
5	3	2	carrot	0	0	0	783	_	1
5	3	2	ring	1	1	0	756	756	0
5	3	3	horse	1	1	1	1520	1520	0
5	3	3	ball	1	1	1	662	662	0
5	3	3	lighter	0	0	1	1392	_	1
5	3	2	key	1	0	0	608	608	0
5	3	3	desk	0	1	1	865	865	0
5	3	2	bread	1	1	0	750	750	0
6	1	3	grape	0	0	1	1303	_	1
6	1	1	fox	0	0	0	1222	_	1
6	1	3	desk	0	1	1	677	_	0	1
6	1	3	horse	1	1	1	1103	_	1
6	1	1	frog	0	0	0	1240	1240	0
6	1	3	pig	1	0	1	-3000	_	1
6	1	1	finger	1	0	0	810	810	0
6	1	1	box	1	1	0	2753	2753	0
6	1	1	orange	1	0	0	1392	1392	0
6	1	1	clock	1	1	0	1205	1205	0
6	1	3	dog	1	0	1	1252	_	1
6	1	3	window	1	0	1	991	_	1
6	1	3	arm	1	1	1	1034	1034	0
6	1	3	owl	0	0	1	1229	_	1
6	1	1	strawberry	0	0	0	2630	_	1
6	1	3	clown	0	1	1	2134	2134	0
6	1	1	banana	0	1	0	981	981	0
6	1	3	kite	0	0	1	1697	_	1
6	1	1	airplane	1	1	0	971	971	0
6	1	3	lighter	0	0	1	-3000	_	1
6	1	1	ear	1	1	0	1068	1068	0
6	1	3	ball	1	1	1	911	911	0
6	1	1	chair	1	0	0	1032	1032	0
6	1	1	rabbit	0	1	0	-3000	_	1
6	1	3	apple	1	0	1	1504	1504	0
6	1	1	eye	1	0	0	733	733	0
6	1	3	cake	0	1	1	1150	1150	0
6	1	3	bear	1	1	1	1544	1544	0
6	1	1	sheep	0	1	0	-3000	_	1
6	1	3	beetle	0	1	1	1515	1515	0
6	1	1	mouse	0	1	0	846	846	0
6	1	1	butterfly	0	0	0	1024	_	1
6	2	1	box	1	1	0	771	771	0
6	2	3	beetle	0	1	1	1240	1240	0
6	2	1	butterfly	0	0	0	906	_	1
6	2	1	ear	1	1	0	689	689	0
6	2	1	mouse	0	1	0	719	719	0
6	2	1	rabbit	0	1	0	1377	1377	0
6	2	3	kite	0	0	1	1142	_	1
6	2	3	owl	0	0	1	1368	_	1
6	2	3	window	1	0	1	1038	1038	0
6	2	3	desk	0	1	1	1149	1149	0
6	2	1	orange	1	0	0	833	833	0
6	2	1	sheep	0	1	0	1754	_	1
6	2	3	dog	1	0	1	1016	1016	0
6	2	1	clock	1	1	0	898	898	0
6	2	1	banana	0	1	0	795	795	0
6	2	3	grape	0	0	1	1495	_	1
6	2	1	frog	0	0	0	839	839	0
6	2	3	bear	1	1	1	1054	1054	0
6	2	3	arm	1	1	1	807	807	0
6	2	1	eye	1	0	0	677	677	0
6	2	3	clown	0	1	1	1136	1136	0
6	2	1	airplane	1	1	0	909	909	0
6	2	3	cake	0	1	1	1082	1082	0
6	2	3	pig	1	0	1	-3000	_	1
6	2	3	apple	1	0	1	1754	1754	0
6	2	3	lighter	0	0	1	2659	2659	0
6	2	1	fox	0	0	0	934	_	1
6	2	3	ball	1	1	1	883	883	0
6	2	1	chair	1	0	0	622	622	0
6	2	1	finger	1	0	0	707	707	0
6	2	1	strawberry	0	0	0	-3000	_	1
6	2	3	horse	1	1	1	1797	1797	0
6	3	1	banana	0	1	0	955	955	0
6	3	3	desk	0	1	1	945	945	0
6	3	1	butterfly	0	0	0	1252	1252	0
6	3	3	window	1	0	1	884	884	0
6	3	1	mouse	0	1	0	767	767	0
6	3	1	sheep	0	1	0	847	_	1
6	3	3	horse	1	1	1	974	974	0
6	3	1	frog	0	0	0	856	856	0
6	3	1	chair	1	0	0	640	640	0
6	3	1	rabbit	0	1	0	853	853	0
6	3	3	bear	1	1	1	1104	1104	0
6	3	1	strawberry	0	0	0	804	804	0
6	3	3	dog	1	0	1	591	591	0
6	3	3	arm	1	1	1	824	824	0
6	3	1	fox	0	0	0	758	_	1
6	3	3	kite	0	0	1	1050	_	1
6	3	3	pig	1	0	1	2090	_	1
6	3	3	owl	0	0	1	1156	_	1
6	3	1	finger	1	0	0	680	680	0
6	3	3	lighter	0	0	1	1180	1180	0
6	3	1	eye	1	0	0	708	708	0
6	3	3	grape	0	0	1	1108	_	1
6	3	1	airplane	1	1	0	879	879	0
6	3	1	box	1	1	0	724	724	0
6	3	3	clown	0	1	1	1325	1325	0
6	3	3	beetle	0	1	1	1377	1377	0
6	3	1	clock	1	1	0	1044	1044	0
6	3	1	orange	1	0	0	939	939	0
6	3	1	ear	1	1	0	1459	1459	0
6	3	3	ball	1	1	1	802	802	0
6	3	3	cake	0	1	1	949	949	0
6	3	3	apple	1	0	1	907	907	0
7	1	3	clown	0	1	0	357	357	0
7	1	1	butterfly	0	0	1	971	971	0
7	1	3	cake	0	1	0	984	984	0
7	1	3	ball	1	1	0	561	561	0
7	1	1	box	1	1	1	652	652	0
7	1	1	fox	0	0	1	851	851	0
7	1	1	clock	1	1	1	1509	1509	0
7	1	1	rabbit	0	1	1	984	984	0
7	1	1	sheep	0	1	1	279	279	0
7	1	1	banana	0	1	1	837	837	0
7	1	3	arm	1	1	0	661	661	0
7	1	1	mouse	0	1	1	1005	1005	0
7	1	3	lighter	0	0	0	1043	_	1
7	1	3	desk	0	1	0	878	878	0
7	1	3	owl	0	0	0	817	817	0
7	1	3	dog	1	0	0	416	416	0
7	1	1	ear	1	1	1	198	_	0
7	1	3	apple	1	0	0	887	887	0
7	1	1	orange	1	0	1	638	638	0
7	1	3	window	1	0	0	328	328	0
7	1	3	bear	1	1	0	805	805	0
7	1	3	grape	0	0	0	540	540	0
7	1	3	pig	1	0	0	536	536	0
7	1	1	finger	1	0	1	376	376	0
7	1	1	strawberry	0	0	1	345	_	0	1
7	1	3	horse	1	1	0	662	662	0
7	1	3	beetle	0	1	0	401	401	0
7	1	3	kite	0	0	0	384	384	0
7	1	1	eye	1	0	1	574	574	0
7	1	1	airplane	1	1	1	232	_	0
7	1	1	frog	0	0	1	356	356	0
7	1	1	chair	1	0	1	663	663	0
7	2	1	rabbit	0	1	1	359	359	0
7	2	1	eye	1	0	1	529	529	0
7	2	1	chair	1	0	1	571	571	0
7	2	3	bear	1	1	0	425	425	0
7	2	1	mouse	0	1	1	1174	1174	0
7	2	1	strawberry	0	0	1	941	941	0
7	2	1	airplane	1	1	1	550	550	0
7	2	3	pig	1	0	0	679	679	0
7	2	1	orange	1	0	1	358	358	0
7	2	1	sheep	0	1	1	324	324	0
7	2	1	fox	0	0	1	336	336	0
7	2	1	butterfly	0	0	1	344	_	0	1
7	2	3	desk	0	1	0	397	397	0
7	2	3	grape	0	0	0	387	387	0
7	2	3	clown	0	1	0	386	386	0
7	2	3	ball	1	1	0	541	541	0
7	2	3	owl	0	0	0	541	541	0
7	2	1	frog	0	0	1	660	660	0
7	2	3	kite	0	0	0	353	353	0
7	2	3	window	1	0	0	321	321	0
7	2	1	banana	0	1	1	895	895	0
7	2	3	lighter	0	0	0	995	_	1
7	2	3	horse	1	1	0	578	578	0
7	2	1	clock	1	1	1	594	_	0	1
7	2	3	arm	1	1	0	329	329	0
7	2	3	cake	0	1	0	379	379	0
7	2	3	beetle	0	1	0	729	729	0
7	2	1	box	1	1	1	950	950	0
7	2	1	ear	1	1	1	558	558	0
7	2	3	dog	1	0	0	489	489	0
7	2	1	finger	1	0	1	398	398	0
7	2	3	apple	1	0	0	606	606	0
7	3	1	chair	1	0	1	606	606	0
7	3	3	beetle	0	1	0	394	394	0
7	3	3	window	1	0	0	591	591	0
7	3	1	ear	1	1	1	355	355	0
7	3	3	clown	0	1	0	332	332	0
7	3	3	arm	1	1	0	325	325	0
7	3	1	butterfly	0	0	1	660	660	0
7	3	1	strawberry	0	0	1	431	431	0
7	3	1	eye	1	0	1	430	430	0
7	3	3	cake	0	1	0	524	524	0
7	3	3	dog	1	0	0	454	454	0
7	3	1	frog	0	0	1	571	571	0
7	3	3	owl	0	0	0	431	431	0
7	3	3	kite	0	0	0	447	447	0
7	3	3	grape	0	0	0	474	474	0
7	3	1	mouse	0	1	1	298	_	0	1
7	3	3	pig	1	0	0	611	611	0
7	3	3	horse	1	1	0	540	540	0
7	3	1	sheep	0	1	1	567	567	0
7	3	3	apple	1	0	0	705	705	0
7	3	3	lighter	0	0	0	756	756	0
7	3	1	rabbit	0	1	1	286	_	0	1
7	3	1	orange	1	0	1	925	_	1
7	3	3	desk	0	1	0	626	626	0
7	3	1	box	1	1	1	618	618	0
7	3	1	finger	1	0	1	574	574	0
7	3	3	bear	1	1	0	328	328	0
7	3	1	clock	1	1	1	248	_	0
7	3	3	ball	1	1	0	644	644	0
7	3	1	banana	0	1	1	299	299	0
7	3	1	airplane	1	1	1	307	307	0
7	3	1	fox	0	0	1	463	_	1
8	1	2	spoon	0	1	0	1226	1226	0
8	1	1	chair	1	0	1	543	543	0
8	1	1	orange	1	0	1	960	960	0
8	1	1	butterfly	0	0	1	1595	1595	0
8	1	1	banana	0	1	1	607	_	1
8	1	2	dress	1	1	0	956	956	0
8	1	1	sheep	0	1	1	718	718	0
8	1	1	airplane	1	1	1	811	811	0
8	1	1	strawberry	0	0	1	945	945	0
8	1	2	pencil	0	1	0	730	730	0
8	1	1	frog	0	0	1	1169	1169	0
8	1	2	spider	0	1	0	850	850	0
8	1	2	cheese	1	0	0	798	798	0
8	1	2	bread	1	1	0	817	817	0
8	1	2	pillow	0	0	0	-3000	_	1
8	1	2	bed	1	0	0	1098	1098	0
8	1	2	carrot	0	0	0	731	731	0
8	1	1	box	1	1	1	913	913	0
8	1	2	glove	0	1	0	666	666	0
8	1	1	fox	0	0	1	966	966	0
8	1	1	clock	1	1	1	872	872	0
8	1	1	finger	1	0	1	849	849	0
8	1	1	ear	1	1	1	738	738	0
8	1	2	bat	0	0	0	1069	1069	0
8	1	2	tree	1	1	0	752	752	0
8	1	1	eye	1	0	1	680	680	0
8	1	2	duck	0	0	0	826	826	0
8	1	2	ring	1	1	0	826	826	0
8	1	2	egg	1	0	0	633	633	0
8	1	1	rabbit	0	1	1	1133	1133	0
8	1	2	key	1	0	0	800	800	0
8	1	1	mouse	0	1	1	794	_	1
8	2	1	clock	1	1	1	493	493	0
8	2	1	chair	1	0	1	537	537	0
8	2	2	bread	1	1	0	649	649	0
8	2	1	eye	1	0	1	584	584	0
8	2	1	ear	1	1	1	707	707	0
8	2	2	spider	0	1	0	708	708	0
8	2	1	sheep	0	1	1	885	885	0
8	2	1	fox	0	0	1	739	739	0
8	2	2	ring	1	1	0	661	661	0
8	2	2	bat	0	0	0	657	657	0
8	2	2	cheese	1	0	0	675	675	0
8	2	2	bed	1	0	0	722	722	0
8	2	2	dress	1	1	0	645	645	0
8	2	1	finger	1	0	1	637	637	0
8	2	2	glove	0	1	0	620	620	0
8	2	1	butterfly	0	0	1	925	_	1
8	2	2	carrot	0	0	0	612	612	0
8	2	1	rabbit	0	1	1	836	836	0
8	2	2	key	1	0	0	833	833	0
8	2	1	box	1	1	1	857	857	0
8	2	2	pencil	0	1	0	598	598	0
8	2	1	mouse	0	1	1	939	939	0
8	2	1	frog	0	0	1	768	768	0
8	2	1	banana	0	1	1	762	762	0
8	2	1	airplane	1	1	1	843	843	0
8	2	2	egg	1	0	0	676	676	0
8	2	1	orange	1	0	1	696	696	0
8	2	2	tree	1	1	0	612	612	0
8	2	2	spoon	0	1	0	705	705	0
8	2	1	strawberry	0	0	1	920	920	0
8	2	2	pillow	0	0	0	800	800	0
8	2	2	duck	0	0	0	665	665	0
8	3	1	fox	0	0	1	709	709	0
8	3	2	tree	1	1	0	602	602	0
8	3	1	orange	1	0	1	658	658	0
8	3	1	butterfly	0	0	1	757	757	0
8	3	2	key	1	0	0	579	579	0
8	3	2	pencil	0	1	0	598	598	0
8	3	1	box	1	1	1	770	770	0
8	3	2	ring	1	1	0	678	678	0
8	3	2	spider	0	1	0	602	602	0
8	3	2	carrot	0	0	0	615	615	0
8	3	1	sheep	0	1	1	684	684	0
8	3	1	eye	1	0	1	549	549	0
8	3	2	egg	1	0	0	618	618	0
8	3	1	airplane	1	1	1	583	583	0
8	3	2	glove	0	1	0	567	567	0
8	3	1	banana	0	1	1	772	772	0
8	3	1	ear	1	1	1	786	786	0
8	3	2	bat	0	0	0	899	899	0
8	3	2	bread	1	1	0	702	702	0
8	3	2	bed	1	0	0	803	803	0
8	3	1	clock	1	1	1	929	929	0
8	3	1	finger	1	0	1	579	579	0
8	3	1	strawberry	0	0	1	890	890	0
8	3	2	spoon	0	1	0	851	851	0
8	3	2	dress	1	1	0	742	742	0
8	3	2	pillow	0	0	0	692	692	0
8	3	1	frog	0	0	1	737	737	0
8	3	1	chair	1	0	1	484	484	0
8	3	1	rabbit	0	1	1	931	931	0
8	3	2	cheese	1	0	0	602	602	0
8	3	1	mouse	0	1	1	800	800	0
8	3	2	duck	0	0	0	779	779	0
9	1	1	strawberry	0	0	0	1535	_	1
9	1	2	pillow	0	0	1	509	_	1
9	1	2	pencil	0	1	1	1005	1005	0
9	1	1	mouse	0	1	0	902	902	0
9	1	1	sheep	0	1	0	1070	1070	0
9	1	1	chair	1	0	0	702	702	0
9	1	1	box	1	1	0	896	896	0
9	1	2	ring	1	1	1	911	911	0
9	1	1	ear	1	1	0	639	639	0
9	1	2	egg	1	0	1	856	856	0
9	1	2	spoon	0	1	1	860	860	0
9	1	1	clock	1	1	0	707	707	0
9	1	1	frog	0	0	0	771	771	0
9	1	2	dress	1	1	1	982	982	0
9	1	2	bread	1	1	1	964	964	0
9	1	2	tree	1	1	1	655	655	0
9	1	1	banana	0	1	0	718	718	0
9	1	2	bat	0	0	1	2314	_	1
9	1	2	carrot	0	0	1	1363	1363	0
9	1	1	airplane	1	1	0	740	740	0
9	1	1	rabbit	0	1	0	604	604	0
9	1	2	key	1	0	1	966	966	0
9	1	1	finger	1	0	0	656	656	0
9	1	2	duck	0	0	1	2928	2928	0
9	1	2	glove	0	1	1	654	_	1
9	1	1	orange	1	0	0	1157	1157	0
9	1	1	butterfly	0	0	0	858	858	0
9	1	1	fox	0	0	0	979	_	1
9	1	2	cheese	1	0	1	1087	1087	0
9	1	1	eye	1	0	0	670	670	0
9	1	2	spider	0	1	1	1795	1795	0
9	1	2	bed	1	0	1	671	671	0
9	2	1	chair	1	0	0	604	604	0
9	2	2	spider	0	1	1	1475	1475	0
9	2	1	sheep	0	1	0	942	942	0
9	2	2	carrot	0	0	1	503	503	0
9	2	1	fox	0	0	0	868	868	0
9	2	1	strawberry	0	0	0	519	519	0
9	2	1	eye	1	0	0	634	634	0
9	2	2	tree	1	1	1	717	717	0
9	2	1	orange	1	0	0	1281	1281	0
9	2	2	bed	1	0	1	567	567	0
9	2	1	box	1	1	0	874	874	0
9	2	1	butterfly	0	0	0	318	318	0
9	2	2	cheese	1	0	1	827	827	0
9	2	2	key	1	0	1	649	649	0
9	2	1	airplane	1	1	0	640	640	0
9	2	2	glove	0	1	1	879	879	0
9	2	1	rabbit	0	1	0	390	390	0
9	2	1	banana	0	1	0	683	683	0
9	2	2	ring	1	1	1	279	279	0
9	2	2	bread	1	1	1	867	867	0
9	2	1	frog	0	0	0	617	617	0
9	2	2	pillow	0	0	1	1287	_	1
9	2	2	spoon	0	1	1	498	498	0
9	2	1	ear	1	1	0	724	724	0
9	2	2	egg	1	0	1	539	539	0
9	2	2	dress	1	1	1	576	576	0
9	2	1	clock	1	1	0	581	581	0
9	2	2	pencil	0	1	1	572	572	0
9	2	1	finger	1	0	0	596	596	0
9	2	2	bat	0	0	1	764	_	1
9	2	2	duck	0	0	1	833	833	0
9	2	1	mouse	0	1	0	614	614	0
9	3	2	dress	1	1	1	580	580	0
9	3	2	bread	1	1	1	630	630	0
9	3	2	spoon	0	1	1	616	616	0
9	3	2	bat	0	0	1	666	_	1
9	3	2	ring	1	1	1	499	499	0
9	3	1	clock	1	1	0	573	573	0
9	3	1	strawberry	0	0	0	580	580	0
9	3	1	mouse	0	1	0	547	547	0
9	3	2	pillow	0	0	1	935	_	1
9	3	1	banana	0	1	0	572	572	0
9	3	1	box	1	1	0	631	631	0
9	3	1	ear	1	1	0	521	521	0
9	3	1	fox	0	0	0	507	507	0
9	3	2	duck	0	0	1	752	752	0
9	3	1	frog	0	0	0	558	_	1
9	3	2	pencil	0	1	1	587	587	0
9	3	1	eye	1	0	0	464	464	0
9	3	1	butterfly	0	0	0	628	628	0
9	3	1	chair	1	0	0	553	553	0
9	3	2	tree	1	1	1	521	521	0
9	3	2	key	1	0	1	587	587	0
9	3	2	glove	0	1	1	540	540	0
9	3	1	finger	1	0	0	584	584	0
9	3	2	carrot	0	0	1	630	630	0
9	3	2	egg	1	0	1	348	348	0
9	3	1	orange	1	0	0	1459	1459	0
9	3	2	bed	1	0	1	390	390	0
9	3	2	cheese	1	0	1	654	654	0
9	3	1	airplane	1	1	0	527	527	0
9	3	1	rabbit	0	1	0	474	474	0
9	3	2	spider	0	1	1	1254	1254	0
9	3	1	sheep	0	1	0	758	758	0
10	1	3	clown	0	1	0	1065	1065	0
10	1	2	ring	1	1	1	1344	1344	0
10	1	3	window	1	0	0	914	914	0
10	1	2	cheese	1	0	1	1158	1158	0
10	1	2	bread	1	1	1	818	818	0
10	1	2	bed	1	0	1	777	777	0
10	1	2	key	1	0	1	1233	1233	0
10	1	3	bear	1	1	0	1691	1691	0
10	1	3	grape	0	0	0	892	892	0
10	1	3	arm	1	1	0	1004	1004	0
10	1	3	lighter	0	0	0	1582	1582	0
10	1	2	duck	0	0	1	1282	1282	0
10	1	3	owl	0	0	0	1522	1522	0
10	1	2	spoon	0	1	1	952	952	0
10	1	2	tree	1	1	1	785	785	0
10	1	3	apple	1	0	0	1053	1053	0
10	1	3	dog	1	0	0	857	857	0
10	1	3	desk	0	1	0	1198	_	1
10	1	3	pig	1	0	0	1374	1374	0
10	1	2	egg	1	0	1	-3000	_	1
10	1	2	pillow	0	0	1	-3000	_	1
10	1	2	spider	0	1	1	936	936	0
10	1	2	carrot	0	0	1	817	817	0
10	1	3	horse	1	1	0	850	850	0
10	1	3	cake	0	1	0	897	897	0
10	1	3	kite	0	0	0	2495	2495	0
10	1	3	ball	1	1	0	1186	1186	0
10	1	3	beetle	0	1	0	1336	1336	0
10	1	2	glove	0	1	1	1227	1227	0
10	1	2	pencil	0	1	1	1214	1214	0
10	1	2	dress	1	1	1	1226	1226	0
10	1	2	bat	0	0	1	1326	1326	0
10	2	2	carrot	0	0	1	653	653	0
10	2	3	cake	0	1	0	625	625	0
10	2	3	ball	1	1	0	662	662	0
10	2	2	ring	1	1	1	922	922	0
10	2	3	grape	0	0	0	550	550	0
10	2	2	duck	0	0	1	628	628	0
10	2	2	pillow	0	0	1	721	721	0
10	2	3	lighter	0	0	0	955	955	0
10	2	3	kite	0	0	0	825	825	0
10	2	2	spoon	0	1	1	950	950	0
10	2	2	key	1	0	1	836	836	0
10	2	3	beetle	0	1	0	819	819	0
10	2	2	cheese	1	0	1	977	977	0
10	2	2	tree	1	1	1	703	703	0
10	2	3	bear	1	1	0	804	804	0
10	2	2	spider	0	1	1	676	676	0
10	2	3	clown	0	1	0	1192	1192	0
10	2	2	bat	0	0	1	823	823	0
10	2	2	pencil	0	1	1	1046	1046	0
10	2	3	dog	1	0	0	729	729	0
10	2	3	owl	0	0	0	1011	1011	0
10	2	3	window	1	0	0	796	796	0
10	2	3	horse	1	1	0	774	774	0
10	2	2	bread	1	1	1	812	812	0
10	2	3	pig	1	0	0	715	715	0
10	2	2	dress	1	1	1	796	796	0
10	2	3	apple	1	0	0	733	733	0
10	2	2	bed	1	0	1	725	725	0
10	2	3	arm	1	1	0	929	929	0
10	2	2	egg	1	0	1	1049	1049	0
10	2	2	glove	0	1	1	970	970	0
10	2	3	desk	0	1	0	1317	_	1
10	3	2	duck	0	0	1	617	617	0
10	3	2	glove	0	1	1	849	849	0
10	3	2	bread	1	1	1	715	715	0
10	3	2	bat	0	0	1	751	751	0
10	3	2	ring	1	1	1	745	745	0
10	3	3	lighter	0	0	0	878	878	0
10	3	3	kite	0	0	0	730	730	0
10	3	2	bed	1	0	1	628	628	0
10	3	3	cake	0	1	0	787	787	0
10	3	2	cheese	1	0	1	654	654	0
10	3	3	ball	1	1	0	638	638	0
10	3	2	pencil	0	1	1	940	940	0
10	3	3	pig	1	0	0	698	698	0
10	3	2	key	1	0	1	647	647	0
10	3	3	clown	0	1	0	709	709	0
10	3	3	window	1	0	0	648	648	0
10	3	3	desk	0	1	0	881	881	0
10	3	2	tree	1	1	1	635	635	0
10	3	3	bear	1	1	0	851	851	0
10	3	3	horse	1	1	0	688	688	0
10	3	2	spider	0	1	1	697	697	0
10	3	3	dog	1	0	0	769	769	0
10	3	3	owl	0	0	0	741	741	0
10	3	3	arm	1	1	0	758	758	0
10	3	2	carrot	0	0	1	707	707	0
10	3	3	apple	1	0	0	866	866	0
10	3	2	dress	1	1	1	749	749	0
10	3	2	pillow	0	0	1	945	945	0
10	3	2	egg	1	0	1	900	900	0
10	3	3	beetle	0	1	0	1060	1060	0
10	3	2	spoon	0	1	1	832	832	0
10	3	3	grape	0	0	0	766	766	0
11	1	3	pig	1	0	1	1099	1099	0
11	1	2	bread	1	1	0	1156	1156	0
11	1	2	cheese	1	0	0	1175	1175	0
11	1	2	spoon	0	1	0	485	485	0
11	1	3	clown	0	1	1	2209	2209	0
11	1	3	cake	0	1	1	711	711	0
11	1	2	pencil	0	1	0	486	486	0
11	1	2	bed	1	0	0	1367	1367	0
11	1	3	owl	0	0	1	1454	1454	0
11	1	3	kite	0	0	1	940	_	1
11	1	3	dog	1	0	1	1008	1008	0
11	1	3	lighter	0	0	1	1970	1970	0
11	1	3	apple	1	0	1	759	759	0
11	1	3	arm	1	1	1	1064	1064	0
11	1	3	horse	1	1	1	923	923	0
11	1	3	beetle	0	1	1	1411	1411	0
11	1	2	pillow	0	0	0	1843	1843	0
11	1	2	carrot	0	0	0	1025	1025	0
11	1	3	desk	0	1	1	2152	2152	0
11	1	2	ring	1	1	0	1018	1018	0
11	1	2	glove	0	1	0	1002	1002	0
11	1	2	egg	1	0	0	1111	1111	0
11	1	2	bat	0	0	0	1530	1530	0
11	1	2	spider	0	1	0	2191	2191	0
11	1	2	dress	1	1	0	885	885	0
11	1	3	window	1	0	1	1071	1071	0
11	1	3	ball	1	1	1	697	697	0
11	1	2	key	1	0	0	726	726	0
11	1	2	duck	0	0	0	1074	1074	0
11	1	3	bear	1	1	1	861	861	0
11	1	3	grape	0	0	1	1156	1156	0
11	1	2	tree	1	1	0	772	772	0
11	2	2	bed	1	0	0	761	761	0
11	2	3	beetle	0	1	1	827	827	0
11	2	3	kite	0	0	1	1029	_	1
11	2	2	ring	1	1	0	705	705	0
11	2	3	pig	1	0	1	1509	1509	0
11	2	2	glove	0	1	0	737	737	0
11	2	2	key	1	0	0	725	725	0
11	2	2	pillow	0	0	0	899	899	0
11	2	2	tree	1	1	0	717	717	0
11	2	2	egg	1	0	0	718	718	0
11	2	3	bear	1	1	1	710	710	0
11	2	2	bat	0	0	0	830	830	0
11	2	3	ball	1	1	1	663	663	0
11	2	2	pencil	0	1	0	855	855	0
11	2	3	owl	0	0	1	1212	1212	0
11	2	3	clown	0	1	1	1858	_	1
11	2	2	dress	1	1	0	733	733	0
11	2	2	spider	0	1	0	910	910	0
11	2	3	dog	1	0	1	1393	1393	0
11	2	3	horse	1	1	1	667	667	0
11	2	2	carrot	0	0	0	773	773	0
11	2	3	desk	0	1	1	1228	1228	0
11	2	2	bread	1	1	0	747	747	0
11	2	3	lighter	0	0	1	1223	1223	0
11	2	3	window	1	0	1	1042	1042	0
11	2	2	duck	0	0	0	861	861	0
11	2	3	cake	0	1	1	1051	1051	0
11	2	3	arm	1	1	1	994	994	0
11	2	2	spoon	0	1	0	690	690	0
11	2	2	cheese	1	0	0	1066	1066	0
11	2	3	grape	0	0	1	765	765	0
11	2	3	apple	1	0	1	717	717	0
11	3	3	dog	1	0	1	1267	1267	0
11	3	3	grape	0	0	1	678	678	0
11	3	3	beetle	0	1	1	726	726	0
11	3	3	owl	0	0	1	825	825	0
11	3	2	spider	0	1	0	744	744	0
11	3	3	bear	1	1	1	749	749	0
11	3	2	pencil	0	1	0	665	665	0
11	3	3	pig	1	0	1	1242	1242	0
11	3	3	window	1	0	1	1030	1030	0
11	3	2	spoon	0	1	0	383	383	0
11	3	2	bat	0	0	0	573	573	0
11	3	2	pillow	0	0	0	714	714	0
11	3	2	cheese	1	0	0	698	698	0
11	3	3	arm	1	1	1	782	782	0
11	3	2	duck	0	0	0	699	699	0
11	3	2	tree	1	1	0	737	737	0
11	3	2	glove	0	1	0	713	713	0
11	3	3	kite	0	0	1	981	_	1
11	3	2	egg	1	0	0	891	891	0
11	3	3	cake	0	1	1	963	963	0
11	3	2	bed	1	0	0	822	822	0
11	3	2	dress	1	1	0	771	771	0
11	3	3	clown	0	1	1	998	998	0
11	3	3	apple	1	0	1	1137	1137	0
11	3	2	carrot	0	0	0	843	843	0
11	3	2	ring	1	1	0	405	405	0
11	3	3	horse	1	1	1	598	598	0
11	3	3	ball	1	1	1	603	603	0
11	3	3	lighter	0	0	1	914	914	0
11	3	2	key	1	0	0	841	841	0
11	3	3	desk	0	1	1	1115	1115	0
11	3	2	bread	1	1	0	741	741	0
12	1	3	grape	0	0	1	836	836	0
12	1	1	fox	0	0	0	1068	_	1
12	1	3	desk	0	1	1	981	981	0
12	1	3	horse	1	1	1	849	849	0
12	1	1	frog	0	0	0	828	828	0
12	1	3	pig	1	0	1	907	907	0
12	1	1	finger	1	0	0	596	596	0
12	1	1	box	1	1	0	1028	1028	0
12	1	1	orange	1	0	0	732	732	0
12	1	1	clock	1	1	0	616	616	0
12	1	3	dog	1	0	1	632	632	0
12	1	3	window	1	0	1	836	836	0
12	1	3	arm	1	1	1	667	667	0
12	1	3	owl	0	0	1	996	996	0
12	1	1	strawberry	0	0	0	811	811	0
12	1	3	clown	0	1	1	1717	1717	0
12	1	1	banana	0	1	0	626	626	0
12	1	3	kite	0	0	1	953	_	1
12	1	1	airplane	1	1	0	592	592	0
12	1	3	lighter	0	0	1	732	_	1
12	1	1	ear	1	1	0	624	624	0
12	1	3	ball	1	1	1	767	767	0
12	1	1	chair	1	0	0	637	637	0
12	1	1	rabbit	0	1	0	548	548	0
12	1	3	apple	1	0	1	612	612	0
12	1	1	eye	1	0	0	561	561	0
12	1	3	cake	0	1	1	768	768	0
12	1	3	bear	1	1	1	707	707	0
12	1	1	sheep	0	1	0	1035	_	1
12	1	3	beetle	0	1	1	1133	1133	0
12	1	1	mouse	0	1	0	938	_	1
12	1	1	butterfly	0	0	0	1550	1550	0
12	2	1	box	1	1	0	603	603	0
12	2	3	beetle	0	1	1	1460	1460	0
12	2	1	butterfly	0	0	0	575	575	0
12	2	1	ear	1	1	0	550	550	0
12	2	1	mouse	0	1	0	1238	_	1
12	2	1	rabbit	0	1	0	580	580	0
12	2	3	kite	0	0	1	981	981	0
12	2	3	owl	0	0	1	727	727	0
12	2	3	window	1	0	1	598	598	0
12	2	3	desk	0	1	1	937	937	0
12	2	1	orange	1	0	0	590	590	0
12	2	1	sheep	0	1	0	1734	_	1
12	2	3	dog	1	0	1	778	778	0
12	2	1	clock	1	1	0	535	535	0
12	2	1	banana	0	1	0	572	572	0
12	2	3	grape	0	0	1	631	631	0
12	2	1	frog	0	0	0	656	656	0
12	2	3	bear	1	1	1	605	605	0
12	2	3	arm	1	1	1	601	601	0
12	2	1	eye	1	0	0	507	507	0
12	2	3	clown	0	1	1	749	749	0
12	2	1	airplane	1	1	0	656	656	0
12	2	3	cake	0	1	1	654	654	0
12	2	3	pig	1	0	1	703	703	0
12	2	3	apple	1	0	1	840	840	0
12	2	3	lighter	0	0	1	623	_	1
12	2	1	fox	0	0	0	813	_	1
12	2	3	ball	1	1	1	915	915	0
12	2	1	chair	1	0	0	414	414	0
12	2	1	finger	1	0	0	532	532	0
12	2	1	strawberry	0	0	0	628	628	0
12	2	3	horse	1	1	1	566	566	0
12	3	1	banana	0	1	0	599	599	0
12	3	3	desk	0	1	1	799	799	0
12	3	1	butterfly	0	0	0	439	439	0
12	3	3	window	1	0	1	593	593	0
12	3	1	mouse	0	1	0	828	828	0
12	3	1	sheep	0	1	0	1030	_	1
12	3	3	horse	1	1	1	552	552	0
12	3	1	frog	0	0	0	628	628	0
12	3	1	chair	1	0	0	528	528	0
12	3	1	rabbit	0	1	0	481	481	0
12	3	3	bear	1	1	1	578	578	0
12	3	1	strawberry	0	0	0	511	511	0
12	3	3	dog	1	0	1	610	610	0
12	3	3	arm	1	1	1	499	499	0
12	3	1	fox	0	0	0	708	_	1
12	3	3	kite	0	0	1	769	769	0
12	3	3	pig	1	0	1	676	676	0
12	3	3	owl	0	0	1	733	733	0
12	3	1	finger	1	0	0	533	533	0
12	3	3	lighter	0	0	1	1721	_	1
12	3	1	eye	1	0	0	540	540	0
12	3	3	grape	0	0	1	529	529	0
12	3	1	airplane	1	1	0	589	589	0
12	3	1	box	1	1	0	618	618	0
12	3	3	clown	0	1	1	801	801	0
12	3	3	beetle	0	1	1	929	929	0
12	3	1	clock	1	1	0	778	778	0
12	3	1	orange	1	0	0	700	700	0
12	3	1	ear	1	1	0	603	603	0
12	3	3	ball	1	1	1	594	594	0
12	3	3	cake	0	1	1	678	678	0
12	3	3	apple	1	0	1	882	882	0
13	1	3	clown	0	1	0	979	_	1
13	1	1	butterfly	0	0	1	699	699	0
13	1	3	cake	0	1	0	996	_	1
13	1	3	ball	1	1	0	701	701	0
13	1	1	box	1	1	1	736	736	0
13	1	1	fox	0	0	1	596	_	1
13	1	1	clock	1	1	1	898	898	0
13	1	1	rabbit	0	1	1	980	980	0
13	1	1	sheep	0	1	1	658	658	0
13	1	1	banana	0	1	1	852	852	0
13	1	3	arm	1	1	0	612	612	0
13	1	1	mouse	0	1	1	1977	1977	0
13	1	3	lighter	0	0	0	2270	2270	0
13	1	3	desk	0	1	0	-3000	_	1
13	1	3	owl	0	0	0	953	953	0
13	1	3	dog	1	0	0	660	660	0
13	1	1	ear	1	1	1	572	572	0
13	1	3	apple	1	0	0	848	848	0
13	1	1	orange	1	0	1	938	938	0
13	1	3	window	1	0	0	888	888	0
13	1	3	bear	1	1	0	805	805	0
13	1	3	grape	0	0	0	2306	2306	0
13	1	3	pig	1	0	0	775	775	0
13	1	1	finger	1	0	1	633	633	0
13	1	1	strawberry	0	0	1	680	680	0
13	1	3	horse	1	1	0	657	657	0
13	1	3	beetle	0	1	0	1471	_	1
13	1	3	kite	0	0	0	1619	1619	0
13	1	1	eye	1	0	1	646	646	0
13	1	1	airplane	1	1	1	661	661	0
13	1	1	frog	0	0	1	752	752	0
13	1	1	chair	1	0	1	699	699	0
13	2	1	rabbit	0	1	1	733	733	0
13	2	1	eye	1	0	1	590	590	0
13	2	1	chair	1	0	1	510	510	0
13	2	3	bear	1	1	0	575	575	0
13	2	1	mouse	0	1	1	884	884	0
13	2	1	strawberry	0	0	1	830	830	0
13	2	1	airplane	1	1	1	489	489	0
13	2	3	pig	1	0	0	594	594	0
13	2	1	orange	1	0	1	753	753	0
13	2	1	sheep	0	1	1	680	680	0
13	2	1	fox	0	0	1	870	870	0
13	2	1	butterfly	0	0	1	630	630	0
13	2	3	desk	0	1	0	900	_	1
13	2	3	grape	0	0	0	828	828	0
13	2	3	clown	0	1	0	699	699	0
13	2	3	ball	1	1	0	959	959	0
13	2	3	owl	0	0	0	691	691	0
13	2	1	frog	0	0	1	676	676	0
13	2	3	kite	0	0	0	699	699	0
13	2	3	window	1	0	0	670	670	0
13	2	1	banana	0	1	1	633	633	0
13	2	3	lighter	0	0	0	939	_	1
13	2	3	horse	1	1	0	624	624	0
13	2	1	clock	1	1	1	608	608	0
13	2	3	arm	1	1	0	695	695	0
13	2	3	cake	0	1	0	1594	_	1
13	2	3	beetle	0	1	0	1084	1084	0
13	2	1	box	1	1	1	692	692	0
13	2	1	ear	1	1	1	595	595	0
13	2	3	dog	1	0	0	543	543	0
13	2	1	finger	1	0	1	545	545	0
13	2	3	apple	1	0	0	653	653	0
13	3	1	chair	1	0	1	495	495	0
13	3	3	beetle	0	1	0	856	856	0
13	3	3	window	1	0	0	639	639	0
13	3	1	ear	1	1	1	506	506	0
13	3	3	clown	0	1	0	613	613	0
13	3	3	arm	1	1	0	568	568	0
13	3	1	butterfly	0	0	1	699	699	0
13	3	1	strawberry	0	0	1	623	623	0
13	3	1	eye	1	0	1	539	539	0
13	3	3	cake	0	1	0	902	_	1
13	3	3	dog	1	0	0	552	552	0
13	3	1	frog	0	0	1	515	515	0
13	3	3	owl	0	0	0	509	509	0
13	3	3	kite	0	0	0	680	680	0
13	3	3	grape	0	0	0	929	929	0
13	3	1	mouse	0	1	1	768	768	0
13	3	3	pig	1	0	0	648	648	0
13	3	3	horse	1	1	0	592	592	0
13	3	1	sheep	0	1	1	804	804	0
13	3	3	apple	1	0	0	605	605	0
13	3	3	lighter	0	0	0	674	_	1
13	3	1	rabbit	0	1	1	1146	1146	0
13	3	1	orange	1	0	1	572	_	1
13	3	3	desk	0	1	0	1009	_	1
13	3	1	box	1	1	1	749	749	0
13	3	1	finger	1	0	1	491	491	0
13	3	3	bear	1	1	0	570	570	0
13	3	1	clock	1	1	1	528	528	0
13	3	3	ball	1	1	0	619	619	0
13	3	1	banana	0	1	1	423	423	0
13	3	1	airplane	1	1	1	628	628	0
13	3	1	fox	0	0	1	566	_	1
14	1	2	spoon	0	1	0	739	739	0
14	1	1	chair	1	0	1	1090	1090	0
14	1	1	orange	1	0	1	908	908	0
14	1	1	butterfly	0	0	1	667	667	0
14	1	1	banana	0	1	1	633	633	0
14	1	2	dress	1	1	0	597	597	0
14	1	1	sheep	0	1	1	566	566	0
14	1	1	airplane	1	1	1	457	457	0
14	1	1	strawberry	0	0	1	813	813	0
14	1	2	pencil	0	1	0	522	522	0
14	1	1	frog	0	0	1	494	494	0
14	1	2	spider	0	1	0	620	620	0
14	1	2	cheese	1	0	0	809	809	0
14	1	2	bread	1	1	0	1179	1179	0
14	1	2	pillow	0	0	0	1238	1238	0
14	1	2	bed	1	0	0	691	691	0
14	1	2	carrot	0	0	0	832	832	0
14	1	1	box	1	1	1	709	709	0
14	1	2	glove	0	1	0	780	780	0
14	1	1	fox	0	0	1	1005	_	1
14	1	1	clock	1	1	1	1226	1226	0
14	1	1	finger	1	0	1	772	772	0
14	1	1	ear	1	1	1	610	610	0
14	1	2	bat	0	0	0	1081	1081	0
14	1	2	tree	1	1	0	580	580	0
14	1	1	eye	1	0	1	963	963	0
14	1	2	duck	0	0	0	670	670	0
14	1	2	ring	1	1	0	871	871	0
14	1	2	egg	1	0	0	695	695	0
14	1	1	rabbit	0	1	1	697	697	0
14	1	2	key	1	0	0	597	597	0
14	1	1	mouse	0	1	1	1887	1887	0
14	2	1	clock	1	1	1	785	785	0
14	2	1	chair	1	0	1	545	545	0
14	2	2	bread	1	1	0	498	498	0
14	2	1	eye	1	0	1	626	626	0
14	2	1	ear	1	1	1	760	760	0
14	2	2	spider	0	1	0	601	601	0
14	2	1	sheep	0	1	1	613	613	0
14	2	1	fox	0	0	1	911	911	0
14	2	2	ring	1	1	0	543	543	0
14	2	2	bat	0	0	0	761	761	0
14	2	2	cheese	1	0	0	673	673	0
14	2	2	bed	1	0	0	706	706	0
14	2	2	dress	1	1	0	572	572	0
14	2	1	finger	1	0	1	644	644	0
14	2	2	glove	0	1	0	689	689	0
14	2	1	butterfly	0	0	1	556	556	0
14	2	2	carrot	0	0	0	571	571	0
14	2	1	rabbit	0	1	1	542	542	0
14	2	2	key	1	0	0	456	456	0
14	2	1	box	1	1	1	915	915	0
14	2	2	pencil	0	1	0	515	515	0
14	2	1	mouse	0	1	1	1760	1760	0
14	2	1	frog	0	0	1	1018	1018	0
14	2	1	banana	0	1	1	591	591	0
14	2	1	airplane	1	1	1	571	571	0
14	2	2	egg	1	0	0	634	634	0
14	2	1	orange	1	0	1	480	480	0
14	2	2	tree	1	1	0	561	561	0
14	2	2	spoon	0	1	0	496	496	0
14	2	1	strawberry	0	0	1	1346	1346	0
14	2	2	pillow	0	0	0	555	555	0
14	2	2	duck	0	0	0	606	606	0
14	3	1	fox	0	0	1	477	477	0
14	3	2	tree	1	1	0	561	561	0
14	3	1	orange	1	0	1	616	616	0
14	3	1	butterfly	0	0	1	455	455	0
14	3	2	key	1	0	0	475	475	0
14	3	2	pencil	0	1	0	378	378	0
14	3	1	box	1	1	1	588	588	0
14	3	2	ring	1	1	0	468	468	0
14	3	2	spider	0	1	0	508	508	0
14	3	2	carrot	0	0	0	575	575	0
14	3	1	sheep	0	1	1	226	_	0
14	3	1	eye	1	0	1	1083	1083	0
14	3	2	egg	1	0	0	600	600	0
14	3	1	airplane	1	1	1	467	467	0
14	3	2	glove	0	1	0	585	585	0
14	3	1	banana	0	1	1	704	704	0
14	3	1	ear	1	1	1	680	680	0
14	3	2	bat	0	0	0	938	938	0
14	3	2	bread	1	1	0	718	718	0
14	3	2	bed	1	0	0	494	494	0
14	3	1	clock	1	1	1	1001	1001	0
14	3	1	finger	1	0	1	419	419	0
14	3	1	strawberry	0	0	1	941	941	0
14	3	2	spoon	0	1	0	479	479	0
14	3	2	dress	1	1	0	556	556	0
14	3	2	pillow	0	0	0	580	580	0
14	3	1	frog	0	0	1	763	763	0
14	3	1	chair	1	0	1	618	618	0
14	3	1	rabbit	0	1	1	924	924	0
14	3	2	cheese	1	0	0	611	611	0
14	3	1	mouse	0	1	1	1652	1652	0
14	3	2	duck	0	0	0	422	422	0
15	1	1	strawberry	0	0	0	991	991	0
15	1	2	pillow	0	0	1	1020	1020	0
15	1	2	pencil	0	1	1	874	874	0
15	1	1	mouse	0	1	0	1056	1056	0
15	1	1	sheep	0	1	0	1113	1113	0
15	1	1	chair	1	0	0	975	975	0
15	1	1	box	1	1	0	1267	1267	0
15	1	2	ring	1	1	1	1063	1063	0
15	1	1	ear	1	1	0	1131	1131	0
15	1	2	egg	1	0	1	950	950	0
15	1	2	spoon	0	1	1	959	959	0
15	1	1	clock	1	1	0	849	849	0
15	1	1	frog	0	0	0	1217	1217	0
15	1	2	dress	1	1	1	1067	1067	0
15	1	2	bread	1	1	1	1192	1192	0
15	1	2	tree	1	1	1	889	889	0
15	1	1	banana	0	1	0	1444	1444	0
15	1	2	bat	0	0	1	959	959	0
15	1	2	carrot	0	0	1	1298	1298	0
15	1	1	airplane	1	1	0	1071	1071	0
15	1	1	rabbit	0	1	0	1194	1194	0
15	1	2	key	1	0	1	705	705	0
15	1	1	finger	1	0	0	1372	1372	0
15	1	2	duck	0	0	1	1101	1101	0
15	1	2	glove	0	1	1	1132	1132	0
15	1	1	orange	1	0	0	1447	1447	0
15	1	1	butterfly	0	0	0	1323	1323	0
15	1	1	fox	0	0	0	1251	_	1
15	1	2	cheese	1	0	1	925	925	0
15	1	1	eye	1	0	0	853	853	0
15	1	2	spider	0	1	1	1411	1411	0
15	1	2	bed	1	0	1	847	847	0
15	2	1	chair	1	0	0	439	439	0
15	2	2	spider	0	1	1	726	726	0
15	2	1	sheep	0	1	0	875	875	0
15	2	2	carrot	0	0	1	927	927	0
15	2	1	fox	0	0	0	1048	1048	0
15	2	1	strawberry	0	0	0	773	773	0
15	2	1	eye	1	0	0	595	595	0
15	2	2	tree	1	1	1	649	649	0
15	2	1	orange	1	0	0	1005	1005	0
15	2	2	bed	1	0	1	585	585	0
15	2	1	box	1	1	0	993	993	0
15	2	1	butterfly	0	0	0	880	880	0
15	2	2	cheese	1	0	1	598	598	0
15	2	2	key	1	0	1	642	642	0
15	2	1	airplane	1	1	0	804	804	0
15	2	2	glove	0	1	1	778	778	0
15	2	1	rabbit	0	1	0	687	687	0
15	2	1	banana	0	1	0	1002	1002	0
15	2	2	ring	1	1	1	1086	1086	0
15	2	2	bread	1	1	1	1106	1106	0
15	2	1	frog	0	0	0	1142	1142	0
15	2	2	pillow	0	0	1	1086	1086	0
15	2	2	spoon	0	1	1	1007	1007	0
15	2	1	ear	1	1	0	846	846	0
15	2	2	egg	1	0	1	738	738	0
15	2	2	dress	1	1	1	804	804	0
15	2	1	clock	1	1	0	1007	1007	0
15	2	2	pencil	0	1	1	989	989	0
15	2	1	finger	1	0	0	1349	1349	0
15	2	2	bat	0	0	1	982	982	0
15	2	2	duck	0	0	1	939	939	0
15	2	1	mouse	0	1	0	923	923	0
15	3	2	dress	1	1	1	341	341	0
15	3	2	bread	1	1	1	680	680	0
15	3	2	spoon	0	1	1	620	620	0
15	3	2	bat	0	0	1	669	669	0
15	3	2	ring	1	1	1	607	607	0
15	3	1	clock	1	1	0	741	741	0
15	3	1	strawberry	0	0	0	832	832	0
15	3	1	mouse	0	1	0	714	714	0
15	3	2	pillow	0	0	1	658	658	0
15	3	1	banana	0	1	0	654	654	0
15	3	1	box	1	1	0	622	622	0
15	3	1	ear	1	1	0	636	636	0
15	3	1	fox	0	0	0	898	898	0
15	3	2	duck	0	0	1	946	946	0
15	3	1	frog	0	0	0	405	405	0
15	3	2	pencil	0	1	1	895	895	0
15	3	1	eye	1	0	0	722	722	0
15	3	1	butterfly	0	0	0	638	638	0
15	3	1	chair	1	0	0	736	736	0
15	3	2	tree	1	1	1	883	883	0
15	3	2	key	1	0	1	623	623	0
15	3	2	glove	0	1	1	882	882	0
15	3	1	finger	1	0	0	521	521	0
15	3	2	carrot	0	0	1	757	757	0
15	3	2	egg	1	0	1	793	793	0
15	3	1	orange	1	0	0	906	906	0
15	3	2	bed	1	0	1	866	866	0
15	3	2	cheese	1	0	1	796	796	0
15	3	1	airplane	1	1	0	832	832	0
15	3	1	rabbit	0	1	0	830	830	0
15	3	2	spider	0	1	1	967	967	0
15	3	1	sheep	0	1	0	900	900	0
16	1	3	clown	0	1	0	671	671	0
16	1	2	ring	1	1	1	599	599	0
16	1	3	window	1	0	0	681	681	0
16	1	2	cheese	1	0	1	537	537	0
16	1	2	bread	1	1	1	772	772	0
16	1	2	bed	1	0	1	578	578	0
16	1	2	key	1	0	1	528	528	0
16	1	3	bear	1	1	0	1044	1044	0
16	1	3	grape	0	0	0	943	943	0
16	1	3	arm	1	1	0	1189	1189	0
16	1	3	lighter	0	0	0	880	_	1
16	1	2	duck	0	0	1	743	743	0
16	1	3	owl	0	0	0	867	867	0
16	1	2	spoon	0	1	1	849	849	0
16	1	2	tree	1	1	1	1220	1220	0
16	1	3	apple	1	0	0	813	813	0
16	1	3	dog	1	0	0	981	981	0
16	1	3	desk	0	1	0	1371	1371	0
16	1	3	pig	1	0	0	939	939	0
16	1	2	egg	1	0	1	1350	1350	0
16	1	2	pillow	0	0	1	577	577	0
16	1	2	spider	0	1	1	961	961	0
16	1	2	carrot	0	0	1	596	596	0
16	1	3	horse	1	1	0	806	806	0
16	1	3	cake	0	1	0	1107	1107	0
16	1	3	kite	0	0	0	1308	1308	0
16	1	3	ball	1	1	0	937	937	0
16	1	3	beetle	0	1	0	2553	2553	0
16	1	2	glove	0	1	1	740	_	1
16	1	2	pencil	0	1	1	1456	1456	0
16	1	2	dress	1	1	1	809	809	0
16	1	2	bat	0	0	1	601	601	0
16	2	2	carrot	0	0	1	776	776	0
16	2	3	cake	0	1	0	676	676	0
16	2	3	ball	1	1	0	625	625	0
16	2	2	ring	1	1	1	894	894	0
16	2	3	grape	0	0	0	839	839	0
16	2	2	duck	0	0	1	509	509	0
16	2	2	pillow	0	0	1	655	655	0
16	2	3	lighter	0	0	0	627	_	1
16	2	3	kite	0	0	0	1348	1348	0
16	2	2	spoon	0	1	1	752	752	0
16	2	2	key	1	0	1	513	513	0
16	2	3	beetle	0	1	0	926	926	0
16	2	2	cheese	1	0	1	569	569	0
16	2	2	tree	1	1	1	803	803	0
16	2	3	bear	1	1	0	496	496	0
16	2	2	spider	0	1	1	1088	1088	0
16	2	3	clown	0	1	0	694	694	0
16	2	2	bat	0	0	1	941	941	0
16	2	2	pencil	0	1	1	1519	1519	0
16	2	3	dog	1	0	0	661	661	0
16	2	3	owl	0	0	0	1389	_	1
16	2	3	window	1	0	0	767	767	0
16	2	3	horse	1	1	0	829	829	0
16	2	2	bread	1	1	1	682	682	0
16	2	3	pig	1	0	0	903	903	0
16	2	2	dress	1	1	1	992	992	0
16	2	3	apple	1	0	0	610	610	0
16	2	2	bed	1	0	1	1130	1130	0
16	2	3	arm	1	1	0	793	793	0
16	2	2	egg	1	0	1	692	692	0
16	2	2	glove	0	1	1	1062	_	1
16	2	3	desk	0	1	0	748	748	0
16	3	2	duck	0	0	1	701	701	0
16	3	2	glove	0	1	1	880	_	1
16	3	2	bread	1	1	1	808	808	0
16	3	2	bat	0	0	1	749	749	0
16	3	2	ring	1	1	1	629	629	0
16	3	3	lighter	0	0	0	638	_	1
16	3	3	kite	0	0	0	929	929	0
16	3	2	bed	1	0	1	1719	1719	0
16	3	3	cake	0	1	0	1023	1023	0
16	3	2	cheese	1	0	1	590	590	0
16	3	3	ball	1	1	0	1371	1371	0
16	3	2	pencil	0	1	1	1304	1304	0
16	3	3	pig	1	0	0	522	522	0
16	3	2	key	1	0	1	659	659	0
16	3	3	clown	0	1	0	675	675	0
16	3	3	window	1	0	0	568	568	0
16	3	3	desk	0	1	0	599	599	0
16	3	2	tree	1	1	1	682	682	0
16	3	3	bear	1	1	0	830	830	0
16	3	3	horse	1	1	0	585	585	0
16	3	2	spider	0	1	1	891	891	0
16	3	3	dog	1	0	0	536	536	0
16	3	3	owl	0	0	0	1081	_	1
16	3	3	arm	1	1	0	1140	1140	0
16	3	2	carrot	0	0	1	1049	1049	0
16	3	3	apple	1	0	0	857	857	0
16	3	2	dress	1	1	1	711	711	0
16	3	2	pillow	0	0	1	949	949	0
16	3	2	egg	1	0	1	820	820	0
16	3	3	beetle	0	1	0	1081	1081	0
16	3	2	spoon	0	1	1	732	732	0
16	3	3	grape	0	0	0	778	778	0
17	1	3	pig	1	0	1	1913	1913	0
17	1	2	bread	1	1	0	1523	1523	0
17	1	2	cheese	1	0	0	1877	1877	0
17	1	2	spoon	0	1	0	1004	1004	0
17	1	3	clown	0	1	1	-3000	_	1
17	1	3	cake	0	1	1	1153	1153	0
17	1	2	pencil	0	1	0	923	923	0
17	1	2	bed	1	0	0	1041	1041	0
17	1	3	owl	0	0	1	-3000	_	1
17	1	3	kite	0	0	1	-3000	_	1
17	1	3	dog	1	0	1	1301	1301	0
17	1	3	lighter	0	0	1	-3000	_	1
17	1	3	apple	1	0	1	1276	1276	0
17	1	3	arm	1	1	1	1297	1297	0
17	1	3	horse	1	1	1	-3000	_	1
17	1	3	beetle	0	1	1	-3000	_	1
17	1	2	pillow	0	0	0	879	_	1
17	1	2	carrot	0	0	0	871	_	1
17	1	3	desk	0	1	1	1419	1419	0
17	1	2	ring	1	1	0	1563	1563	0
17	1	2	glove	0	1	0	1306	1306	0
17	1	2	egg	1	0	0	1576	1576	0
17	1	2	bat	0	0	0	-3000	_	1
17	1	2	spider	0	1	0	1823	1823	0
17	1	2	dress	1	1	0	1101	1101	0
17	1	3	window	1	0	1	1387	1387	0
17	1	3	ball	1	1	1	1480	1480	0
17	1	2	key	1	0	0	932	932	0
17	1	2	duck	0	0	0	1241	1241	0
17	1	3	bear	1	1	1	1024	1024	0
17	1	3	grape	0	0	1	1354	1354	0
17	1	2	tree	1	1	0	1052	1052	0
17	2	2	bed	1	0	0	1505	1505	0
17	2	3	beetle	0	1	1	-3000	_	1
17	2	3	kite	0	0	1	-3000	_	1
17	2	2	ring	1	1	0	885	885	0
17	2	3	pig	1	0	1	597	597	0
17	2	2	glove	0	1	0	780	780	0
17	2	2	key	1	0	0	741	741	0
17	2	2	pillow	0	0	0	1191	1191	0
17	2	2	tree	1	1	0	754	754	0
17	2	2	egg	1	0	0	932	932	0
17	2	3	bear	1	1	1	973	973	0
17	2	2	bat	0	0	0	-3000	_	1
17	2	3	ball	1	1	1	1040	1040	0
17	2	2	pencil	0	1	0	780	780	0
17	2	3	owl	0	0	1	-3000	_	1
17	2	3	clown	0	1	1	-3000	_	1
17	2	2	dress	1	1	0	743	743	0
17	2	2	spider	0	1	0	1142	1142	0
17	2	3	dog	1	0	1	1945	1945	0
17	2	3	horse	1	1	1	1579	1579	0
17	2	2	carrot	0	0	0	941	941	0
17	2	3	desk	0	1	1	510	510	0
17	2	2	bread	1	1	0	968	968	0
17	2	3	lighter	0	0	1	-3000	_	1
17	2	3	window	1	0	1	805	805	0
17	2	2	duck	0	0	0	889	889	0
17	2	3	cake	0	1	1	1042	1042	0
17	2	3	arm	1	1	1	1762	1762	0
17	2	2	spoon	0	1	0	660	660	0
17	2	2	cheese	1	0	0	1012	1012	0
17	2	3	grape	0	0	1	1099	1099	0
17	2	3	apple	1	0	1	462	462	0
17	3	3	dog	1	0	1	631	631	0
17	3	3	grape	0	0	1	477	477	0
17	3	3	beetle	0	1	1	-3000	_	1
17	3	3	owl	0	0	1	-3000	_	1
17	3	2	spider	0	1	0	1022	1022	0
17	3	3	bear	1	1	1	1108	1108	0
17	3	2	pencil	0	1	0	693	693	0
17	3	3	pig	1	0	1	1197	1197	0
17	3	3	window	1	0	1	630	630	0
17	3	2	spoon	0	1	0	590	590	0
17	3	2	bat	0	0	0	-3000	_	1
17	3	2	pillow	0	0	0	850	850	0
17	3	2	cheese	1	0	0	1049	1049	0
17	3	3	arm	1	1	1	964	964	0
17	3	2	duck	0	0	0	771	771	0
17	3	2	tree	1	1	0	736	736	0
17	3	2	glove	0	1	0	859	859	0
17	3	3	kite	0	0	1	-3000	_	1
17	3	2	egg	1	0	0	739	739	0
17	3	3	cake	0	1	1	1634	1634	0
17	3	2	bed	1	0	0	523	523	0
17	3	2	dress	1	1	0	602	602	0
17	3	3	clown	0	1	1	433	_	1
17	3	3	apple	1	0	1	1174	1174	0
17	3	2	carrot	0	0	0	959	959	0
17	3	2	ring	1	1	0	536	536	0
17	3	3	horse	1	1	1	1180	1180	0
17	3	3	ball	1	1	1	636	636	0
17	3	3	lighter	0	0	1	-3000	_	1
17	3	2	key	1	0	0	443	443	0
17	3	3	desk	0	1	1	1185	1185	0
17	3	2	bread	1	1	0	761	761	0
18	1	3	grape	0	0	1	812	812	0
18	1	1	fox	0	0	0	-3000	_	1
18	1	3	desk	0	1	1	1261	_	1
18	1	3	horse	1	1	1	1241	1241	0
18	1	1	frog	0	0	0	1227	1227	0
18	1	3	pig	1	0	1	1143	1143	0
18	1	1	finger	1	0	0	1070	1070	0
18	1	1	box	1	1	0	-3000	_	1
18	1	1	orange	1	0	0	1905	1905	0
18	1	1	clock	1	1	0	841	841	0
18	1	3	dog	1	0	1	1584	_	1
18	1	3	window	1	0	1	1073	1073	0
18	1	3	arm	1	1	1	887	887	0
18	1	3	owl	0	0	1	1830	1830	0
18	1	1	strawberry	0	0	0	-3000	_	1
18	1	3	clown	0	1	1	-3000	_	1
18	1	1	banana	0	1	0	775	775	0
18	1	3	kite	0	0	1	1298	_	1
18	1	1	airplane	1	1	0	740	740	0
18	1	3	lighter	0	0	1	-3000	_	1
18	1	1	ear	1	1	0	863	863	0
18	1	3	ball	1	1	1	1263	1263	0
18	1	1	chair	1	0	0	730	730	0
18	1	1	rabbit	0	1	0	757	757	0
18	1	3	apple	1	0	1	801	801	0
18	1	1	eye	1	0	0	562	562	0
18	1	3	cake	0	1	1	1124	1124	0
18	1	3	bear	1	1	1	547	_	0	1
18	1	1	sheep	0	1	0	937	937	0
18	1	3	beetle	0	1	1	1310	1310	0
18	1	1	mouse	0	1	0	1507	1507	0
18	1	1	butterfly	0	0	0	721	721	0
18	2	1	box	1	1	0	1036	1036	0
18	2	3	beetle	0	1	1	726	726	0
18	2	1	butterfly	0	0	0	581	581	0
18	2	1	ear	1	1	0	1050	1050	0
18	2	1	mouse	0	1	0	545	545	0
18	2	1	rabbit	0	1	0	632	632	0
18	2	3	kite	0	0	1	791	_	1
18	2	3	owl	0	0	1	718	718	0
18	2	3	window	1	0	1	930	930	0
18	2	3	desk	0	1	1	470	_	0	1
18	2	1	orange	1	0	0	900	900	0
18	2	1	sheep	0	1	0	904	904	0
18	2	3	dog	1	0	1	521	521	0
18	2	1	clock	1	1	0	616	616	0
18	2	1	banana	0	1	0	568	568	0
18	2	3	grape	0	0	1	615	615	0
18	2	1	frog	0	0	0	757	757	0
18	2	3	bear	1	1	1	434	434	0
18	2	3	arm	1	1	1	634	634	0
18	2	1	eye	1	0	0	424	424	0
18	2	3	clown	0	1	1	-3000	_	1
18	2	1	airplane	1	1	0	666	666	0
18	2	3	cake	0	1	1	891	891	0
18	2	3	pig	1	0	1	1413	1413	0
18	2	3	apple	1	0	1	1601	1601	0
18	2	3	lighter	0	0	1	-3000	_	1
18	2	1	fox	0	0	0	2374	2374	0
18	2	3	ball	1	1	1	696	696	0
18	2	1	chair	1	0	0	551	551	0
18	2	1	finger	1	0	0	580	580	0
18	2	1	strawberry	0	0	0	1384	_	1
18	2	3	horse	1	1	1	739	739	0
18	3	1	banana	0	1	0	626	626	0
18	3	3	desk	0	1	1	1088	1088	0
18	3	1	butterfly	0	0	0	627	627	0
18	3	3	window	1	0	1	928	928	0
18	3	1	mouse	0	1	0	653	653	0
18	3	1	sheep	0	1	0	890	890	0
18	3	3	horse	1	1	1	956	956	0
18	3	1	frog	0	0	0	665	665	0
18	3	1	chair	1	0	0	565	565	0
18	3	1	rabbit	0	1	0	606	606	0
18	3	3	bear	1	1	1	675	675	0
18	3	1	strawberry	0	0	0	931	_	1
18	3	3	dog	1	0	1	1117	1117	0
18	3	3	arm	1	1	1	574	574	0
18	3	1	fox	0	0	0	676	676	0
18	3	3	kite	0	0	1	627	_	1
18	3	3	pig	1	0	1	897	897	0
18	3	3	owl	0	0	1	556	556	0
18	3	1	finger	1	0	0	652	652	0
18	3	3	lighter	0	0	1	2464	_	1
18	3	1	eye	1	0	0	583	583	0
18	3	3	grape	0	0	1	914	914	0
18	3	1	airplane	1	1	0	498	498	0
18	3	1	box	1	1	0	878	878	0
18	3	3	clown	0	1	1	-3000	_	1
18	3	3	beetle	0	1	1	1125	1125	0
18	3	1	clock	1	1	0	649	649	0
18	3	1	orange	1	0	0	858	858	0
18	3	1	ear	1	1	0	604	604	0
18	3	3	ball	1	1	1	592	592	0
18	3	3	cake	0	1	1	1106	1106	0
18	3	3	apple	1	0	1	620	620	0
19	1	3	clown	0	1	0	2014	2014	0
19	1	1	butterfly	0	0	1	813	813	0
19	1	3	cake	0	1	0	2014	2014	0
19	1	3	ball	1	1	0	1188	1188	0
19	1	1	box	1	1	1	1339	1339	0
19	1	1	fox	0	0	1	1091	_	1
19	1	1	clock	1	1	1	2334	2334	0
19	1	1	rabbit	0	1	1	963	963	0
19	1	1	sheep	0	1	1	1037	1037	0
19	1	1	banana	0	1	1	716	716	0
19	1	3	arm	1	1	0	1212	1212	0
19	1	1	mouse	0	1	1	1131	1131	0
19	1	3	lighter	0	0	0	2163	_	1
19	1	3	desk	0	1	0	905	905	0
19	1	3	owl	0	0	0	1760	1760	0
19	1	3	dog	1	0	0	933	933	0
19	1	1	ear	1	1	1	686	686	0
19	1	3	apple	1	0	0	1006	1006	0
19	1	1	orange	1	0	1	1407	1407	0
19	1	3	window	1	0	0	1188	1188	0
19	1	3	bear	1	1	0	838	838	0
19	1	3	grape	0	0	0	1126	1126	0
19	1	3	pig	1	0	0	1251	1251	0
19	1	1	finger	1	0	1	1093	1093	0
19	1	1	strawberry	0	0	1	1887	_	1
19	1	3	horse	1	1	0	783	783	0
19	1	3	beetle	0	1	0	-3000	_	1
19	1	3	kite	0	0	0	1349	_	1
19	1	1	eye	1	0	1	1129	1129	0
19	1	1	airplane	1	1	1	1053	1053	0
19	1	1	frog	0	0	1	578	578	0
19	1	1	chair	1	0	1	1028	1028	0
19	2	1	rabbit	0	1	1	674	674	0
19	2	1	eye	1	0	1	823	823	0
19	2	1	chair	1	0	1	618	618	0
19	2	3	bear	1	1	0	742	742	0
19	2	1	mouse	0	1	1	656	656	0
19	2	1	strawberry	0	0	1	753	753	0
19	2	1	airplane	1	1	1	931	931	0
19	2	3	pig	1	0	0	905	905	0
19	2	1	orange	1	0	1	1125	1125	0
19	2	1	sheep	0	1	1	1030	1030	0
19	2	1	fox	0	0	1	-3000	_	1
19	2	1	butterfly	0	0	1	681	681	0
19	2	3	desk	0	1	0	823	823	0
19	2	3	grape	0	0	0	810	810	0
19	2	3	clown	0	1	0	1046	1046	0
19	2	3	ball	1	1	0	780	780	0
19	2	3	owl	0	0	0	679	679	0
19	2	1	frog	0	0	1	586	586	0
19	2	3	kite	0	0	0	945	_	1
19	2	3	window	1	0	0	692	692	0
19	2	1	banana	0	1	1	872	872	0
19	2	3	lighter	0	0	0	728	728	0
19	2	3	horse	1	1	0	628	628	0
19	2	1	clock	1	1	1	826	826	0
19	2	3	arm	1	1	0	703	703	0
19	2	3	cake	0	1	0	806	806	0
19	2	3	beetle	0	1	0	-3000	_	1
19	2	1	box	1	1	1	707	707	0
19	2	1	ear	1	1	1	821	821	0
19	2	3	dog	1	0	0	783	783	0
19	2	1	finger	1	0	1	585	585	0
19	2	3	apple	1	0	0	670	670	0
19	3	1	chair	1	0	1	468	468	0
19	3	3	beetle	0	1	0	-3000	_	1
19	3	3	window	1	0	0	676	676	0
19	3	1	ear	1	1	1	636	636	0
19	3	3	clown	0	1	0	791	791	0
19	3	3	arm	1	1	0	533	533	0
19	3	1	butterfly	0	0	1	574	574	0
19	3	1	strawberry	0	0	1	577	577	0
19	3	1	eye	1	0	1	635	635	0
19	3	3	cake	0	1	0	575	575	0
19	3	3	dog	1	0	0	623	623	0
19	3	1	frog	0	0	1	606	606	0
19	3	3	owl	0	0	0	685	685	0
19	3	3	kite	0	0	0	824	_	1
19	3	3	grape	0	0	0	761	761	0
19	3	1	mouse	0	1	1	606	606	0
19	3	3	pig	1	0	0	702	702	0
19	3	3	horse	1	1	0	634	634	0
19	3	1	sheep	0	1	1	1247	1247	0
19	3	3	apple	1	0	0	653	653	0
19	3	3	lighter	0	0	0	638	638	0
19	3	1	rabbit	0	1	1	775	_	1
19	3	1	orange	1	0	1	1150	1150	0
19	3	3	desk	0	1	0	686	686	0
19	3	1	box	1	1	1	685	685	0
19	3	1	finger	1	0	1	604	604	0
19	3	3	bear	1	1	0	650	650	0
19	3	1	clock	1	1	1	814	814	0
19	3	3	ball	1	1	0	702	702	0
19	3	1	banana	0	1	1	780	780	0
19	3	1	airplane	1	1	1	722	722	0
19	3	1	fox	0	0	1	-3000	_	1
20	1	2	spoon	0	1	0	715	_	1
20	1	1	chair	1	0	1	753	753	0
20	1	1	orange	1	0	1	1029	1029	0
20	1	1	butterfly	0	0	1	1290	1290	0
20	1	1	banana	0	1	1	1004	1004	0
20	1	2	dress	1	1	0	834	834	0
20	1	1	sheep	0	1	1	974	974	0
20	1	1	airplane	1	1	1	1031	1031	0
20	1	1	strawberry	0	0	1	1076	_	1
20	1	2	pencil	0	1	0	848	848	0
20	1	1	frog	0	0	1	1225	1225	0
20	1	2	spider	0	1	0	1241	1241	0
20	1	2	cheese	1	0	0	949	949	0
20	1	2	bread	1	1	0	1010	1010	0
20	1	2	pillow	0	0	0	865	865	0
20	1	2	bed	1	0	0	927	927	0
20	1	2	carrot	0	0	0	1895	1895	0
20	1	1	box	1	1	1	1190	1190	0
20	1	2	glove	0	1	0	790	790	0
20	1	1	fox	0	0	1	2160	_	1
20	1	1	clock	1	1	1	744	744	0
20	1	1	finger	1	0	1	538	538	0
20	1	1	ear	1	1	1	633	633	0
20	1	2	bat	0	0	0	2542	_	1
20	1	2	tree	1	1	0	863	863	0
20	1	1	eye	1	0	1	821	821	0
20	1	2	duck	0	0	0	1284	1284	0
20	1	2	ring	1	1	0	1062	1062	0
20	1	2	egg	1	0	0	656	656	0
20	1	1	rabbit	0	1	1	567	567	0
20	1	2	key	1	0	0	970	970	0
20	1	1	mouse	0	1	1	916	916	0
20	2	1	clock	1	1	1	699	699	0
20	2	1	chair	1	0	1	600	600	0
20	2	2	bread	1	1	0	764	764	0
20	2	1	eye	1	0	1	669	669	0
20	2	1	ear	1	1	1	836	836	0
20	2	2	spider	0	1	0	579	579	0
20	2	1	sheep	0	1	1	585	585	0
20	2	1	fox	0	0	1	1226	_	1
20	2	2	ring	1	1	0	713	713	0
20	2	2	bat	0	0	0	869	869	0
20	2	2	cheese	1	0	0	732	732	0
20	2	2	bed	1	0	0	684	684	0
20	2	2	dress	1	1	0	720	720	0
20	2	1	finger	1	0	1	579	579	0
20	2	2	glove	0	1	0	1087	1087	0
20	2	1	butterfly	0	0	1	1017	1017	0
20	2	2	carrot	0	0	0	747	747	0
20	2	1	rabbit	0	1	1	1067	1067	0
20	2	2	key	1	0	0	834	834	0
20	2	1	box	1	1	1	918	918	0
20	2	2	pencil	0	1	0	883	883	0
20	2	1	mouse	0	1	1	678	678	0
20	2	1	frog	0	0	1	745	745	0
20	2	1	banana	0	1	1	736	736	0
20	2	1	airplane	1	1	1	677	677	0
20	2	2	egg	1	0	0	699	699	0
20	2	1	orange	1	0	1	553	553	0
20	2	2	tree	1	1	0	717	717	0
20	2	2	spoon	0	1	0	813	813	0
20	2	1	strawberry	0	0	1	1136	_	1
20	2	2	pillow	0	0	0	714	714	0
20	2	2	duck	0	0	0	566	566	0
20	3	1	fox	0	0	1	734	_	1
20	3	2	tree	1	1	0	687	687	0
20	3	1	orange	1	0	1	924	924	0
20	3	1	butterfly	0	0	1	642	642	0
20	3	2	key	1	0	0	460	460	0
20	3	2	pencil	0	1	0	619	619	0
20	3	1	box	1	1	1	717	717	0
20	3	2	ring	1	1	0	770	770	0
20	3	2	spider	0	1	0	1055	1055	0
20	3	2	carrot	0	0	0	640	640	0
20	3	1	sheep	0	1	1	781	781	0
20	3	1	eye	1	0	1	646	646	0
20	3	2	egg	1	0	0	463	463	0
20	3	1	airplane	1	1	1	514	514	0
20	3	2	glove	0	1	0	653	653	0
20	3	1	banana	0	1	1	716	_	1
20	3	1	ear	1	1	1	779	779	0
20	3	2	bat	0	0	0	828	828	0
20	3	2	bread	1	1	0	915	915	0
20	3	2	bed	1	0	0	845	845	0
20	3	1	clock	1	1	1	914	914	0
20	3	1	finger	1	0	1	690	690	0
20	3	1	strawberry	0	0	1	1081	_	1
20	3	2	spoon	0	1	0	792	792	0
20	3	2	dress	1	1	0	635	635	0
20	3	2	pillow	0	0	0	728	728	0
20	3	1	frog	0	0	1	791	791	0
20	3	1	chair	1	0	1	674	674	0
20	3	1	rabbit	0	1	1	1033	1033	0
20	3	2	cheese	1	0	0	788	788	0
20	3	1	mouse	0	1	1	1402	1402	0
20	3	2	duck	0	0	0	696	696	0
21	1	1	strawberry	0	0	0	886	_	1
21	1	2	pillow	0	0	1	666	666	0
21	1	2	pencil	0	1	1	972	972	0
21	1	1	mouse	0	1	0	1129	_	1
21	1	1	sheep	0	1	0	1106	1106	0
21	1	1	chair	1	0	0	674	674	0
21	1	1	box	1	1	0	970	970	0
21	1	2	ring	1	1	1	656	656	0
21	1	1	ear	1	1	0	559	559	0
21	1	2	egg	1	0	1	671	671	0
21	1	2	spoon	0	1	1	1053	1053	0
21	1	1	clock	1	1	0	777	777	0
21	1	1	frog	0	0	0	1240	1240	0
21	1	2	dress	1	1	1	693	693	0
21	1	2	bread	1	1	1	1155	1155	0
21	1	2	tree	1	1	1	703	703	0
21	1	1	banana	0	1	0	830	830	0
21	1	2	bat	0	0	1	885	885	0
21	1	2	carrot	0	0	1	1068	1068	0
21	1	1	airplane	1	1	0	624	624	0
21	1	1	rabbit	0	1	0	635	635	0
21	1	2	key	1	0	1	697	697	0
21	1	1	finger	1	0	0	734	734	0
21	1	2	duck	0	0	1	1137	_	1
21	1	2	glove	0	1	1	904	904	0
21	1	1	orange	1	0	0	1175	_	1
21	1	1	butterfly	0	0	0	945	945	0
21	1	1	fox	0	0	0	-3000	_	1
21	1	2	cheese	1	0	1	872	872	0
21	1	1	eye	1	0	0	680	680	0
21	1	2	spider	0	1	1	1041	1041	0
21	1	2	bed	1	0	1	742	742	0
21	2	1	chair	1	0	0	570	570	0
21	2	2	spider	0	1	1	598	598	0
21	2	1	sheep	0	1	0	999	999	0
21	2	2	carrot	0	0	1	1001	1001	0
21	2	1	fox	0	0	0	921	921	0
21	2	1	strawberry	0	0	0	893	893	0
21	2	1	eye	1	0	0	525	525	0
21	2	2	tree	1	1	1	636	636	0
21	2	1	orange	1	0	0	754	_	1
21	2	2	bed	1	0	1	679	679	0
21	2	1	box	1	1	0	567	567	0
21	2	1	butterfly	0	0	0	702	_	1
21	2	2	cheese	1	0	1	541	541	0
21	2	2	key	1	0	1	712	712	0
21	2	1	airplane	1	1	0	541	541	0
21	2	2	glove	0	1	1	885	885	0
21	2	1	rabbit	0	1	0	634	634	0
21	2	1	banana	0	1	0	661	661	0
21	2	2	ring	1	1	1	654	654	0
21	2	2	bread	1	1	1	1316	1316	0
21	2	1	frog	0	0	0	1306	1306	0
21	2	2	pillow	0	0	1	560	560	0
21	2	2	spoon	0	1	1	898	898	0
21	2	1	ear	1	1	0	674	674	0
21	2	2	egg	1	0	1	1140	1140	0
21	2	2	dress	1	1	1	864	864	0
21	2	1	clock	1	1	0	796	796	0
21	2	2	pencil	0	1	1	805	805	0
21	2	1	finger	1	0	0	653	653	0
21	2	2	bat	0	0	1	808	808	0
21	2	2	duck	0	0	1	742	_	1
21	2	1	mouse	0	1	0	1075	_	1
21	3	2	dress	1	1	1	841	841	0
21	3	2	bread	1	1	1	884	884	0
21	3	2	spoon	0	1	1	623	623	0
21	3	2	bat	0	0	1	668	668	0
21	3	2	ring	1	1	1	564	564	0
21	3	1	clock	1	1	0	577	577	0
21	3	1	strawberry	0	0	0	602	602	0
21	3	1	mouse	0	1	0	2071	_	1
21	3	2	pillow	0	0	1	590	590	0
21	3	1	banana	0	1	0	722	722	0
21	3	1	box	1	1	0	545	545	0
21	3	1	ear	1	1	0	672	672	0
21	3	1	fox	0	0	0	1815	1815	0
21	3	2	duck	0	0	1	900	_	1
21	3	1	frog	0	0	0	847	847	0
[truncated: 593 more rows]
